# Supplementary material for: Cell‐specific genome‐scale metabolic modeling of SARS‐CoV‐2‐infected lung to identify antiviral enzymes
Source: FEBS Open Bio. 2023 Sep 30;13(12):2172–86. doi: 10.1002/2211-5463.13710 (PMC10699103; doi:10.1002/2211-5463.13710)
Supplement: Supplementary file 2 — Table S3. Cell‐specific genome‐scale metabolic models for host (HT) cells stored in Excel format. [file FEB4-13-2172-s002.xls]

## Sheet: Statistics
Model Exported from COBRA Toolbox		Level	3	Version	1
Species	5841					Compartment	Name	Outside
Reactions	10606					c	Cytoplasm
Compartments	9					l	Lysosome
Genes	2247					m	Mitochondrion
						r	Endoplasmic_reticulum
						e	Extracellular
						x	Peroxisome
						n	Nucleus
						g	Golgi
Objectives	R_biomass_maintenance					i	unknownCompartment4

## Sheet: Species
ID	Name	Compartment	Boundary Condition
M_biomass_protein[c]	protein component of biomass	c	false
M_biomass_DNA[c]	DNA component of biomass	c	false
M_biomass_RNA[c]	RNA component of biomass	c	false
M_biomass_carbohydrate[c]	carbohydrate component of biomass	c	false
M_biomass_lipid[c]	lipid component of biomass	c	false
M_biomass_other[c]	other component of biomass	c	false
M_10fthf5glu[c]	10-Formyltetrahydrofolate-[Glu](5)	c	false
M_10fthf5glu[l]	10-Formyltetrahydrofolate-[Glu](5)	l	false
M_10fthf5glu[m]	10-Formyltetrahydrofolate-[Glu](5)	m	false
M_10fthf6glu[c]	10-Formyltetrahydrofolate-[Glu](6)	c	false
M_10fthf6glu[l]	10-Formyltetrahydrofolate-[Glu](6)	l	false
M_10fthf6glu[m]	10-Formyltetrahydrofolate-[Glu](6)	m	false
M_10fthf7glu[c]	10-Formyltetrahydrofolate-[Glu](7)	c	false
M_10fthf7glu[l]	10-Formyltetrahydrofolate-[Glu](7)	l	false
M_10fthf7glu[m]	10-Formyltetrahydrofolate-[Glu](7)	m	false
M_10fthf[c]	10-Formyltetrahydrofolate	c	false
M_10fthf[l]	10-Formyltetrahydrofolate	l	false
M_10fthf[m]	10-Formyltetrahydrofolate	m	false
M_11docrtsl[c]	11-Deoxycortisol	c	false
M_11docrtsl[m]	11-Deoxycortisol	m	false
M_11docrtsl[r]	11-Deoxycortisol	r	false
M_11docrtstrn[c]	11-Deoxycorticosterone	c	false
M_11docrtstrn[m]	11-Deoxycorticosterone	m	false
M_11docrtstrn[r]	11-Deoxycorticosterone	r	false
M_13dampp[c]	Trimethylenediaminium	c	false
M_h2o[c]	Water	c	false
M_o2[c]	Oxygen	c	false
M_bamppald[c]	Beta-Aminopropion Aldehyde	c	false
M_h2o2[c]	Hydrogen Peroxide	c	false
M_nh4[c]	Ammonium	c	false
M_h2o[m]	Water	m	false
M_o2[m]	Oxygen	m	false
M_2425dhvitd2[m]	24R,25-Dihyoxyvitamin D2	m	false
M_h[m]	Proton	m	false
M_nadph[m]	Nicotinamide Adenine Dinucleotide Phosphate - Reduced	m	false
M_1a2425thvitd2[m]	1-Alpha,24R,25-Trihydroxyvitamin D2	m	false
M_nadp[m]	Nicotinamide Adenine Dinucleotide Phosphate	m	false
M_2425dhvitd3[m]	(24R)-24,25-Dihydroxycalciol	m	false
M_1a25dhvitd2[m]	1-Alpha,25-Dihydroxyvitamin D2	m	false
M_1a25dhvitd3[m]	Calcitriol	m	false
M_h[c]	Proton	c	false
M_1mncam[c]	1-Methylnicotinamide	c	false
M_1mncam[e]	1-Methylnicotinamide	e	false
M_atp[c]	Adenosine Triphosphate	c	false
M_adp[c]	Adenosine Diphosphate	c	false
M_pi[c]	Orthophosphate	c	false
M_h[x]	Proton	x	false
M_1pipdn2c[x]	1-Piperideine-2-Carboxylate	x	false
M_nadh[x]	Nicotinamide Adenine Dinucleotide - Reduced	x	false
M_Lpipecol[x]	L-Pipecolic Acid	x	false
M_nad[x]	Nicotinamide Adenine Dinucleotide	x	false
M_2425dhvitd2[c]	24R,25-Dihyoxyvitamin D2	c	false
M_2425dhvitd2[e]	24R,25-Dihyoxyvitamin D2	e	false
M_2425dhvitd3[c]	(24R)-24,25-Dihydroxycalciol	c	false
M_2425dhvitd3[e]	(24R)-24,25-Dihydroxycalciol	e	false
M_25hvitd2[m]	25-Hydroxyvitamin D2	m	false
M_25hvitd3[m]	Calcidiol	m	false
M_24nph[e]	2-Hydroxy-4-Nitrophenolate	e	false
M_24nph[c]	2-Hydroxy-4-Nitrophenolate	c	false
M_25hvitd2[c]	25-Hydroxyvitamin D2	c	false
M_25hvitd2[e]	25-Hydroxyvitamin D2	e	false
M_25hvitd3[c]	Calcidiol	c	false
M_25hvitd3[e]	Calcidiol	e	false
M_2amac[c]	2-Aminoacrylic Acid	c	false
M_pyr[c]	Pyruvate	c	false
M_nadph[c]	Nicotinamide Adenine Dinucleotide Phosphate - Reduced	c	false
M_nadp[c]	Nicotinamide Adenine Dinucleotide Phosphate	c	false
M_paps[c]	3'-Phosphoadenylyl Sulfate	c	false
M_Lcyst[c]	L-Cysteic Acid	c	false
M_pap[c]	Adenosine 3,5-Bismonophosphate	c	false
M_L2aadp[c]	L-2-Aminoadipate	c	false
M_L2aadp[m]	L-2-Aminoadipate	m	false
M_akg[m]	2-Oxoglutarate	m	false
M_akg[c]	2-Oxoglutarate	c	false
M_2dr1p[c]	2-Deoxy-D-Ribose 1-Phosphate	c	false
M_drib[c]	2-Deoxy-D-Ribose	c	false
M_nadh[c]	Nicotinamide Adenine Dinucleotide - Reduced	c	false
M_nad[c]	Nicotinamide Adenine Dinucleotide	c	false
M_2hb[c]	2-Hydroxybutyrate	c	false
M_2obut[c]	2-Oxobutanoate	c	false
M_h[e]	Proton	e	false
M_2hb[e]	2-Hydroxybutyrate	e	false
M_hco3[e]	Bicarbonate	e	false
M_hco3[c]	Bicarbonate	c	false
M_na1[e]	Sodium	e	false
M_na1[c]	Sodium	c	false
M_2mcit[c]	2-Methylcitrate	c	false
M_2mcit[e]	2-Methylcitrate	e	false
M_nadh[m]	Nicotinamide Adenine Dinucleotide - Reduced	m	false
M_nad[m]	Nicotinamide Adenine Dinucleotide	m	false
M_2oxoadp[m]	2-Oxoadipate	m	false
M_coa[m]	Coenzyme A	m	false
M_co2[m]	Carbon Dioxide	m	false
M_glutcoa[m]	Glutaryl Coenzyme A	m	false
M_2oxoadp[c]	2-Oxoadipate	c	false
M_34dhmald[c]	3,4-Dihydroxymandelaldehyde	c	false
M_34dhoxpeg[c]	3,4-Dihydroxyphenylethyleneglycol	c	false
M_34dhoxpeg[e]	3,4-Dihydroxyphenylethyleneglycol	e	false
M_34dhpha[c]	(3,4-Dihydroxyphenyl)Acetate	c	false
M_amet[c]	S-Adenosyl-L-Methionine	c	false
M_ahcys[c]	S-Adenosyl-L-Homocysteine	c	false
M_homoval[c]	Homovanillate	c	false
M_34dhphe[e]	L-Dopa	e	false
M_34dhphe[c]	L-Dopa	c	false
M_34dhpac[c]	3,4-Dihydroxyphenylacetaldehyde	c	false
M_34dhoxmand[c]	3,4-Dihydroxymandelate	c	false
M_34hpp[m]	3-(4-Hydroxyphenyl)Pyruvate	m	false
M_34hpl[m]	3-(4-Hydroxyphenyl)Lactate	m	false
M_co2[c]	Carbon Dioxide	c	false
M_34hpp[c]	3-(4-Hydroxyphenyl)Pyruvate	c	false
M_hgentis[c]	Homogentisate	c	false
M_35cgmp[c]	3,5-Cyclic Guanosine Monophosphate	c	false
M_35cgmp[n]	3,5-Cyclic Guanosine Monophosphate	n	false
M_3aib[m]	(S)-3-Aminoisobutyric Acid	m	false
M_2mop[m]	2-Methyl-3-Oxopropanoate	m	false
M_glu_L[m]	L-Glutamate	m	false
M_3aib[c]	(S)-3-Aminoisobutyric Acid	c	false
M_3dphb[m]	3-Decaprenyl-4-Hydroxybenzoate	m	false
M_3dpdhb[m]	3-Decaprenyl-4,5-Dihdydroxybenzoate	m	false
M_3dsphgn[c]	(2S)-1-Hydroxy-3-Oxooctadecan-2-Aminium	c	false
M_sphgn[c]	Sphinganine	c	false
M_3hanthrn[c]	3-Hydroxyanthranilate	c	false
M_cmusa[c]	Cis,Cis-2-Amino-3-(3-Oxoprop-1-Enyl)But-2-Enedioate	c	false
M_b2coa[m]	Crotonoyl Coenzyme A	m	false
M_3hbcoa_R[m]	(R)-3-Hydroxybutanoyl Coenzyme A	m	false
M_3hibutcoa[m]	(S)-3-Hydroxyisobutyryl Coenzyme A	m	false
M_3hmp[m]	3-Hydroxy-2-Methylpropanoate	m	false
M_glu_L[c]	L-Glutamate	c	false
M_hLkynr[c]	3-Hydroxy-L-Kynurenine	c	false
M_42A3HP24DB[c]	4-(2-Amino-3-Hydroxyphenyl)-2,4-Dioxobutanoate	c	false
M_dopa[c]	Dopamine	c	false
M_coa[c]	Coenzyme A	c	false
M_3hpp[c]	3-Hydroxypropionate	c	false
M_3mox4hpac[c]	(4-Hydroxy-3-Methoxyphenyl)Acetaldehyde	c	false
M_3mlda[c]	3-Methylimidazoleacetic Acid	c	false
M_3mlda[e]	3-Methylimidazoleacetic Acid	e	false
M_3mob[c]	3-Methyl-2-Oxobutanoate	c	false
M_3mob[m]	3-Methyl-2-Oxobutanoate	m	false
M_3mop[c]	3-Methyl-2-Oxopentanoate	c	false
M_3mop[m]	3-Methyl-2-Oxopentanoate	m	false
M_3m4hpga[c]	3-Methoxy-4-Hydroxyphenylglycolaldehyde	c	false
M_3mox4hoxm[c]	3-Methoxy-4-Hydroxymandelate	c	false
M_3moxtyr[c]	3-Methoxytyramine	c	false
M_h2o[l]	Water	l	false
M_pi[l]	Orthophosphate	l	false
M_adn[l]	Adenosine	l	false
M_3sala[m]	3-Sulfino-L-Alanine	m	false
M_3sala[c]	3-Sulfino-L-Alanine	c	false
M_asp_L[c]	L-Aspartate	c	false
M_asp_L[m]	L-Aspartate	m	false
M_hyptaur[c]	Hypotaurine	c	false
M_3snpyr[c]	3-Sulfinopyruvate	c	false
M_3snpyr[m]	3-Sulfinopyruvate	m	false
M_so3[c]	Sulfite	c	false
M_pyr[m]	Pyruvate	m	false
M_so3[m]	Sulfite	m	false
M_adrnl[c]	Adrenaline	c	false
M_mma[c]	Methylammonium	c	false
M_nrpphr[c]	Norepinephrine	c	false
M_4abut[c]	4-Aminobutanoate	c	false
M_4abut[m]	4-Aminobutanoate	m	false
M_coucoa[m]	P-Coumaroyl Coenzyme A	m	false
M_4hbzcoa[m]	4-Hydroxybenzoyl Coenzyme A	m	false
M_accoa[m]	Acetyl Coenzyme A	m	false
M_4hbz[m]	4-Hydroxybenzoate	m	false
M_4hdebrisoquine[e]	4-Hydroxy Debrisoquine	e	false
M_4hdebrisoquine[c]	4-Hydroxy Debrisoquine	c	false
M_4hglusa[m]	L-4-Hydroxyglutamic Semialdehyde	m	false
M_e4hglu[m]	Erythro-4-Hydroxy-L-Glutamate	m	false
M_4hoxpacd[c]	(4-Hydroxyphenyl)Acetaldehyde	c	false
M_4hphac[c]	4-Hydroxyphenylacetate	c	false
M_4mop[c]	4-Methyl-2-Oxopentanoate	c	false
M_4mop[m]	4-Methyl-2-Oxopentanoate	m	false
M_4mptnl[c]	4-Methylpentanal	c	false
M_4mptnl[e]	4-Methylpentanal	e	false
M_4mptnl[m]	4-Methylpentanal	m	false
M_4mtolbutamide[e]	4-Hydroxy Tolbutamide	e	false
M_4mtolbutamide[c]	4-Hydroxy Tolbutamide	c	false
M_4nphsf[e]	4-Nitrophenyl Sulfate	e	false
M_4nphsf[c]	4-Nitrophenyl Sulfate	c	false
M_4nph[c]	4-Nitrophenolate	c	false
M_4nph[e]	4-Nitrophenolate	e	false
M_4pyrdx[c]	4-Pyridoxate	c	false
M_4pyrdx[e]	4-Pyridoxate	e	false
M_5adtststeroneglc[c]	5Alpha-Dihydrotestosterone Glucuronide	c	false
M_5adtststeroneglc[e]	5Alpha-Dihydrotestosterone Glucuronide	e	false
M_5adtststeroneglc[r]	5Alpha-Dihydrotestosterone Glucuronide	r	false
M_5adtststerones[c]	5Alpha-Dihydrotestosterone Sulfate	c	false
M_5adtststerones[e]	5Alpha-Dihydrotestosterone Sulfate	e	false
M_5adtststerone[c]	17Beta-Hydroxy-5Alpha-Androstan-3-One	c	false
M_5adtststerone[e]	17Beta-Hydroxy-5Alpha-Androstan-3-One	e	false
M_5adtststerone[r]	17Beta-Hydroxy-5Alpha-Androstan-3-One	r	false
M_5aop[c]	5-Amino-4-Oxopentanoate	c	false
M_5aop[m]	5-Amino-4-Oxopentanoate	m	false
M_5dhf[c]	Pentaglutamyl Folate (Dhf)	c	false
M_5dhf[l]	Pentaglutamyl Folate (Dhf)	l	false
M_h2o[e]	Water	e	false
M_5fthf[e]	5-Formyltetrahydrofolate	e	false
M_5fthf[c]	5-Formyltetrahydrofolate	c	false
M_5htrp[c]	5-Hydroxy-L-Tryptophan	c	false
M_srtn[c]	Serotonin	c	false
M_5homeprazole[e]	5-Hydroxy Omeprazole	e	false
M_5homeprazole[c]	5-Hydroxy Omeprazole	c	false
M_5hoxindact[c]	(5-Hydroxyindol-3-Yl)Acetaldehyde	c	false
M_5hoxindoa[c]	5-Hydroxyindoleacetate	c	false
M_5htrp[e]	5-Hydroxy-L-Tryptophan	e	false
M_5mthf[e]	5-Methyltetrahydrofolate	e	false
M_5mthf[c]	5-Methyltetrahydrofolate	c	false
M_5thf[c]	Pentaglutamyl Folate (Thf)	c	false
M_5thf[l]	Pentaglutamyl Folate (Thf)	l	false
M_5thf[m]	Pentaglutamyl Folate (Thf)	m	false
M_6dhf[c]	Hexaglutamyl Folate (Dhf)	c	false
M_6dhf[l]	Hexaglutamyl Folate (Dhf)	l	false
M_6dhf[m]	Hexaglutamyl Folate (Dhf)	m	false
M_6htststerone[c]	6-Beta-Hydroxy Testosterone	c	false
M_6htststerone[e]	6-Beta-Hydroxy Testosterone	e	false
M_6htststerone[r]	6-Beta-Hydroxy Testosterone	r	false
M_6thf[c]	Hexaglutamyl Folate (Thf)	c	false
M_6thf[l]	Hexaglutamyl Folate (Thf)	l	false
M_6thf[m]	Hexaglutamyl Folate (Thf)	m	false
M_7dhchsterol[r]	Cholesta-5,7-Dien-3Beta-Ol	r	false
M_7dhchsterol[c]	Cholesta-5,7-Dien-3Beta-Ol	c	false
M_7dhf[c]	Heptaglutamyl Folate (Dhf)	c	false
M_7dhf[l]	Heptaglutamyl Folate (Dhf)	l	false
M_7dhf[m]	Heptaglutamyl Folate (Dhf)	m	false
M_7thf[c]	Heptaglutamyl Folate (Thf)	c	false
M_7thf[l]	Heptaglutamyl Folate (Thf)	l	false
M_7thf[m]	Heptaglutamyl Folate (Thf)	m	false
M_man[c]	D-Mannose	c	false
M_m2mn[l]	(Alpha-D-Mannosyl)2-Beta-D-Mannosyl-N-Acetylglucosamine	l	false
M_man[l]	D-Mannose	l	false
M_mn[l]	Beta-1,4-Mannose-N-Acetylglucosamine	l	false
M_galgluside_hs[c]	Galactosyl Glucosyl Ceramide	c	false
M_udpgal[c]	Uridine-5'-Diphosphate-D-Galactose	c	false
M_thcrm_hs[c]	Trihexosyl Ceramide	c	false
M_udp[c]	Uridine Diphosphate	c	false
M_h[g]	Proton	g	false
M_galgluside_hs[g]	Galactosyl Glucosyl Ceramide	g	false
M_udpgal[g]	Uridine-5'-Diphosphate-D-Galactose	g	false
M_thcrm_hs[g]	Trihexosyl Ceramide	g	false
M_udp[g]	Uridine Diphosphate	g	false
M_T_antigen[g]	T-Antigen (Core 1)	g	false
M_uacgam[g]	Uridine-5'-Diphosphate-N-Acetyl-Alpha-D-Glucosamine	g	false
M_gncore1[g]	GlcNac-Alpha-1,4-Core 1	g	false
M_core2[g]	Core 2	g	false
M_gncore2[g]	GlcNac-Alpha-1,4-Core 2	g	false
M_aact[c]	Ammonioacetone	c	false
M_mthgxl[c]	Methylglyoxal	c	false
M_aact[m]	Ammonioacetone	m	false
M_L2aadp6sa[m]	L-Allysine	m	false
M_fucgalacglcgalgluside_hs[g]	Type Ih Glycolipid	g	false
M_udpacgal[g]	Uridine-5'-Diphosphate-N-Acetyl-D-Galactosamine	g	false
M_acgalfucgalacglcgalgluside_hs[g]	Type Ia Glycolipid	g	false
M_galfucgalacglcgalgluside_hs[g]	Gal-Alpha1->3(Fuc-Alpha1->2)Gal-Beta1->3GlcNac-Beta1->3LacCer	g	false
M_fuc12gal14acglcgalgluside_hs[g]	Type Iih Glycolipid	g	false
M_galfuc12gal14acglcgalgluside_hs[g]	(Gal)3 (Glc)1 (GlcNac)1 (LFuc)1 (Cer)1	g	false
M_acgalfuc12gal14acglcgalgluside_hs[g]	(Gal)2 (GalNac)1 (Glc)1 (GlcNac)1 (LFuc)1 (Cer)1	g	false
M_fucgalacgalfuc12gal14acglcgalgluside_hs[g]	Type Iiih Glycolipid	g	false
M_acgalfucgalacgalfuc12gal14acglcgalgluside_hs[g]	Type Iiia Glycolipid	g	false
M_fucgalacglcgal14acglcgalgluside_hs[g]	Vi2Fuc-Nlc6	g	false
M_acgalfucgalacglcgal14acglcgalgluside_hs[g]	(Gal)3 (GalNac)1 (Glc)1 (GlcNac)2 (LFuc)1 (Cer)1	g	false
M_fucgalacgalfucgalacglcgal14acglcgalgluside_hs[g]	(Gal)4 (GalNac)1 (Glc)1 (GlcNac)2 (LFuc)2 (Cer)1	g	false
M_acgalfucgalacgalfucgalacglcgal14acglcgalgluside_hs[g]	Type Iiiab	g	false
M_galfucgalacglcgal14acglcgalgluside_hs[g]	(Gal)4 (Glc)1 (GlcNac)2 (LFuc)1 (Cer)1	g	false
M_fucfucgalacglcgalacglcgal14acglcgalgluside_hs[g]	(Gal)4 (Glc)1 (GlcNac)3 (LFuc)2 (Cer)1	g	false
M_galgalfucfucgalacglcgalacglcgal14acglcgalgluside_hs[g]	(Gal)6 (Glc)1 (GlcNac)3 (LFuc)2 (Cer)1	g	false
M_sucsal[m]	Succinic Semialdehyde	m	false
M_abt[c]	L-Arabinitol	c	false
M_xylu_L[c]	L-Xylulose	c	false
M_abt[e]	L-Arabinitol	e	false
M_h[l]	Proton	l	false
M_4abut[l]	4-Aminobutanoate	l	false
M_4abut[e]	4-Aminobutanoate	e	false
M_2maacoa[m]	2-Methylacetoacetyl Coenzyme A	m	false
M_ppcoa[m]	Propanoyl Coenzyme A	m	false
M_aacoa[m]	Acetoacetyl Coenzyme A	m	false
M_coa[x]	Coenzyme A	x	false
M_accoa[x]	Acetyl Coenzyme A	x	false
M_aacoa[x]	Acetoacetyl Coenzyme A	x	false
M_acac[c]	Acetoacetate	c	false
M_acac[m]	Acetoacetate	m	false
M_3odcoa[x]	3-Oxodecanoyl Coenzyme A	x	false
M_occoa[x]	Octanoyl Coenzyme A (N-C8:0 Coenzyme A)	x	false
M_3oddcoa[x]	3-Oxododecanoyl Coenzyme A	x	false
M_dcacoa[x]	Decanoyl Coenzyme A (N-C10:0 Coenzyme A)	x	false
M_3otdcoa[x]	3-Oxotetradecanoyl Coenzyme A	x	false
M_ddcacoa[x]	Lauroyl Coenzyme A	x	false
M_3ohdcoa[x]	3-Oxopalmitoyl Coenzyme A	x	false
M_tdcoa[x]	Myristoyl Coenzyme A	x	false
M_3ohodcoa[x]	3-Oxooctadecanoyl Coenzyme A	x	false
M_pmtcoa[x]	Palmitoyl Coenzyme A (N-C16:0 Coenzyme A)	x	false
M_3ohxccoa[x]	3-Oxohexacosyl Coenzyme A	x	false
M_ttccoa[x]	Tetracosanoyl Coenzyme A	x	false
M_acac[x]	Acetoacetate	x	false
M_acald[m]	Acetaldehyde	m	false
M_acald[c]	Acetaldehyde	c	false
M_acald[r]	Acetaldehyde	r	false
M_acald[x]	Acetaldehyde	x	false
M_atp[m]	Adenosine Triphosphate	m	false
M_adp[m]	Adenosine Diphosphate	m	false
M_pi[m]	Orthophosphate	m	false
M_hco3[m]	Bicarbonate	m	false
M_malcoa[m]	Malonyl Coenzyme A	m	false
M_accoa[c]	Acetyl Coenzyme A	c	false
M_accoa[g]	Acetyl Coenzyme A	g	false
M_amp[m]	Adenosine Monophosphate	m	false
M_ppi[m]	Diphosphate	m	false
M_ppa[m]	Propionate	m	false
M_accoa[n]	Acetyl Coenzyme A	n	false
M_accoa[r]	Acetyl Coenzyme A	r	false
M_acetone[e]	Acetone	e	false
M_acetone[c]	Acetone	c	false
M_acetone[m]	Acetone	m	false
M_acgagbside_hs[c]	Alpha-GalNac-Globoside	c	false
M_acgagbside_hs[g]	Alpha-GalNac-Globoside	g	false
M_acgagbside_hs[l]	Alpha-GalNac-Globoside	l	false
M_acgalfucgalacgalfuc12gal14acglcgalgluside_hs[e]	Type Iiia Glycolipid	e	false
M_acgalfucgalacgalfuc12gal14acglcgalgluside_hs[c]	Type Iiia Glycolipid	c	false
M_acgalfucgalacgalfucgalacglcgal14acglcgalgluside_hs[e]	Type Iiiab	e	false
M_acgalfucgalacgalfucgalacglcgal14acglcgalgluside_hs[c]	Type Iiiab	c	false
M_acgal[c]	N-Acetyl-D-Galactosamine	c	false
M_acgal1p[c]	N-Acetyl-D-Galactosamine 1-Phosphate	c	false
M_itp[c]	Iinosine-5'-Triphosphate	c	false
M_idp[c]	Inosine-5'-Diphosphate	c	false
M_acgal[g]	N-Acetyl-D-Galactosamine	g	false
M_acgal[l]	N-Acetyl-D-Galactosamine	l	false
M_gam6p[c]	D-Glucosamine-6-Phosphate	c	false
M_acgam6p[c]	N-Acetyl-D-Glucosamine 6-Phosphate	c	false
M_acgam[c]	N-Acetyl-D-Glucosamine	c	false
M_acgam1p[c]	N-Acetyl-D-Glucosamine 1-Phosphate	c	false
M_acgam[l]	N-Acetyl-D-Glucosamine	l	false
M_acgbgbside_hs[c]	Beta-GalNac-Globoside	c	false
M_acgbgbside_hs[g]	Beta-GalNac-Globoside	g	false
M_acgbgbside_hs[l]	Beta-GalNac-Globoside	l	false
M_acgpail_hs[c]	6-(N-Acetyl-Alpha-D-Glucosaminyl)-1-Phosphatidyl-1D-Myo-Inositol	c	false
M_ac[c]	Acetate	c	false
M_gpail_hs[c]	D-Glucosaminylphosphatidylinositol	c	false
M_acglu[m]	N-Acetyl-L-Glutamate	m	false
M_ac[e]	Acetate	e	false
M_ach[e]	Acetylcholine	e	false
M_chol[e]	Choline	e	false
M_ach[n]	Acetylcholine	n	false
M_ach[c]	Acetylcholine	c	false
M_cit[c]	Citrate	c	false
M_oaa[c]	Oxaloacetate	c	false
M_acn13acngalgbside_hs[c]	Sialyl-(1,3)-Sialyl-(2,6)-Galactosylgloboside	c	false
M_acn13acngalgbside_hs[e]	Sialyl-(1,3)-Sialyl-(2,6)-Galactosylgloboside	e	false
M_acn13acngalgbside_hs[g]	Sialyl-(1,3)-Sialyl-(2,6)-Galactosylgloboside	g	false
M_acn23acngalgbside_hs[c]	Salyl-(2,3)-Sialyl-(2,6)-Galactosylgloboside	c	false
M_acn23acngalgbside_hs[e]	Salyl-(2,3)-Sialyl-(2,6)-Galactosylgloboside	e	false
M_acn23acngalgbside_hs[g]	Salyl-(2,3)-Sialyl-(2,6)-Galactosylgloboside	g	false
M_acnacngal14acglcgalgluside_hs[e]	3',8'-LD1	e	false
M_acnacngal14acglcgalgluside_hs[c]	3',8'-LD1	c	false
M_acnacngal14acglcgalgluside_hs[g]	3',8'-LD1	g	false
M_acnacngalgbside_hs[c]	Disialyl-Galactosylgloboside	c	false
M_acnacngalgbside_hs[e]	Disialyl-Galactosylgloboside	e	false
M_acnacngalgbside_hs[g]	Disialyl-Galactosylgloboside	g	false
M_acmanap[c]	N-Acetyl-D-Mannosamine 6-Phosphate	c	false
M_pep[c]	Phosphoenolpyruvate	c	false
M_acnamp[c]	N-Acetylneuraminate 9-Phosphate	c	false
M_man6p[c]	D-Mannose 6-Phosphate	c	false
M_kdnp[c]	2-Keto-3-Deoxy-D-Glycero-D-Galactononic Acid 9-Phosphate	c	false
M_acnam[c]	N-Acetylneuraminate	c	false
M_acnam[l]	N-Acetylneuraminate	l	false
M_acnam[n]	N-Acetylneuraminate	n	false
M_acngalacglcgal14acglcgalgluside_hs[e]	Vi3Neuac-Nlc6Cer	e	false
M_acngalacglcgal14acglcgalgluside_hs[c]	Vi3Neuac-Nlc6Cer	c	false
M_acngalacglcgal14acglcgalgluside_hs[g]	Vi3Neuac-Nlc6Cer	g	false
M_acmana[c]	N-Acetyl-D-Mannosamine	c	false
M_2mbcoa[m]	2-Methylbutanoyl Coenzyme A	m	false
M_fad[m]	Flavin Adenine Dinucleotide Oxidized	m	false
M_2mb2coa[m]	2-Methylcrotonoyl Coenzyme A	m	false
M_fadh2[m]	Flavin Adenine Dinucleotide Reduced	m	false
M_btcoa[m]	Butanoyl Coenzyme A	m	false
M_ivcoa[m]	Isovaleryl Coenzyme A	m	false
M_3mb2coa[m]	3-Methylbut-2-Enoyl Coenzyme A	m	false
M_ibcoa[m]	Isobutyryl Coenzyme A	m	false
M_2mp2coa[m]	2-Methylprop-2-Enoyl Coenzyme A	m	false
M_o2[x]	Oxygen	x	false
M_h2o2[x]	Hydrogen Peroxide	x	false
M_hdd2coa[x]	Trans-Hexadec-2-Enoyl Coenzyme A	x	false
M_acorn[c]	N(2)-Acetyl-L-Ornithine	c	false
M_orn[c]	Ornithine	c	false
M_cit[m]	Citrate	m	false
M_icit[m]	Isocitric Acid	m	false
M_fad[x]	Flavin Adenine Dinucleotide Oxidized	x	false
M_fadh2[x]	Flavin Adenine Dinucleotide Reduced	x	false
M_dhcholoylcoa[x]	3Alpha,7Alpha-Dihydroxy-5Beta-Cholest-24-Enoyl Coenzyme A	x	false
M_thcholoylcoa[x]	3Alpha,7Alpha,24-Trihydroxy-5Beta-Cholestanoyl Coenzyme A	x	false
M_h2o[x]	Water	x	false
M_cholcoas[x]	(25S)-3Alpha,7Alpha,12Alpha-Trihydroxy-5Beta-Cholestan-26-Oyl Coenzyme A	x	false
M_cholcoads[x]	3Alpha,7Alpha,12Alpha-Trihydroxy-5Beta-Cholest-24-Enoyl Coenzyme A	x	false
M_fmn[c]	Flavin Mononucleotide	c	false
M_ribflv[c]	Riboflavin	c	false
M_acrn[c]	O-Acetylcarnitine	c	false
M_acrn[m]	O-Acetylcarnitine	m	false
M_amp[c]	Adenosine Monophosphate	c	false
M_ppi[c]	Diphosphate	c	false
M_ppcoa[c]	Propanoyl Coenzyme A	c	false
M_ppa[c]	Propionate	c	false
M_ac[m]	Acetate	m	false
M_Nacsertn[c]	N-Acetylserotonin	c	false
M_melatn[c]	Melatonin	c	false
M_ac[g]	Acetate	g	false
M_acetol[c]	Hydroxyacetone	c	false
M_adn[c]	Adenosine	c	false
M_ins[c]	Inosine	c	false
M_nh4[e]	Ammonium	e	false
M_adn[e]	Adenosine	e	false
M_ins[e]	Inosine	e	false
M_ade[e]	Adenine	e	false
M_ade[c]	Adenine	c	false
M_gtp[c]	Guanosine-5'-Triphosphate	c	false
M_gdp[c]	Guanosine-5'-Diphosphate	c	false
M_gtp[m]	Guanosine-5'-Triphosphate	m	false
M_gdp[m]	Guanosine-5'-Diphosphate	m	false
M_damp[c]	Deoxyadenosine Monophosphate	c	false
M_datp[c]	Deoxyadenosine Triphosphate	c	false
M_dadp[c]	Deoxyadenosine Diphosphate	c	false
M_ametam[c]	S-Adenosylmethioninamine	c	false
M_camp[c]	3,5-Cyclic Adenosine Monophosphate	c	false
M_adn[m]	Adenosine	m	false
M_g1p[c]	D-Glucose 1-Phosphate	c	false
M_adpman[c]	Adenosine-5'-Diphosphate-D-Mannose	c	false
M_man1p[c]	D-Mannose 1-Phosphate	c	false
M_adprib[e]	Adenosine-5'-Diphosphate-Ribose	e	false
M_adprib[c]	Adenosine-5'-Diphosphate-Ribose	c	false
M_adp[x]	Adenosine Diphosphate	x	false
M_adrncoa[c]	Adrenoyl Coenzyme A	c	false
M_adrncoa[x]	Adrenoyl Coenzyme A	x	false
M_crn[c]	L-Carnitine	c	false
M_adrncrn[c]	Ocosatetraenoylcarnitine	c	false
M_adrncoa[m]	Adrenoyl Coenzyme A	m	false
M_crn[m]	L-Carnitine	m	false
M_adrncrn[m]	Ocosatetraenoylcarnitine	m	false
M_adrnl[e]	Adrenaline	e	false
M_adrn[e]	Adrenic Acid	e	false
M_adrn[c]	Adrenic Acid	c	false
M_aps[c]	5-Adenylyl Sulfate	c	false
M_dcamp[c]	N6-(1,2-Dicarboxyethyl)-Adenosine Monophosphate	c	false
M_fum[c]	Fumarate	c	false
M_25aics[c]	(S)-2-[5-Amino-1-(5-Phospho-D-Ribosyl)Imidazole-4-Carboxamido]Succinate	c	false
M_aicar[c]	5-Amino-1-(5-Phospho-D-Ribosyl)Imidazole-4-Carboxamide	c	false
M_aflatoxin[e]	Aflatoxin B1	e	false
M_aflatoxin[c]	Aflatoxin B1	c	false
M_ksii_core4_pre2[g]	Keratan Sulfate Ii Boisynthesis, Precursor 2	g	false
M_ksii_core4_pre3[g]	Keratan Sulfate Ii Biosynthesis, Precursor 3	g	false
M_ksii_core4_pre4[g]	Keratan Sulfate Ii Biosynthesis, Precursor 4	g	false
M_ksii_core4_pre5[g]	Keratan Sulfate Ii Biosynthesis, Precursor 5	g	false
M_ksii_core4_pre7[g]	Keratan Sulfate Ii Biosynthesis, Precursor 7	g	false
M_ksii_core4_pre8[g]	Keratan Sulfate Ii Biosynthesis, Precursor 8	g	false
M_ksii_core2_pre2[g]	Keratan Sulfate Ii Biosynthesis, Precursor 2	g	false
M_ksii_core2_pre3[g]	Keratan Sulfate Ii Biosynthesis, Precursor 3	g	false
M_ksii_core2_pre4[g]	Keratan Sulfate Ii Biosynthesis, Precursor 4	g	false
M_ksii_core2_pre5[g]	Keratan Sulfate Ii Biosynthesis, Precursor 5	g	false
M_ksii_core2_pre7[g]	Keratan Sulfate Ii Biosynthesis, Precursor 7	g	false
M_ksii_core2_pre8[g]	Keratan Sulfate Ii Biosynthesis, Precursor 8	g	false
M_cdpchol[c]	Cytidine-5'-Diphosphatecholine	c	false
M_cmp[c]	Cytidine 5'-Monophosphate	c	false
M_cdpea[c]	Cytidine-5'-Diphosphate-Ethanolamine	c	false
M_Rtotal2[c]	R Total 2 Position	c	false
M_agm[m]	Agmatine	m	false
M_ptrc[m]	Putrescine	m	false
M_urea[m]	Urea	m	false
M_Rtotal2coa[c]	R Total 2 Coenzyme A	c	false
M_alpa_hs[c]	Lysophosphatidic Acid	c	false
M_pa_hs[c]	Phosphatidate	c	false
M_ala_L[m]	L-Alanine	m	false
M_glx[m]	Glyoxylate	m	false
M_gly[m]	Glycine	m	false
M_pyr[x]	Pyruvate	x	false
M_ala_L[x]	L-Alanine	x	false
M_glx[x]	Glyoxylate	x	false
M_gly[x]	Glycine	x	false
M_ahandrostanglc[c]	3Alpha-Hydroxy-5Beta-Androstan-17-One 3-Glucosiduronic Acid	c	false
M_ahandrostanglc[e]	3Alpha-Hydroxy-5Beta-Androstan-17-One 3-Glucosiduronic Acid	e	false
M_ahandrostanglc[r]	3Alpha-Hydroxy-5Beta-Androstan-17-One 3-Glucosiduronic Acid	r	false
M_ahcys[r]	S-Adenosyl-L-Homocysteine	r	false
M_n2m2nmn[l]	Reducing GlcNac Removed Form Of N2M2Nmasn (W/O Peptide)	l	false
M_n2m2mn[l]	De-Fuc, Reducing GlcNac Removed, De-Sia, De-Gal Form Of Pa6 (W/O Peptide Linkage)	l	false
M_air[c]	5-Amino-1-(5-Phospho-D-Ribosyl)Imidazole	c	false
M_5aizc[c]	5-Amino-1-(5-Phospho-D-Ribosyl)Imidazole-4-Carboxylate	c	false
M_succoa[m]	Succinyl Coenzyme A	m	false
M_mal_L[c]	(S)-Malate	c	false
M_mal_L[m]	(S)-Malate	m	false
M_akg[e]	2-Oxoglutarate	e	false
M_akg[x]	2-Oxoglutarate	x	false
M_prgstrn[c]	Progesterone	c	false
M_aprgstrn[c]	(20S)-20-Hydroxypregn-4-En-3-One	c	false
M_xol7ah[c]	7Alpha-Hydroxy-5Beta-Cholestan-3-One	c	false
M_xol7ah2[c]	5Beta-Cholestane-3Alpha,7Alpha-Diol	c	false
M_xoldioloneh[c]	7Alpha,12Alpha-Dihydroxy-5Beta-Cholestan-3-One	c	false
M_xoltriol[c]	5Beta-Cholestane-3Alpha,7Alpha,12Alpha-Triol	c	false
M_xol7aone[c]	7Alpha-Hydroxycholest-4-En-3-One	c	false
M_xoldiolone[c]	7Alpha,12Alpha-Dihydroxycholest-4-En-3-One	c	false
M_ala_L[e]	L-Alanine	e	false
M_ala_L[c]	L-Alanine	c	false
M_asn_L[c]	L-Asparagine	c	false
M_asn_L[e]	L-Asparagine	e	false
M_cys_L[c]	L-Cysteine	c	false
M_cys_L[e]	L-Cysteine	e	false
M_ala_D[e]	D-Alanine	e	false
M_ala_D[c]	D-Alanine	c	false
M_gln_L[c]	L-Glutamine	c	false
M_gln_L[e]	L-Glutamine	e	false
M_gly[c]	Glycine	c	false
M_gly[e]	Glycine	e	false
M_ser_L[c]	L-Serine	c	false
M_ser_L[e]	L-Serine	e	false
M_thr_L[c]	L-Threonine	c	false
M_thr_L[e]	L-Threonine	e	false
M_12ppd_R[c]	(R)-Propane-1,2-Diol	c	false
M_lald_D[c]	(R)-Lactaldehyde	c	false
M_12ppd_S[c]	(S)-Propane-1,2-Diol	c	false
M_lald_L[c]	(S)-Lactaldehyde	c	false
M_etoh[c]	Ethanol	c	false
M_id3acald[c]	Indol-3-Ylacetaldehyde	c	false
M_ind3ac[c]	Indole-3-Acetate	c	false
M_id3acald[m]	Indol-3-Ylacetaldehyde	m	false
M_ind3ac[m]	Indole-3-Acetate	m	false
M_pristanal[c]	Pristanal	c	false
M_prist[c]	Pristanic Acid	c	false
M_aldstrn[c]	Aldosterone	c	false
M_aldstrn[e]	Aldosterone	e	false
M_aldstrn[m]	Aldosterone	m	false
M_dhap[c]	Dihydroxyacetone Phosphate	c	false
M_arachd[c]	Arachidonate	c	false
M_12HPET[c]	12-Hydroperoxyeicosa-5,8,10,14-tetraenoate	c	false
M_15HPET[c]	15S-Hydroperoxyeicosatetraenoate	c	false
M_5HPET[c]	5(S)-Hydroperoxyeicosatetraenoic Acid	c	false
M_leuktrA4[c]	Leukotriene A4	c	false
M_dhcholestancoa[x]	3Alpha,7Alpha-Dihydroxy-5Beta-Cholestanoyl Coenzyme A	x	false
M_h2o[r]	Water	r	false
M_o2[r]	Oxygen	r	false
M_dhcholestancoa[r]	3Alpha,7Alpha-Dihydroxy-5Beta-Cholestanoyl Coenzyme A	r	false
M_cholcoar[x]	(25R)-3Alpha,7Alpha,12Alpha-Trihydroxy-5Beta-Cholestan-26-Oyl Coenzyme A	x	false
M_cholcoar[r]	(25R)-3Alpha,7Alpha,12Alpha-Trihydroxy-5Beta-Cholestan-26-Oyl Coenzyme A	r	false
M_amuco[c]	2-Aminomuconate	c	false
M_amet[r]	S-Adenosyl-L-Methionine	r	false
M_amet[m]	S-Adenosyl-L-Methionine	m	false
M_ahcys[m]	S-Adenosyl-L-Homocysteine	m	false
M_imp[c]	Inosine-5'-Monophosphate	c	false
M_cgly[e]	L-Cysteinylglycine	e	false
M_amp[x]	Adenosine Monophosphate	x	false
M_amp[r]	Adenosine Monophosphate	r	false
M_strch1[e]	Starch, Structure 1 (1,6-{7[1,4-Glc], 4[1,4-Glc]})	e	false
M_glc_D[e]	D-Glucose	e	false
M_strch2[e]	Starch, Structure 2 (1,6-{2[1,4-Glc], [1,4-Glc]})	e	false
M_glygn2[e]	Glycogen, Structure 2 (Glycogenin-1,6-{7[1,4-Glc], 4[1,4-Glc]})	e	false
M_glygn4[e]	Glycogen, Structure 4 (Glycogenin-1,6-{2[1,4-Glc], [1,4-Glc]})	e	false
M_andrstrnglc[c]	Androsterone 3-Glucosiduronic Acid	c	false
M_andrstrnglc[e]	Androsterone 3-Glucosiduronic Acid	e	false
M_andrstrnglc[r]	Androsterone 3-Glucosiduronic Acid	r	false
M_andrstrn[e]	Androsterone	e	false
M_andrstrn[c]	Androsterone	c	false
M_andrstrn[r]	Androsterone	r	false
M_antipyrene[e]	Antipyrine	e	false
M_antipyrene[c]	Antipyrine	c	false
M_2aobut[m]	L-2-Amino-3-Oxobutanoic Acid	m	false
M_msa[m]	3-Oxopropanoate	m	false
M_ala_B[m]	Beta-Alanine	m	false
M_apnnox[e]	Alpha-Pinene Oxide	e	false
M_apnnox[c]	Alpha-Pinene Oxide	c	false
M_apoC[c]	Apocarboxlase (No Lys Residue)	c	false
M_lys_L[c]	L-Lysine	c	false
M_apoC_Lys[c]	Apoc-Lysine	c	false
M_apoC[m]	Apocarboxlase (No Lys Residue)	m	false
M_lys_L[m]	L-Lysine	m	false
M_apoC_Lys[m]	Apoc-Lysine	m	false
M_apoC_Lys_btn[c]	Holocarboxylase (Biotin Covalent Bound To Lys Residue Of Apoc)	c	false
M_biocyt[c]	Biocytin	c	false
M_apoC_Lys_btn[m]	Holocarboxylase (Biotin Covalent Bound To Lys Residue Of Apoc)	m	false
M_biocyt[m]	Biocytin	m	false
M_appnn[e]	(+)-Alpha-Pinene	e	false
M_appnn[c]	(+)-Alpha-Pinene	c	false
M_aprut[c]	N-Acetylputrescine	c	false
M_n4abutn[c]	4-Acetamidobutanal	c	false
M_aqcobal[e]	Aquacob(III)Alamin	e	false
M_aqcobal[c]	Aquacob(III)Alamin	c	false
M_arab_L[e]	L-Arabinose	e	false
M_arab_L[c]	L-Arabinose	c	false
M_arachcoa[c]	Arachidoyl Coenzyme A	c	false
M_arachcoa[x]	Arachidoyl Coenzyme A	x	false
M_arachcrn[c]	Eicosanoylcarnitine	c	false
M_arachcoa[m]	Arachidoyl Coenzyme A	m	false
M_arachcrn[m]	Eicosanoylcarnitine	m	false
M_arachdcoa[c]	Arachidonoyl Coenzyme A	c	false
M_arachdcoa[x]	Arachidonoyl Coenzyme A	x	false
M_arachd[e]	Arachidonate	e	false
M_arachd[r]	Arachidonate	r	false
M_arach[e]	Arachidic Acid	e	false
M_arach[c]	Arachidic Acid	c	false
M_arg_L[m]	L-Arginine	m	false
M_lys_L[e]	L-Lysine	e	false
M_arg_L[e]	L-Arginine	e	false
M_arg_L[c]	L-Arginine	c	false
M_orn[m]	Ornithine	m	false
M_argsuc[c]	L-Arginosuccinic Acid	c	false
M_citr_L[c]	L-Citrulline	c	false
M_sgalside_hs[l]	Sulfatide Galactocerebroside	l	false
M_galside_hs[l]	D-Galactosyl-N-Acylsphingosine	l	false
M_so4[l]	Sulfate	l	false
M_Rtotal[c]	R Total	c	false
M_Rtotalcoa[c]	R Total Coenzyme A	c	false
M_Rtotal3coa[c]	R Total 3 Coenzyme A	c	false
M_Rtotal3[c]	R Total 3 Position	c	false
M_pmtcoa[c]	Palmitoyl Coenzyme A (N-C16:0 Coenzyme A)	c	false
M_hdcoa[c]	Palmitoleyl Coenzyme A	c	false
M_tdcoa[c]	Myristoyl Coenzyme A	c	false
M_lnlncacoa[c]	Alpha-Linolenoyl Coenzyme A	c	false
M_R2coa_hs[c]	R Group 2 Coenzyme A	c	false
M_lnlncgcoa[c]	Gamma-Linolenoyl Coenzyme A	c	false
M_strdnccoa[c]	Stearidonoyl Coenzyme A	c	false
M_dlnlcgcoa[c]	Dihomo-Gamma-Linolenyl Coenzyme A	c	false
M_tmndnccoa[c]	Eicosa-5,8,11,14,17-All-Cis-Pentaenoyl Coenzyme A	c	false
M_lnlccoa[c]	Linoleic Coenzyme A	c	false
M_clpndcoa[c]	Docosa-7,10,13,16,19-All-Cis-Pentaenoyl Coenzyme A	c	false
M_dcsptn1coa[c]	(4Z,7Z,10Z,13Z,16Z)-Docosapentaenoyl Coenzyme A	c	false
M_c226coa[c]	Cervonyl Coenzyme A	c	false
M_stcoa[c]	Stearoyl Coenzyme A (N-C18:0 Coenzyme A)	c	false
M_odecoa[c]	Octadecenoyl Coenzyme A (N-C18:1 Coenzyme A)	c	false
M_octd11ecoa[c]	11-Octadecenoyl Coenzyme A	c	false
M_lneldccoa[c]	(6Z,9Z)-Octadecadienoyl Coenzyme A	c	false
M_nrvnccoa[c]	Cis-15-Tetracosenoyl Coenzyme A	c	false
M_od2coa[c]	(2E)-Octadecenoyl Coenzyme A	c	false
M_ttccoa[c]	Tetracosanoyl Coenzyme A	c	false
M_hexccoa[c]	Hexacosanoyl Coenzyme A	c	false
M_eicostetcoa[c]	(8Z,11Z,14Z,17Z)-Eicosatetraenoyl Coenzyme A	c	false
M_tetpent6coa[c]	Tetracosa-6,9,12,15,18-All-Cis-Pentaenoyl Coenzyme A	c	false
M_tetpent3coa[c]	(9Z,12Z,15Z,18Z,21Z)-Tetracosapentaenoyl Coenzyme A	c	false
M_tettet6coa[c]	(9Z,12Z,15Z,18Z)-Tetracosatetraenoyl Coenzyme A	c	false
M_tethex3coa[c]	Tetracosa-6,9,12,15,18,21-All-Cis-Hexaenoyl Coenzyme A	c	false
M_hdd2coa[c]	Trans-Hexadec-2-Enoyl Coenzyme A	c	false
M_pmtcoa[m]	Palmitoyl Coenzyme A (N-C16:0 Coenzyme A)	m	false
M_Rtotal3coa[m]	R Total 3 Coenzyme A	m	false
M_Rtotal[l]	R Total	l	false
M_crm_hs[l]	N-Acylsphingosine	l	false
M_sphings[l]	Sphingosine	l	false
M_ascb_L[c]	L-Ascorbate	c	false
M_o2s[c]	Superoxide	c	false
M_dhdascb[c]	Dehydroascorbide	c	false
M_ascb_L[e]	L-Ascorbate	e	false
M_nh4[m]	Ammonium	m	false
M_asn_L[m]	L-Asparagine	m	false
M_Asn_X_Ser_Thr[l]	Protein Asparagine	l	false
M_cbp[c]	Carbamoyl Phosphate	c	false
M_cbasp[c]	N-Carbamoyl-L-Aspartate	c	false
M_asp_D[e]	D-Aspartate	e	false
M_asp_D[c]	D-Aspartate	c	false
M_k[c]	Potassium	c	false
M_k[e]	Potassium	e	false
M_asp_D[x]	D-Aspartate	x	false
M_Nacasp[m]	N-Acetyl-L-Aspartate	m	false
M_asp_L[e]	L-Aspartate	e	false
M_oaa[m]	Oxaloacetate	m	false
M_atp[r]	Adenosine Triphosphate	r	false
M_adp[r]	Adenosine Diphosphate	r	false
M_atp[e]	Adenosine Triphosphate	e	false
M_pi[e]	Orthophosphate	e	false
M_amp[e]	Adenosine Monophosphate	e	false
M_adp[e]	Adenosine Diphosphate	e	false
M_atp[n]	Adenosine Triphosphate	n	false
M_atp[x]	Adenosine Triphosphate	x	false
M_avite2[e]	Alpha-Tocotrienol	e	false
M_avite2[c]	Alpha-Tocotrienol	c	false
M_gbside_hs[g]	Globoside	g	false
M_ga2_hs[g]	Gibberellin A2	g	false
M_ga1_hs[g]	Gibberellin A1	g	false
M_gm2_hs[g]	N-Acetyl-Beta-D-Galactosaminyl-(1->4)-[Alpha-N-Acetylneuraminosyl-(2->3)]-Beta-D-Galactosyl-Beta-D-Glucosyl-(1<->1)-Ceramide Anion	g	false
M_gm1_hs[g]	Ganglioside Gm1	g	false
M_gd2_hs[g]	GalNac-Beta1->4(Neuac-Alpha2->8Neuac2->3)Gal-Beta1->4Glc-Beta1->1'Cer	g	false
M_gd1b_hs[g]	Gd1B	g	false
M_gt2_hs[g]	Gt2	g	false
M_gt1c_hs[g]	Gt1C	g	false
M_galgbside_hs[g]	Galactosylgloboside	g	false
M_acglcgalgluside_hs[g]	Lactotriaosylceramide	g	false
M_galacglcgalgluside_hs[g]	D-Glucosylceramide	g	false
M_gal14acglcgalgluside_hs[g]	Lactoneotetraosylceramide	g	false
M_acglcgal14acglcgalgluside_hs[g]	N-Acetyl-D-Glucosaminyl-1,3-Beta-D-Galactosyl-1,4-N-Acetyl-Beta-D-Glucosaminyl-1,3-Beta-D-Galactosyl-1,4-Beta-D-Glucosylceramide	g	false
M_galacglcgal14acglcgalgluside_hs[g]	Nlc6Cer	g	false
M_acglc13galacglcgal14acglcgalgluside_hs[g]	Nlc7Cer	g	false
M_galacgalfuc12gal14acglcgalgluside_hs[g]	(Gal)3 (GalNac)1 (Glc)1 (GlcNac)1 (LFuc)1 (Cer)1	g	false
M_galacgalfucgalacglcgal14acglcgalgluside_hs[g]	(Gal)4 (GalNac)1 (Glc)1 (GlcNac)2 (LFuc)1 (Cer)1	g	false
M_acglcgalacglcgal14acglcgalgluside_hs[g]	(Gal)3 (Glc)1 (Glcnac)3 (Cer)1	g	false
M_galacglcgalacglcgal14acglcgalgluside_hs[g]	I-Antigen	g	false
M_galacglc13galacglcgal14acglcgalgluside_hs[g]	Nlc8Cer	g	false
M_galthcrm_hs[g]	Gal-Gal-Gal-Glc-Cer	g	false
M_galgalthcrm_hs[g]	Gal-Gal-Gal-Gal-Glc-Cer	g	false
M_galgalgalthcrm_hs[g]	Gal-Gal-Gal-Gal-Gal-Glc-Cer	g	false
M_acglcgalgbside_hs[g]	GlcNac-Gal Globoside	g	false
M_galacglcgalgbside_hs[g]	Gal-GlcNac-Gal Globoside	g	false
M_h2o[g]	Water	g	false
M_gm2a_hs[g]	Gm2Alpha	g	false
M_gm1a_hs[g]	Gm1Alpha	g	false
M_gluside_hs[g]	D-Glucosyl-N-Acylsphingosine	g	false
M_cholcoa[x]	Choloyl Coenzyme A	x	false
M_gchola[x]	Glycocholate	x	false
M_taur[x]	Taurine	x	false
M_tchola[x]	Taurocholic acid	x	false
M_dgcholcoa[x]	Chenodeoxyglycocholoyl Coenzyme A	x	false
M_dgchol[x]	Glycochenodeoxycholate	x	false
M_dcholcoa[x]	Chenodeoxycholoyl Coenzyme A	x	false
M_btn[c]	Biotin	c	false
M_btamp[c]	Biotinyl-5-Adenosine-5'-Monophosphate	c	false
M_btn[m]	Biotin	m	false
M_btamp[m]	Biotinyl-5-Adenosine-5'-Monophosphate	m	false
M_ala_B[c]	Beta-Alanine	c	false
M_ala_B[e]	Beta-Alanine	e	false
M_4tmeabutn[c]	4-(Trimethylammonio)Butanoate	c	false
M_succ[c]	Succinate	c	false
M_caro[c]	Beta-Carotene	c	false
M_retinal[c]	Retinal	c	false
M_glc_D[c]	D-Glucose	c	false
M_bhb[m]	(R)-3-Hydroxybutyrate	m	false
M_gdpmann[c]	Guanosine-Diphosphate-Alpha-D-Mannose	c	false
M_betald[m]	Betaine Aldehyde	m	false
M_glyb[m]	Glycine Betaine	m	false
M_bhb[e]	(R)-3-Hydroxybutyrate	e	false
M_bhb[c]	(R)-3-Hydroxybutyrate	c	false
M_hcys_L[c]	L-Homocysteine	c	false
M_glyb[c]	Glycine Betaine	c	false
M_dmgly[c]	N,N-Dimethylglycine	c	false
M_met_L[c]	L-Methionine	c	false
M_bildglcur[e]	Bis(Beta-Glucosyluronate)Bilirubin	e	false
M_bildglcur[c]	Bis(Beta-Glucosyluronate)Bilirubin	c	false
M_bildglcur[r]	Bis(Beta-Glucosyluronate)Bilirubin	r	false
M_bilglcur[e]	Mono(Glucosyluronic Acid)Bilirubin	e	false
M_bilglcur[c]	Mono(Glucosyluronic Acid)Bilirubin	c	false
M_bilglcur[r]	Mono(Glucosyluronic Acid)Bilirubin	r	false
M_biliverd[c]	Biliverdin	c	false
M_bilirub[c]	Bilirubin	c	false
M_bilirub[e]	Bilirubin	e	false
M_bilirub[r]	Bilirubin	r	false
M_biocyt[n]	Biocytin	n	false
M_h[r]	Proton	r	false
M_memgacpail_hs[r]	(Mannosyl),(Phosphoethanolaminyl)-Mannosyl-Glucosylaminyl-Acylphosphatidylinositol (B)	r	false
M_dolp_L[r]	Dolichyl Phosphate	r	false
M_m2emgacpail_hs[r]	(Dimannosyl),(Phosphoethanolaminyl)-Mannosyl-Glucosylaminyl-Acylphosphatidylinositol (H6)	r	false
M_dolmanp_U[r]	Dolichyl Phosphate D-Mannose, Human Uterine Homolog	r	false
M_dolp_U[r]	Dolichyl Phosphate	r	false
M_h2o[n]	Water	n	false
M_lys_L[n]	L-Lysine	n	false
M_btn[n]	Biotin	n	false
M_biocyt[e]	Biocytin	e	false
M_btn[e]	Biotin	e	false
M_3uib[c]	3-Ureidoisobutyrate	c	false
M_3aib_D[c]	D-3-Amino-Isobutanoate	c	false
M_but[c]	Butyrate	c	false
M_but[m]	Butyrate	m	false
M_bvite[e]	Beta-Tocopherol	e	false
M_bvite[c]	Beta-Tocopherol	c	false
M_bz[e]	Benzoate	e	false
M_bz[c]	Benzoate	c	false
M_bz[r]	Benzoate	r	false
M_nadph[r]	Nicotinamide Adenine Dinucleotide Phosphate - Reduced	r	false
M_nadp[r]	Nicotinamide Adenine Dinucleotide Phosphate	r	false
M_44mctr[r]	4,4-Dimethyl-5Alpha-Cholesta-8,14,24-Trien-3Beta-Ol	r	false
M_44mzym[r]	14-Demethyllanosterol	r	false
M_pmtcrn[c]	L-Palmitoylcarnitine	c	false
M_pmtcrn[m]	L-Palmitoylcarnitine	m	false
M_hdcecrn[c]	Palmitoleoyl-Carnitine	c	false
M_hdd2crn[c]	Trans-Hexadec-2-Enoyl Carnitine	c	false
M_hdcoa[m]	Palmitoleyl Coenzyme A	m	false
M_hdcecrn[m]	Palmitoleoyl-Carnitine	m	false
M_hdd2coa[m]	Trans-Hexadec-2-Enoyl Coenzyme A	m	false
M_hdd2crn[m]	Trans-Hexadec-2-Enoyl Carnitine	m	false
M_stcrn[c]	O-Octadecanoyl-R-Carnitine	c	false
M_stcoa[m]	Stearoyl Coenzyme A (N-C18:0 Coenzyme A)	m	false
M_stcrn[m]	O-Octadecanoyl-R-Carnitine	m	false
M_odecrn[c]	L-Oleoylcarnitine	c	false
M_odecoa[m]	Octadecenoyl Coenzyme A (N-C18:1 Coenzyme A)	m	false
M_odecrn[m]	L-Oleoylcarnitine	m	false
M_arachdcrn[c]	C20:4 Carnitine	c	false
M_arachdcoa[m]	Arachidonoyl Coenzyme A	m	false
M_arachdcrn[m]	C20:4 Carnitine	m	false
M_c226coa[x]	Cervonyl Coenzyme A	x	false
M_c226crn[c]	Docosahexaenoylcarnitine	c	false
M_c226coa[m]	Cervonyl Coenzyme A	m	false
M_c226crn[m]	Docosahexaenoylcarnitine	m	false
M_co2[r]	Carbon Dioxide	r	false
M_4mzym_int1[r]	4Alpha-Methylzymosterol-4-Carboxylate	r	false
M_4mzym_int2[r]	3-Keto-4-Methylzymosterol	r	false
M_nadh[r]	Nicotinamide Adenine Dinucleotide - Reduced	r	false
M_nad[r]	Nicotinamide Adenine Dinucleotide	r	false
M_zym_int2[r]	Zymosterol Intermediate 2	r	false
M_zymst[r]	Zymosterol	r	false
M_ca2[c]	Calcium	c	false
M_ca2[e]	Calcium	e	false
M_caro[e]	Beta-Carotene	e	false
M_carveol[e]	(-)-Trans-Carveol	e	false
M_carveol[c]	(-)-Trans-Carveol	c	false
M_etoh[x]	Ethanol	x	false
M_h2o2[m]	Hydrogen Peroxide	m	false
M_cbl2[c]	Cob(Ii)Alamin	c	false
M_cbl2[m]	Cob(Ii)Alamin	m	false
M_nh4[r]	Ammonium	r	false
M_glc_D[r]	D-Glucose	r	false
M_cbp[r]	Carbamoyl Phosphate	r	false
M_g6p[r]	D-Glucose 6-Phosphate	r	false
M_cbp[m]	Carbamoyl Phosphate	m	false
M_pi[r]	Orthophosphate	r	false
M_ppi[r]	Diphosphate	r	false
M_prostge1[c]	Prostaglandin E1	c	false
M_prostge2[c]	Prostaglandin E2	c	false
M_prostgf2[c]	Prostaglandin F2Alpha	c	false
M_cdpdag_hs[c]	Cytidine-5'-Diphosphate-Diacylglycerol	c	false
M_inost[c]	Myo-Inositol	c	false
M_pail_hs[c]	1-Phosphatidyl-1D-Myo-Inositol	c	false
M_cdpdag_hs[m]	Cytidine-5'-Diphosphate-Diacylglycerol	m	false
M_ctp[c]	Cytidine-5'-Triphosphate	c	false
M_pa_hs[m]	Phosphatidate	m	false
M_ctp[m]	Cytidine-5'-Triphosphate	m	false
M_dag_hs[c]	Diglyceride	c	false
M_pchol_hs[c]	Phosphatidylcholine	c	false
M_pe_hs[c]	Phosphatidylethanolamine	c	false
M_crm_hs[c]	N-Acylsphingosine	c	false
M_crmp_hs[c]	Ceramide 1-Phosphate	c	false
M_crm_hs[g]	N-Acylsphingosine	g	false
M_crm_hs[r]	N-Acylsphingosine	r	false
M_gluside_hs[c]	D-Glucosyl-N-Acylsphingosine	c	false
M_gluside_hs[r]	D-Glucosyl-N-Acylsphingosine	r	false
M_cgly[c]	L-Cysteinylglycine	c	false
M_chsterol[r]	Cholesterol	r	false
M_xol25oh[r]	25-Hydroxycholesterol	r	false
M_chol[c]	Choline	c	false
M_coa[n]	Coenzyme A	n	false
M_chol[n]	Choline	n	false
M_cholp[c]	Choline Phosphate	c	false
M_chol[m]	Choline	m	false
M_cholate[e]	Cholate	e	false
M_cholate[c]	Cholate	c	false
M_cholp[g]	Choline Phosphate	g	false
M_cholp[l]	Choline Phosphate	l	false
M_chol[g]	Choline	g	false
M_chol[r]	Choline	r	false
M_chsterol[c]	Cholesterol	c	false
M_chsterols[c]	Cholesterol Sulfate	c	false
M_chsterol[l]	Cholesterol	l	false
M_chsterol[m]	Cholesterol	m	false
M_chsterol[g]	Cholesterol	g	false
M_chtn[c]	Chitin	c	false
M_acgam[e]	N-Acetyl-D-Glucosamine	e	false
M_chtn[e]	Chitin	e	false
M_itaccoa[m]	Itaconyl Coenzyme A	m	false
M_citmcoa_L[m]	(3S)-Citramalyl Coenzyme A	m	false
M_citr_L[m]	L-Citrulline	m	false
M_cit[e]	Citrate	e	false
M_pep[m]	Phosphoenolpyruvate	m	false
M_creat[m]	Creatine	m	false
M_pcreat[m]	Phosphocreatine	m	false
M_creat[c]	Creatine	c	false
M_pcreat[c]	Phosphocreatine	c	false
M_cl[e]	Chloride	e	false
M_cl[c]	Chloride	c	false
M_for[c]	Formate	c	false
M_for[e]	Formate	e	false
M_i[c]	Iodide	c	false
M_i[e]	Iodide	e	false
M_oxa[c]	Oxalate	c	false
M_oxa[e]	Oxalate	e	false
M_clpndcoa[x]	Docosa-7,10,13,16,19-All-Cis-Pentaenoyl Coenzyme A	x	false
M_clpndcrn[c]	7Z,10Z,13Z,16Z,19Z-Docosapentaenoylcarnitine	c	false
M_clpndcoa[m]	Docosa-7,10,13,16,19-All-Cis-Pentaenoyl Coenzyme A	m	false
M_clpndcrn[m]	7Z,10Z,13Z,16Z,19Z-Docosapentaenoylcarnitine	m	false
M_clpnd[e]	Docosapentaenoic Acid	e	false
M_clpnd[c]	Docosapentaenoic Acid	c	false
M_pglyc_hs[c]	Phosphatidylglycerol	c	false
M_clpn_hs[c]	Cardiolipin	c	false
M_cmp[g]	Cytidine 5'-Monophosphate	g	false
M_cmpacna[c]	Cytidine-5'-Monophosphate-N-Acetyl-Beta-Neuraminate	c	false
M_cmpacna[g]	Cytidine-5'-Monophosphate-N-Acetyl-Beta-Neuraminate	g	false
M_cmpacna[n]	Cytidine-5'-Monophosphate-N-Acetyl-Beta-Neuraminate	n	false
M_ppi[n]	Diphosphate	n	false
M_ctp[n]	Cytidine-5'-Triphosphate	n	false
M_co2[g]	Carbon Dioxide	g	false
M_co2[x]	Carbon Dioxide	x	false
M_coa[g]	Coenzyme A	g	false
M_coa[l]	Coenzyme A	l	false
M_coa[r]	Coenzyme A	r	false
M_coke[r]	Cocaine	r	false
M_egme[r]	Ecgoninium Methyl Ester	r	false
M_2dpmhobq[m]	2-Decaprenyl-5-Hydroxy-6-Methoxy-3-Methyl-1,4-Benzoquinone	m	false
M_q10[m]	Ubiquinone-10	m	false
M_2dp6mobq[m]	2-Decaprenyl-6-Methoxy-1,4-Benzoquinone	m	false
M_2dp6mobq_me[m]	2-Decaprenyl-6-Methoxy-3-Methyl-1,4-Benzoquinone	m	false
M_2dp6mep[m]	2-Decaprenyl-6-Methoxyphenol	m	false
M_Tn_antigen[g]	Tn Antigen	g	false
M_core3[g]	Core 3	g	false
M_core4[g]	Core 4	g	false
M_core5[g]	Core 5	g	false
M_core6[g]	Core 6	g	false
M_core7[g]	Core 7	g	false
M_core8[g]	Core 8	g	false
M_co[c]	Carbon Monoxide	c	false
M_co[e]	Carbon Monoxide	e	false
M_T4hcinnm[m]	Trans-4-Coumarate	m	false
M_coumarin[e]	Coumarin	e	false
M_coumarin[c]	Coumarin	c	false
M_creat[e]	Creatine	e	false
M_crmp_hs[e]	Ceramide 1-Phosphate	e	false
M_crn[x]	L-Carnitine	x	false
M_pcrn[x]	O-Propanoylcarnitine	x	false
M_pcrn[c]	O-Propanoylcarnitine	c	false
M_acrn[x]	O-Acetylcarnitine	x	false
M_crn[e]	L-Carnitine	e	false
M_dmnoncrn[x]	4,8-Dimethylnonanoyl Carnitine	x	false
M_dmnoncrn[m]	4,8-Dimethylnonanoyl Carnitine	m	false
M_crtn[c]	Creatinine	c	false
M_crtsl[e]	Cortisol	e	false
M_crtsl[c]	Cortisol	c	false
M_crtsl[m]	Cortisol	m	false
M_crtsl[r]	Cortisol	r	false
M_crtstrn[e]	Corticosterone	e	false
M_crtstrn[c]	Corticosterone	c	false
M_crtstrn[m]	Corticosterone	m	false
M_crvnc[e]	Cervonic Acid, C22:6 N-3	e	false
M_crvnc[c]	Cervonic Acid, C22:6 N-3	c	false
M_cspg_a[l]	Chondroitin Sulfate A (GalNac4S-Glca) Proteoglycan	l	false
M_Ser_Gly_Ala_X_Gly[l]	Protein-Linked Serine Residue (Glycosaminoglycan Attachment Site)	l	false
M_cs_a[l]	Chondroitin Sulfate A (GalNac4S-Glca), Free Chain	l	false
M_cspg_b[l]	Chondroitin Sulfate B / Dermatan Sulfate (Idoa2S-GalNac4S) Proteoglycan	l	false
M_cs_b[l]	Chondroitin Sulfate B / Dermatan Sulfate (Idoa2S-GalNac4S), Free Chain	l	false
M_cspg_c[l]	Chondroitin Sulfate C (GalNac6S-Glca) Proteoglycan	l	false
M_cs_c[l]	Chondroitin Sulfate C (GalNac6S-Glca), Free Chain	l	false
M_cspg_d[l]	Chondroitin Sulfate D (GlcNac6S-Glca2S) Proteoglycan	l	false
M_cs_d[l]	Chondroitin Sulfate D (GlcNac6S-Glca2S), Free Chain	l	false
M_cspg_e[l]	Chondroitin Sulfate E (GalNac4,6Dis-Glca) Proteoglycan	l	false
M_cs_e[l]	Chondroitin Sulfate E (GalNac4,6Dis-Glca), Free Chain	l	false
M_pcrn[m]	O-Propanoylcarnitine	m	false
M_dmnoncoa[x]	4,8 Dimethylnonanoyl Coenzyme A	x	false
M_ppcoa[x]	Propanoyl Coenzyme A	x	false
M_acrn[r]	O-Acetylcarnitine	r	false
M_crn[r]	L-Carnitine	r	false
M_csn[e]	Cytosine	e	false
M_csn[c]	Cytosine	c	false
M_cspg_a[g]	Chondroitin Sulfate A (GalNac4S-Glca) Proteoglycan	g	false
M_cspg_a[e]	Chondroitin Sulfate A (GalNac4S-Glca) Proteoglycan	e	false
M_cspg_b[g]	Chondroitin Sulfate B / Dermatan Sulfate (Idoa2S-GalNac4S) Proteoglycan	g	false
M_cspg_b[e]	Chondroitin Sulfate B / Dermatan Sulfate (Idoa2S-GalNac4S) Proteoglycan	e	false
M_cspg_c[g]	Chondroitin Sulfate C (GalNac6S-Glca) Proteoglycan	g	false
M_cspg_c[e]	Chondroitin Sulfate C (GalNac6S-Glca) Proteoglycan	e	false
M_cspg_d[g]	Chondroitin Sulfate D (GlcNac6S-Glca2S) Proteoglycan	g	false
M_cspg_d[e]	Chondroitin Sulfate D (GlcNac6S-Glca2S) Proteoglycan	e	false
M_cspg_e[g]	Chondroitin Sulfate E (GalNac4,6Dis-Glca) Proteoglycan	g	false
M_cspg_e[e]	Chondroitin Sulfate E (GalNac4,6Dis-Glca) Proteoglycan	e	false
M_cyan[e]	Hydrogen Cyanide	e	false
M_cyan[c]	Hydrogen Cyanide	c	false
M_cyan[m]	Hydrogen Cyanide	m	false
M_focytC[m]	Ferrocytochrome C	m	false
M_ficytC[m]	Ferricytochrome C	m	false
M_q10h2[m]	Ubiquinol-10	m	false
M_Lcystin[c]	L-Cystine	c	false
M_gthrd[c]	Reduced Glutathione	c	false
M_gthox[c]	Glutathione Disulfide (Oxidized Glutathione)	c	false
M_mercppyr[c]	3-Mercaptopyruvate	c	false
M_cys_L[m]	L-Cysteine	m	false
M_glu_L[e]	L-Glutamate	e	false
M_Lcystin[e]	L-Cystine	e	false
M_cytd[c]	Cytidine	c	false
M_uri[c]	Uridine	c	false
M_cmp[m]	Cytidine 5'-Monophosphate	m	false
M_cytd[m]	Cytidine	m	false
M_nh4[n]	Ammonium	n	false
M_h[n]	Proton	n	false
M_cytd[n]	Cytidine	n	false
M_uri[n]	Uridine	n	false
M_cytd[e]	Cytidine	e	false
M_cytd[l]	Cytidine	l	false
M_cdp[c]	Cytidine-5'-DIphosphate	c	false
M_dgtp[c]	Deoxyguanosine-5'-Triphosphate	c	false
M_dgdp[c]	Deoxyguanosine-5'-Diphosphate	c	false
M_cmp[n]	Cytidine 5'-Monophosphate	n	false
M_cdp[n]	Cytidine-5'-DIphosphate	n	false
M_dgtp[n]	Deoxyguanosine-5'-Triphosphate	n	false
M_dgdp[n]	Deoxyguanosine-5'-Diphosphate	n	false
M_dcmp[c]	Deoxycytidylic Acid	c	false
M_dcdp[c]	Deoxycytidine-5'-Diphosphate	c	false
M_dcmp[n]	Deoxycytidylic Acid	n	false
M_dcdp[n]	Deoxycytidine-5'-Diphosphate	n	false
M_dctp[c]	Deoxycytidine-5'-Triphosphate	c	false
M_dctp[n]	Deoxycytidine-5'-Triphosphate	n	false
M_datp[n]	Deoxyadenosine Triphosphate	n	false
M_dadp[n]	Deoxyadenosine Diphosphate	n	false
M_utp[c]	Uridine-5'-TrIphosphate	c	false
M_udp[n]	Uridine Diphosphate	n	false
M_utp[n]	Uridine-5'-TrIphosphate	n	false
M_cdp[m]	Cytidine-5'-DIphosphate	m	false
M_adp[n]	Adenosine Diphosphate	n	false
M_gtp[n]	Guanosine-5'-Triphosphate	n	false
M_gdp[n]	Guanosine-5'-Diphosphate	n	false
M_3aib_D[e]	D-3-Amino-Isobutanoate	e	false
M_3aib_D[m]	D-3-Amino-Isobutanoate	m	false
M_dad_2[c]	2-Deoxyadenosine	c	false
M_din[c]	Deoxyinosine	c	false
M_dad_2[e]	2-Deoxyadenosine	e	false
M_din[e]	Deoxyinosine	e	false
M_dag_hs[r]	Diglyceride	r	false
M_pa_hs[n]	Phosphatidate	n	false
M_dag_hs[n]	Diglyceride	n	false
M_dag_hs[e]	Diglyceride	e	false
M_nh4[x]	Ammonium	x	false
M_ala_D[x]	D-Alanine	x	false
M_arg_D[x]	D-Arginine	x	false
M_5g2oxpt[x]	5-Guanidino-2-Oxopentanoic Acid	x	false
M_23doguln[c]	(4R,5S)-4,5,6-Trihydroxy-2,3-Dioxohexanoate	c	false
M_oaa[x]	Oxaloacetate	x	false
M_dd2coa[m]	Trans-Dodec-2-Enoyl Coenzyme A	m	false
M_dd3coa[m]	Cis-Dodec-3-Enoyl Coenzyme A	m	false
M_dcmp[m]	Deoxycytidylic Acid	m	false
M_dcyt[m]	Deoxycytidine	m	false
M_dcyt[n]	Deoxycytidine	n	false
M_dcsptn1coa[x]	(4Z,7Z,10Z,13Z,16Z)-Docosapentaenoyl Coenzyme A	x	false
M_dcsptn1crn[c]	4Z,7Z,10Z,13Z,16Z-Docosapentaenoylcarnitine	c	false
M_dcsptn1coa[m]	(4Z,7Z,10Z,13Z,16Z)-Docosapentaenoyl Coenzyme A	m	false
M_dcsptn1crn[m]	4Z,7Z,10Z,13Z,16Z-Docosapentaenoylcarnitine	m	false
M_dcsptn1[e]	(4Z,7Z,10Z,13Z,16Z)-Docosa-4,7,10,13,16-Pentaenoic Acid	e	false
M_dcsptn1[c]	(4Z,7Z,10Z,13Z,16Z)-Docosa-4,7,10,13,16-Pentaenoic Acid	c	false
M_L_dpchrm[c]	L-Dopachromate	c	false
M_56dihindlcrbxlt[c]	5,6-Dihydroxyindole-2-Carboxylate	c	false
M_dcyt[c]	Deoxycytidine	c	false
M_duri[c]	Deoxyuridine	c	false
M_duri[n]	Deoxyuridine	n	false
M_dcyt[e]	Deoxycytidine	e	false
M_4h2oglt[m]	4-Hydroxy-2-Oxoglutarate	m	false
M_debrisoquine[e]	Debrisoquine	e	false
M_debrisoquine[c]	Debrisoquine	c	false
M_decdp[c]	All Trans Decaprenyl Diphosphate	c	false
M_decdp[m]	All Trans Decaprenyl Diphosphate	m	false
M_dedoldp_L[c]	Dehydrodolichol Diphosphate, Human Liver Homolog	c	false
M_dedolp_L[c]	Dehydrodolichol Phosphate, Human Liver Homolog	c	false
M_dedol_L[c]	Dehydrodolichol, Human Liver Homolog	c	false
M_dolichol_L[c]	Dolichol, Human Liver Homolog	c	false
M_dolichol_U[c]	Dolichol, Human Uterine Homolog	c	false
M_tag_hs[c]	Triglyceride	c	false
M_dgchol[e]	Glycochenodeoxycholate	e	false
M_dgchol[c]	Glycochenodeoxycholate	c	false
M_datp[m]	Deoxyadenosine Triphosphate	m	false
M_dadp[m]	Deoxyadenosine Diphosphate	m	false
M_dgdp[m]	Deoxyguanosine-5'-Diphosphate	m	false
M_dgmp[m]	Dgmp	m	false
M_dgsn[m]	Deoxyguanosine	m	false
M_dgsn[e]	Deoxyguanosine	e	false
M_dgsn[c]	Deoxyguanosine	c	false
M_3dhguln[c]	3-Dehydro-L-Gulonate	c	false
M_dhdascb[e]	Dehydroascorbide	e	false
M_dhap[x]	Dihydroxyacetone Phosphate	x	false
M_dhcholestanate[m]	3Alpha,7Alpha-Dihydroxy-5Beta-Cholestanate	m	false
M_dhcholestanate[x]	3Alpha,7Alpha-Dihydroxy-5Beta-Cholestanate	x	false
M_fad[r]	Flavin Adenine Dinucleotide Oxidized	r	false
M_fadh2[r]	Flavin Adenine Dinucleotide Reduced	r	false
M_zymstnl[r]	Cholesta-8(9)-En-3Beta-Ol	r	false
M_chlstol[r]	5Alpha-Cholesta-7,24-Dien-3Beta-Ol	r	false
M_lthstrl[r]	5Alpha-Cholest-7-En-3Beta-Ol	r	false
M_dsmsterol[r]	Desmosterol	r	false
M_ddsmsterol[r]	Cholesta-5,7,24-Trien-3Beta-Ol	r	false
M_dhcrm_hs[c]	Dihydroceramide	c	false
M_fad[c]	Flavin Adenine Dinucleotide Oxidized	c	false
M_fadh2[c]	Flavin Adenine Dinucleotide Reduced	c	false
M_3dpdhb_me[m]	3-Decaprenyl-4-Hydroxy-5-Methoxybenzoate	m	false
M_dheas[e]	3Beta-Hydroxyandrost-5-En-17-One 3-Sulfate	e	false
M_dheas[c]	3Beta-Hydroxyandrost-5-En-17-One 3-Sulfate	c	false
M_dheas[r]	3Beta-Hydroxyandrost-5-En-17-One 3-Sulfate	r	false
M_dhea[c]	3Beta-Hydroxyandrost-5-En-17-One	c	false
M_dhea[r]	3Beta-Hydroxyandrost-5-En-17-One	r	false
M_dhf[c]	7,8-Dihydrofolate	c	false
M_dhf[l]	7,8-Dihydrofolate	l	false
M_dhf[m]	7,8-Dihydrofolate	m	false
M_dhor_S[c]	(S)-Dihydroorotate	c	false
M_orot[c]	Orotate	c	false
M_56dura[c]	5,6-Dihydrouracil	c	false
M_cala[c]	N-Carbamoyl-Beta-Alaninate	c	false
M_56dthm[c]	5,6-Dihydrothymine	c	false
M_dhbpt[c]	6,7-Dihydrobiopterin	c	false
M_thbpt[c]	5,6,7,8-Tetrahydrobiopterin	c	false
M_mlthf[c]	5,10-Methylenetetrahydrofolate	c	false
M_didp[c]	Deoxyinosine-5'-Diphosphate	c	false
M_didp[n]	Deoxyinosine-5'-Diphosphate	n	false
M_digalsgalside_hs[c]	Digalactosylceramidesulfate	c	false
M_digalsgalside_hs[g]	Digalactosylceramidesulfate	g	false
M_digalside_hs[c]	Digalactosylceramide	c	false
M_digalside_hs[g]	Digalactosylceramide	g	false
M_digalside_hs[l]	Digalactosylceramide	l	false
M_ditp[c]	Deoxyinosine-5'-Triphosphate	c	false
M_ditp[n]	Deoxyinosine-5'-Triphosphate	n	false
M_dkmpp[c]	2,3-Diketo-5-Methylthio-1-Phosphopentane	c	false
M_2kmb[c]	2-Keto-4-Methylthiobutyrate	c	false
M_lac_D[e]	(R)-Lactate	e	false
M_lac_D[c]	(R)-Lactate	c	false
M_lac_D[m]	(R)-Lactate	m	false
M_dlnlcgcrn[c]	8Z,11Z,14Z-Eicosatrienoylcarnitine	c	false
M_dlnlcgcoa[m]	Dihomo-Gamma-Linolenyl Coenzyme A	m	false
M_dlnlcgcrn[m]	8Z,11Z,14Z-Eicosatrienoylcarnitine	m	false
M_dlnlcg[e]	Dihomo-Gamma-Linolenate	e	false
M_dlnlcg[c]	Dihomo-Gamma-Linolenate	c	false
M_13_cis_oretn[n]	13-Cis-Oxo-Retinoic Acid	n	false
M_13_cis_retn[n]	13-Cis-Retinoate	n	false
M_dctp[m]	Deoxycytidine-5'-Triphosphate	m	false
M_dem2emgacpail_prot_hs[r]	Deacylated-(Phosphoethanolaminyl-Dimannosyl),(Phosphoethanolaminyl)-Mannosyl-Glucosaminyl-Acylphosphatidylinositol	r	false
M_dgpi_prot_hs[r]	Deacylated-Glycophosphatidylinositol (Gpi)-Anchored Protein	r	false
M_dgtp[m]	Deoxyguanosine-5'-Triphosphate	m	false
M_dsT_antigen[g]	Disialyl-T Antigen	g	false
M_dttp[m]	Deoxythymidine-5'-Triphosphate	m	false
M_dttp[n]	Deoxythymidine-5'-Triphosphate	n	false
M_ethamp[r]	Ethanolamine Phosphate	r	false
M_gpi_sig[r]	Glycophosphatidylinositol (Gpi) Signal Sequence (C-Terminal Peptide)	r	false
M_hretn[n]	4 Hydroxy Retinoic Acid	n	false
M_kdn[c]	2-Keto-3-Deoxy-D-Glycero-D-Galactononic Acid	c	false
M_m3gacpail_prot_hs[r]	M3Gacpail Prot Heparan Sulfate	r	false
M_melanin[c]	Melanin	c	false
M_mem2emgacpail_prot_hs[r]	({[(mannosyl),(phosphoethanolaminyl)]-dimannosyl},{phosphoethanolaminyl})-mannosyl-glucosaminyl-acylphosphatidylinositol-Protein (M4B)	r	false
M_n5m2masn[g]	((N-Acetyl-D-Glucosaminyl)5-(Alpha-D-Mannosyl)2-Beta-D-Mannosyl-Diacetylchitobiosyl)-L-Asparagine (Protein)	g	false
M_oretn[n]	4-Oxo-13-Cis-Retinoate	n	false
M_Ser_Thr[l]	Protein-Linked Serine Or Threonine Residue (O-Glycosylation Site)	l	false
M_sprm[c]	Spermine	c	false
M_sTn_antigen[g]	Sialyl-Tn Antigen	g	false
M_yvite[c]	(+)-Gama-Tocopherol	c	false
M_dmantipyrine[e]	Demethylated Antipyrine	e	false
M_dmantipyrine[c]	Demethylated Antipyrine	c	false
M_ppi[x]	Diphosphate	x	false
M_dmpp[x]	Dimethylallyl Diphosphate	x	false
M_ipdp[x]	Isopentenyl Diphosphate	x	false
M_grdp[x]	Geranyl Diphosphate	x	false
M_fald[m]	Formaldehyde	m	false
M_dmgly[m]	N,N-Dimethylglycine	m	false
M_sarcs[m]	Sarcosine	m	false
M_dmhptcrn[c]	2,6 Dimethylheptanoyl Carnitine	c	false
M_dmhptcoa[m]	2,6 Dimethylheptanoyl Coenzyme A	m	false
M_dmhptcrn[m]	2,6 Dimethylheptanoyl Carnitine	m	false
M_dmhptcrn[e]	2,6 Dimethylheptanoyl Carnitine	e	false
M_dmnoncrn[c]	4,8-Dimethylnonanoyl Carnitine	c	false
M_dmnoncoa[c]	4,8 Dimethylnonanoyl Coenzyme A	c	false
M_dmnoncoa[m]	4,8 Dimethylnonanoyl Coenzyme A	m	false
M_dnad[c]	Deamino-Nad+	c	false
M_dnad[n]	Deamino-Nad+	n	false
M_dcdp[m]	Deoxycytidine-5'-Diphosphate	m	false
M_dtdp[m]	Deoxythymidine-5'-Diphosphate	m	false
M_dtdp[c]	Deoxythymidine-5'-Diphosphate	c	false
M_dudp[c]	Deoxyuridine-5'-Diphosphate	c	false
M_dudp[m]	Deoxyuridine-5'-Diphosphate	m	false
M_dutp[c]	Deoxyuridine-5'-Triphosphate	c	false
M_dutp[m]	Deoxyuridine-5'-Triphosphate	m	false
M_dttp[c]	Deoxythymidine-5'-Triphosphate	c	false
M_thrnt[c]	L-Threonate	c	false
M_dolglcp_L[c]	Dolichyl Beta-D-Glucosyl Phosphate, Human Liver Homolog	c	false
M_dolglcp_L[r]	Dolichyl Beta-D-Glucosyl Phosphate, Human Liver Homolog	r	false
M_dolichol_L[r]	Dolichol, Human Liver Homolog	r	false
M_dolichol_U[r]	Dolichol, Human Uterine Homolog	r	false
M_dolp_L[c]	Dolichyl Phosphate	c	false
M_dolp_U[c]	Dolichyl Phosphate	c	false
M_dolmanp_U[c]	Dolichyl Phosphate D-Mannose, Human Uterine Homolog	c	false
M_2c23dh56dhoxin[c]	2-Carboxy-2,3-Dihydro-5,6-Dihydroxyindole	c	false
M_dopaqn[c]	L-Dopaquinone	c	false
M_dopasf[c]	Dopamine 3-O-Sulfate	c	false
M_dopasf[e]	Dopamine 3-O-Sulfate	e	false
M_dopa[e]	Dopamine	e	false
M_orn_D[x]	D-Ornithine	x	false
M_5a2opntn[x]	5-Amino-2-Oxopentanoic Acid	x	false
M_dpcoa[l]	Dephospho Coenzyme A	l	false
M_dpcoa[c]	Dephospho Coenzyme A	c	false
M_3pg[c]	3-Phospho-D-Glycerate	c	false
M_23dpg[c]	2,3-Bisphosphonato-D-Glycerate	c	false
M_13dpg[c]	3-Phospho-D-Glyceroyl Phosphate	c	false
M_pi[x]	Orthophosphate	x	false
M_5dpmev[x]	(R)-5-Diphosphomevalonate	x	false
M_ipdp[c]	Isopentenyl Diphosphate	c	false
M_frdp[c]	Farnesyl Diphosphate	c	false
M_drib[e]	2-Deoxy-D-Ribose	e	false
M_2dr5p[c]	2-Deoxy-D-Ribose 5-Phosphate	c	false
M_g3p[c]	Glyceraldehyde 3-Phosphate	c	false
M_dtdp[n]	Deoxythymidine-5'-Diphosphate	n	false
M_dudp[n]	Deoxyuridine-5'-Diphosphate	n	false
M_dump[c]	Deoxyuridine-5'-Monophosphate	c	false
M_dump[n]	Deoxyuridine-5'-Monophosphate	n	false
M_ura[c]	Uracil	c	false
M_thym[c]	Thymine	c	false
M_dump[m]	Deoxyuridine-5'-Monophosphate	m	false
M_duri[m]	Deoxyuridine	m	false
M_duri[e]	Deoxyuridine	e	false
M_dutp[n]	Deoxyuridine-5'-Triphosphate	n	false
M_eaflatoxin[e]	Aflatoxin B1 Exo-8,9-Epoxide	e	false
M_eaflatoxin[c]	Aflatoxin B1 Exo-8,9-Epoxide	c	false
M_ebastineoh[e]	Hydroxylated Ebastine	e	false
M_ebastineoh[c]	Hydroxylated Ebastine	c	false
M_ebastineoh[r]	Hydroxylated Ebastine	r	false
M_ebastine[e]	Ebastine	e	false
M_ebastine[c]	Ebastine	c	false
M_ebastine[r]	Ebastine	r	false
M_3hbcoa[m]	(S)-3-Hydroxybutanoyl Coenzyme A	m	false
M_b2coa[x]	Crotonoyl Coenzyme A	x	false
M_3hbcoa[x]	(S)-3-Hydroxybutanoyl Coenzyme A	x	false
M_3hmbcoa[m]	(2S,3S)-3-Hydroxy-2-Methylbutanoyl Coenzyme A	m	false
M_eicostetcrn[c]	8Z,11Z,14Z,17Z-Eicosatetraenoylcarnitine	c	false
M_eicostetcoa[m]	(8Z,11Z,14Z,17Z)-Eicosatetraenoyl Coenzyme A	m	false
M_eicostetcrn[m]	8Z,11Z,14Z,17Z-Eicosatetraenoylcarnitine	m	false
M_eicostet[e]	Omega-3-Arachidonic Acid	e	false
M_eicostet[c]	Omega-3-Arachidonic Acid	c	false
M_elaidcrn[c]	Elaidic carnitine	c	false
M_od2coa[m]	(2E)-Octadecenoyl Coenzyme A	m	false
M_elaidcrn[m]	Elaidic carnitine	m	false
M_elaid[e]	(9E)-Octadecenoic Acid	e	false
M_elaid[c]	(9E)-Octadecenoic Acid	c	false
M_s2l2n2m2m[c]	De-Fuc Form Of Pa6 (Wo Peptide Linkage)	c	false
M_n2m2nm[l]	N2M2Nmasn (W/O Peptide Linkage)	l	false
M_ksi_deg2[l]	Keratan Sulfate I, Degradation Product 2	l	false
M_ksi_deg3[l]	Keratan Sulfate I, Degradation Product 3	l	false
M_s2l2n2m2m[l]	De-Fuc Form Of Pa6 (Wo Peptide Linkage)	l	false
M_s2l2n2m2mn[l]	De-Fuc, Reducing GlcNac Removed Form Of Pa6 (w/o Peptide Linkage)	l	false
M_estradiolglc[e]	17Beta-Estradiol 3-Glucosiduronic Acid	e	false
M_estradiolglc[c]	17Beta-Estradiol 3-Glucosiduronic Acid	c	false
M_estradiolglc[r]	17Beta-Estradiol 3-Glucosiduronic Acid	r	false
M_estradiol[e]	Estradiol	e	false
M_estradiol[c]	Estradiol	c	false
M_estradiol[r]	Estradiol	r	false
M_estriolglc[c]	16-Glucuronide-Estriol	c	false
M_estriolglc[e]	16-Glucuronide-Estriol	e	false
M_estriolglc[r]	16-Glucuronide-Estriol	r	false
M_estriol[r]	Estriol	r	false
M_estriol[c]	Estriol	c	false
M_estroneglc[c]	Estrone 3-Glucosiduronic Acid	c	false
M_estroneglc[e]	Estrone 3-Glucosiduronic Acid	e	false
M_estroneglc[r]	Estrone 3-Glucosiduronic Acid	r	false
M_estrones[e]	Estrone 3-Sulfate	e	false
M_estrones[c]	Estrone 3-Sulfate	c	false
M_estrone[r]	Estrone	r	false
M_estrone[c]	Estrone	c	false
M_etfox[m]	Electron Transfer Flavoprotein Oxidized	m	false
M_etfrd[m]	Electron Transfer Flavoprotein Reduced	m	false
M_ethamp[c]	Ethanolamine Phosphate	c	false
M_etha[c]	Ethanolamine	c	false
M_10fthf[e]	10-Formyltetrahydrofolate	e	false
M_10fthf5glu[e]	10-Formyltetrahydrofolate-[Glu](5)	e	false
M_10fthf6glu[e]	10-Formyltetrahydrofolate-[Glu](6)	e	false
M_10fthf7glu[e]	10-Formyltetrahydrofolate-[Glu](7)	e	false
M_11_cis_retfa[e]	Fatty Acid 11-Cis-Retinol	e	false
M_13_cis_retnglc[e]	13-Cis-Retinoyl Glucuronide	e	false
M_1glyc_hs[e]	1 Acyl Phosphoglycerol	e	false
M_35cgmp[e]	3,5-Cyclic Guanosine Monophosphate	e	false
M_3aib[e]	(S)-3-Aminoisobutyric Acid	e	false
M_4hphac[e]	4-Hydroxyphenylacetate	e	false
M_5dhf[e]	Pentaglutamyl Folate (Dhf)	e	false
M_5thf[e]	Pentaglutamyl Folate (Thf)	e	false
M_6dhf[e]	Hexaglutamyl Folate (Dhf)	e	false
M_6thf[e]	Hexaglutamyl Folate (Thf)	e	false
M_7dhf[e]	Heptaglutamyl Folate (Dhf)	e	false
M_7thf[e]	Heptaglutamyl Folate (Thf)	e	false
M_9_cis_retfa[e]	Fatty Acid 9-Cis-Retinol	e	false
M_adprbp[e]	Adenosine-5'-Diphosphate-D-Ribose 2-Phosphate	e	false
M_ak2lgchol_hs[e]	1-Alkyl 2-Lysoglycerol 3-Phosphocholine	e	false
M_aprgstrn[e]	(20S)-20-Hydroxypregn-4-En-3-One	e	false
M_avite1[e]	(+)-Alpha-Tocopherol	e	false
M_camp[e]	3,5-Cyclic Adenosine Monophosphate	e	false
M_chsterol[e]	Cholesterol	e	false
M_cmp[e]	Cytidine 5'-Monophosphate	e	false
M_dhf[e]	7,8-Dihydrofolate	e	false
M_digalsgalside_hs[e]	Digalactosylceramidesulfate	e	false
M_fuc13galacglcgal14acglcgalgluside_hs[e]	Iii3Fuc-Nlc6Cer	e	false
M_fuc14galacglcgalgluside_hs[e]	Lea Glycolipid	e	false
M_fucacgalfucgalacglcgalgluside_hs[e]	(Gal)2 (GalNac)1 (Glc)1 (GlcNac)1 (LFuc)2 (Cer)1	e	false
M_fucacngal14acglcgalgluside_hs[e]	Iv3-A-Neuac,Iii3-A-Fuc-Nlc4Cer	e	false
M_fucacngalacglcgalgluside_hs[e]	Iv3-A-Neu5Ac,Iii4-A-Fuc-Lc4Cer	e	false
M_fucfuc12gal14acglcgalgluside_hs[e]	Ley Glycolipid	e	false
M_fucfuc132galacglcgal14acglcgalgluside_hs[e]	V3Fuc,Iii3Fuc-Nlc6Cer	e	false
M_fucfucfucgalacglc13galacglcgal14acglcgalgluside_hs[e]	(Gal)4 (Glc)1 (GlcNac)3 (LFuc)3 (Cer)1	e	false
M_fucfucfucgalacglcgal14acglcgalgluside_hs[e]	(Gal)3 (Glc)1 (GlcNac)2 (LFuc)3 (Cer)1	e	false
M_fucfucgalacglcgalgluside_hs[e]	Leb Glycolipid	e	false
M_fucgal14acglcgalgluside_hs[e]	Lacto-N-Fucopentaosyl Iii Ceramide	e	false
M_fucgalfucgalacglcgalgluside_hs[e]	(Gal)3 (Glc)1 (GlcNac)1 (LFuc)2 (Cer)1	e	false
M_fucgalgbside_hs[e]	Fucosyl Galactosylgloboside	e	false
M_fuc_L[e]	L-Fucose	e	false
M_galacglcgalgbside_hs[e]	Gal-GlcNac-Gal Globoside	e	false
M_galfuc12gal14acglcgalgluside_hs[e]	(Gal)3 (Glc)1 (GlcNac)1 (LFuc)1 (Cer)1	e	false
M_galfucgalacglcgal14acglcgalgluside_hs[e]	(Gal)4 (Glc)1 (GlcNac)2 (LFuc)1 (Cer)1	e	false
M_galgalfucfucgalacglcgalacglcgal14acglcgalgluside_hs[e]	(Gal)6 (Glc)1 (GlcNac)3 (LFuc)2 (Cer)1	e	false
M_galgalgalthcrm_hs[e]	Gal-Gal-Gal-Gal-Gal-Glc-Cer	e	false
M_gbside_hs[e]	Globoside	e	false
M_gchola[e]	Glycocholate	e	false
M_gd1b2_hs[e]	Gd1Beta	e	false
M_gd1c_hs[e]	Gd1C	e	false
M_gdp[e]	Guanosine-5'-Diphosphate	e	false
M_gluala[e]	5-L-Glutamyl-L-Alanine	e	false
M_glyc_S[e]	(S)-Glycerate	e	false
M_glygn5[e]	Glycogen, Structure 5 (Glycogenin-2[1,4-Glc])	e	false
M_gmp[e]	Guanosine-5'-Monophosphate	e	false
M_gp1c_hs[e]	Gp1C	e	false
M_gp1calpha_hs[e]	Gp1C Alpha	e	false
M_gq1b_hs[e]	Gq1B	e	false
M_gq1balpha_hs[e]	Gq1Balpha	e	false
M_gsn[e]	Guanosine	e	false
M_gt1a_hs[e]	Gt1A	e	false
M_gthox[e]	Glutathione Disulfide (Oxidized Glutathione)	e	false
M_gthrd[e]	Reduced Glutathione	e	false
M_gtp[e]	Guanosine-5'-Triphosphate	e	false
M_h2o2[e]	Hydrogen Peroxide	e	false
M_ha[e]	Hyaluronan	e	false
M_ha_pre1[e]	Hyaluronan Biosynthesis, Precursor 1	e	false
M_hcoumarin[e]	Umbelliferone	e	false
M_hdca[e]	Hexadecanoate (N-C16:0)	e	false
M_hdcea[e]	Hexadecenoate (N-C16:1)	e	false
M_hestratriol[e]	4-Hydroxyestradiol	e	false
M_hexc[e]	Cerotic Acid	e	false
M_hista[e]	Histamine	e	false
M_hom_L[e]	L-Homoserine	e	false
M_hpdca[e]	Margaric Acid	e	false
M_hspg[e]	Heparan Sulfate Proteoglycan	e	false
M_htaxol[e]	6 Alpha Hydroxy Taxol/ 6 Alpha Hydroxy Paclitaxel	e	false
M_idp[e]	Inosine-5'-Diphosphate	e	false
M_imp[e]	Inosine-5'-Monophosphate	e	false
M_inost[e]	Myo-Inositol	e	false
M_ksi[e]	Keratan Sulfate I	e	false
M_ksi_deg1[e]	Keratan Sulfate I, Degradation Product 1	e	false
M_ksii_core2[e]	Keratan Sulfate Ii (Core 2-Linked)	e	false
M_ksii_core4[e]	Keratan Sulfate Ii (Core 4-Linked)	e	false
M_leuktrA4[e]	Leukotriene A4	e	false
M_leuktrB4[e]	Leukotriene B4	e	false
M_leuktrC4[e]	Leukotriene C4	e	false
M_leuktrD4[e]	Leukotriene D4	e	false
M_leuktrE4[e]	Leukotriene E4	e	false
M_leuktrF4[e]	Leukotriene F4	e	false
M_lgnc[e]	Lignocerate	e	false
M_limnen[e]	Limonene	e	false
M_lipoate[e]	Lipoate	e	false
M_lneldc[e]	Linoelaidic Acid (All Trans C18:2)	e	false
M_lnlc[e]	Linoleate	e	false
M_lnlnca[e]	Alpha-Linolenate	e	false
M_lnlncg[e]	Gamma-Linolenate	e	false
M_lpchol_hs[e]	1-Acyl-Sn-Glycero-3-Phosphocholine	e	false
M_mag_hs[e]	Monoacylglycerol 2	e	false
M_meoh[e]	Methanol	e	false
M_mercplaccys[e]	3-Mercaptolactate-Cysteine Disulfide	e	false
M_mthgxl[e]	Methylglyoxal	e	false
M_n2m2nmasn[e]	N-Acetyl-Beta-D-Glucosaminyl-1,2-Alpha-D-Mannosyl-1,3-(N-Acetyl-Beta-D-Glucosaminyl-1,2-Alpha-D-Mannosyl-1,6)-(N-Acetyl-Beta-D-Glucosaminyl-1,4)-Beta-D-Mannosyl-1,4-N-Acetyl-Beta-D-Glucosaminyl-R	e	false
M_nad[e]	Nicotinamide Adenine Dinucleotide	e	false
M_nadp[e]	Nicotinamide Adenine Dinucleotide Phosphate	e	false
M_ncam[e]	Nicotinamide	e	false
M_nifedipine[e]	Nifedipine	e	false
M_no[e]	Nitric Oxide	e	false
M_npthl[e]	Naphthalene	e	false
M_nrpphr[e]	Norepinephrine	e	false
M_nrpphrsf[e]	Sulfate Derivative Of Norepinephrine	e	false
M_nrvnc[e]	Nervonic Acid	e	false
M_o2s[e]	Superoxide	e	false
M_oagd3_hs[e]	9-O-Acetylated Gd3	e	false
M_oagt3_hs[e]	9-O-Acetylated Gt3	e	false
M_ocdca[e]	Octadecanoate (N-C18:0)	e	false
M_ocdcea[e]	Octadecenoate (N-C18:1)	e	false
M_octa[e]	Octanoate (N-C8:0)	e	false
M_omeprazole[e]	Omeprazole	e	false
M_onpthl[e]	Naphthalene Epoxide	e	false
M_paf_hs[e]	1-Alkyl 2-Acteylglycerol 3-Phosphocholine	e	false
M_pchol_hs[e]	Phosphatidylcholine	e	false
M_pe_hs[e]	Phosphatidylethanolamine	e	false
M_peplys[e]	Peptidyl-L-Lysine	e	false
M_perillyl[e]	Perillyl Alcohol	e	false
M_pglyc_hs[e]	Phosphatidylglycerol	e	false
M_pheacgln[e]	(2S)-4-Carbamoyl-2-(2-Phenylacetamido)Butanoate	e	false
M_phyQ[e]	Phylloquinone	e	false
M_phyt[e]	Phytanate	e	false
M_prgstrn[e]	Progesterone	e	false
M_pro_D[e]	D-Proline	e	false
M_prostgd2[e]	Prostaglandin D2	e	false
M_prostge1[e]	Prostaglandin E1	e	false
M_prostge2[e]	Prostaglandin E2	e	false
M_prostgf2[e]	Prostaglandin F2Alpha	e	false
M_ps_hs[e]	Phosphatidylserine	e	false
M_ptdca[e]	Pentadecanoic Acid	e	false
M_rbt[e]	D-Ribitol	e	false
M_retfa[e]	Fatty Acid Retinol	e	false
M_retinol[e]	Retinol	e	false
M_retinol_9_cis[e]	9-Cis-Retinol	e	false
M_retinol_cis_11[e]	11-Cis-Retinol	e	false
M_retn[e]	All-Trans-Retinoate	e	false
M_retnglc[e]	Retinoyl Glucuronide	e	false
M_Rtotal[e]	R Total	e	false
M_Rtotal2[e]	R Total 2 Position	e	false
M_Rtotal3[e]	R Total 3 Position	e	false
M_s2l2fn2m2masn[e]	Pa6	e	false
M_s2l2n2m2masn[e]	De-Fuc Form Of Pa6	e	false
M_sarcs[e]	Sarcosine	e	false
M_ser_D[e]	D-Serine	e	false
M_sl_L[e]	(S)-3-Sulfonatolactate	e	false
M_spc_hs[e]	Sphingosylphosphorylcholine	e	false
M_sph1p[e]	(2S,3R)-2-Azaniumyl-3-Hydroxyoctadecyl Phosphate	e	false
M_sphs1p[e]	Sphingosine 1-Phosphate	e	false
M_srtn[e]	Serotonin	e	false
M_strdnc[e]	Stearidonic Acid C18:4, N-3	e	false
M_tag_hs[e]	Triglyceride	e	false
M_tagat_D[e]	D-Tagatose	e	false
M_taxol[e]	Paclitaxel	e	false
M_tchola[e]	Taurocholic acid	e	false
M_tcynt[e]	Thiocyanate	e	false
M_tdchola[e]	Taurochenodeoxycholate	e	false
M_tethex3[e]	6Z,9Z,12Z,15Z,18Z,21Z-Tetracosahexaenoic Acid	e	false
M_tetpent3[e]	9Z,12Z,15Z,18Z,21Z-Tetracosapentaenoic Acid	e	false
M_tetpent6[e]	6Z,9Z,12Z,15Z,18Z-Tetracosapentaenoic Acid	e	false
M_tettet6[e]	9Z,12Z,15Z,18Z-Tetracosatetraenoic Acid	e	false
M_thf[e]	5,6,7,8-Tetrahydrofolate	e	false
M_thmmp[e]	Thiamin Monophosphate	e	false
M_thmtp[e]	Thiamine-Triphosphate	e	false
M_thym[e]	Thymine	e	false
M_thyox_L[e]	L-Thyroxine	e	false
M_tmndnc[e]	Timnodonic Acid C20:5, N-3	e	false
M_tolbutamide[e]	Tolbutamide	e	false
M_triodthy[e]	3,3,5-Triiodo-L-Thyronine	e	false
M_triodthysuf[e]	Triiodothyronine Sulfate	e	false
M_tststerone[e]	Testosterone	e	false
M_tststeroneglc[e]	Testosterone 3-Glucosiduronic Acid	e	false
M_tststerones[e]	Testosterone Sulfate	e	false
M_tsul[e]	Thiosulfate	e	false
M_ttdca[e]	Tetradecanoic Acid	e	false
M_txa2[e]	Thromboxane A2	e	false
M_tymsf[e]	Tyramine O-Sulfate	e	false
M_Tyr_ggn[e]	Tyr-194 Of Apo-Glycogenin Protein (Primer For Glycogen Synthesis)	e	false
M_udp[e]	Uridine Diphosphate	e	false
M_ump[e]	Uridine-5'-Monophosphate	e	false
M_urate[e]	Urate	e	false
M_utp[e]	Uridine-5'-TrIphosphate	e	false
M_vacc[e]	Vaccenic Acid	e	false
M_vitd3[e]	Calciol	e	false
M_whddca[e]	Omega Hydroxy Dodecanoate (N-C12:0)	e	false
M_whhdca[e]	Omega Hydroxy Hexadecanoate (N-C16:0)	e	false
M_whtststerone[e]	W Hydroxy Testosterone	e	false
M_whttdca[e]	Omega Hydroxy Tetradecanoate (N-C14:0)	e	false
M_xolest_hs[e]	Cholesterol Ester	e	false
M_xolest2_hs[e]	Cholesterol Ester	e	false
M_xoltri24[e]	(24S)-7Alpha,24-Dihydroxycholesterol	e	false
M_xoltri25[e]	7Alpha,25-Dihydroxycholesterol	e	false
M_xoltri27[e]	7Alpha,27-Dihydroxycholesterol	e	false
M_xylt[e]	Xylitol	e	false
M_yvite[e]	(+)-Gama-Tocopherol	e	false
M_f1a[g]	F1Alpha	g	false
M_f1a[l]	F1Alpha	l	false
M_fuc1p_L[c]	L-Fucose 1-Phosphate	c	false
M_gdpfuc[c]	Guanosine-5'-Diphosphate-L-Fucose	c	false
M_gdp[g]	Guanosine-5'-Diphosphate	g	false
M_gdpfuc[g]	Guanosine-5'-Diphosphate-L-Fucose	g	false
M_ddca[c]	Dodecanoic Acid	c	false
M_ttdca[c]	Tetradecanoic Acid	c	false
M_ttdcea[c]	9E-Tetradecenoic Acid (N-C14:1)	c	false
M_hdca[c]	Hexadecanoate (N-C16:0)	c	false
M_hdcea[c]	Hexadecenoate (N-C16:1)	c	false
M_ocdca[c]	Octadecanoate (N-C18:0)	c	false
M_ocdcea[c]	Octadecenoate (N-C18:1)	c	false
M_lnlc[c]	Linoleate	c	false
M_lneldc[c]	Linoelaidic Acid (All Trans C18:2)	c	false
M_ptdca[c]	Pentadecanoic Acid	c	false
M_ptdcacoa[c]	Pentadecanoyl Coenzyme A	c	false
M_hpdca[c]	Margaric Acid	c	false
M_hpdcacoa[c]	Heptadecanoyl Coenzyme A	c	false
M_vacc[c]	Vaccenic Acid	c	false
M_lnlncg[c]	Gamma-Linolenate	c	false
M_lnlnca[c]	Alpha-Linolenate	c	false
M_strdnc[c]	Stearidonic Acid C18:4, N-3	c	false
M_pristcoa[c]	Pristanoyl Coenzyme A	c	false
M_tmndnc[c]	Timnodonic Acid C20:5, N-3	c	false
M_phyt[c]	Phytanate	c	false
M_phytcoa[c]	Phytanoyl Coenzyme A	c	false
M_lgnc[c]	Lignocerate	c	false
M_nrvnc[c]	Nervonic Acid	c	false
M_tettet6[c]	9Z,12Z,15Z,18Z-Tetracosatetraenoic Acid	c	false
M_tetpent6[c]	6Z,9Z,12Z,15Z,18Z-Tetracosapentaenoic Acid	c	false
M_tetpent3[c]	9Z,12Z,15Z,18Z,21Z-Tetracosapentaenoic Acid	c	false
M_tethex3[c]	6Z,9Z,12Z,15Z,18Z,21Z-Tetracosahexaenoic Acid	c	false
M_hexc[c]	Cerotic Acid	c	false
M_occoa[c]	Octanoyl Coenzyme A (N-C8:0 Coenzyme A)	c	false
M_octa[c]	Octanoate (N-C8:0)	c	false
M_malcoa[c]	Malonyl Coenzyme A	c	false
M_whddca[c]	Omega Hydroxy Dodecanoate (N-C12:0)	c	false
M_whttdca[c]	Omega Hydroxy Tetradecanoate (N-C14:0)	c	false
M_whhdca[c]	Omega Hydroxy Hexadecanoate (N-C16:0)	c	false
M_fald[c]	Formaldehyde	c	false
M_Sfglutth[c]	S-Formylglutathionate	c	false
M_fald[l]	Formaldehyde	l	false
M_tdcoa[m]	Myristoyl Coenzyme A	m	false
M_ptdcacoa[m]	Pentadecanoyl Coenzyme A	m	false
M_occoa[m]	Octanoyl Coenzyme A (N-C8:0 Coenzyme A)	m	false
M_hpdcacoa[m]	Heptadecanoyl Coenzyme A	m	false
M_stcoa[x]	Stearoyl Coenzyme A (N-C18:0 Coenzyme A)	x	false
M_octd11ecoa[m]	11-Octadecenoyl Coenzyme A	m	false
M_lnlccoa[m]	Linoleic Coenzyme A	m	false
M_lneldccoa[m]	(6Z,9Z)-Octadecadienoyl Coenzyme A	m	false
M_lnlncacoa[m]	Alpha-Linolenoyl Coenzyme A	m	false
M_lnlncgcoa[m]	Gamma-Linolenoyl Coenzyme A	m	false
M_lnlncgcoa[x]	Gamma-Linolenoyl Coenzyme A	x	false
M_strdnccoa[m]	Stearidonoyl Coenzyme A	m	false
M_strdnccoa[x]	Stearidonoyl Coenzyme A	x	false
M_tmndnccoa[m]	Eicosa-5,8,11,14,17-All-Cis-Pentaenoyl Coenzyme A	m	false
M_tmndnccoa[x]	Eicosa-5,8,11,14,17-All-Cis-Pentaenoyl Coenzyme A	x	false
M_odecoa[x]	Octadecenoyl Coenzyme A (N-C18:1 Coenzyme A)	x	false
M_nrvnccoa[x]	Cis-15-Tetracosenoyl Coenzyme A	x	false
M_tettet6coa[x]	(9Z,12Z,15Z,18Z)-Tetracosatetraenoyl Coenzyme A	x	false
M_tetpent3coa[x]	(9Z,12Z,15Z,18Z,21Z)-Tetracosapentaenoyl Coenzyme A	x	false
M_tetpent6coa[x]	Tetracosa-6,9,12,15,18-All-Cis-Pentaenoyl Coenzyme A	x	false
M_tethex3coa[x]	Tetracosa-6,9,12,15,18,21-All-Cis-Hexaenoyl Coenzyme A	x	false
M_hexccoa[x]	Hexacosanoyl Coenzyme A	x	false
M_dcacoa[c]	Decanoyl Coenzyme A (N-C10:0 Coenzyme A)	c	false
M_ddcacoa[c]	Lauroyl Coenzyme A	c	false
M_xu1p_D[c]	D-Xylulose 1-Phosphate	c	false
M_gcald[c]	Glycolaldehyde	c	false
M_glyald[c]	D-Glyceraldehyde	c	false
M_tag1p_D[c]	D-Tagatose 1-Phosphate	c	false
M_f6p[c]	D-Fructose 6-Phosphate	c	false
M_f26bp[c]	Beta-D-Fructofuranose 2,6-Bisphosphate	c	false
M_fe2[m]	Iron (Fe2+)	m	false
M_pheme[m]	Protoheme	m	false
M_ppp9[m]	Protoporphyrin	m	false
M_formcoa[c]	Formyl Coenzyme A	c	false
M_fe2[e]	Iron (Fe2+)	e	false
M_fe2[c]	Iron (Fe2+)	c	false
M_fe3[e]	Iron (Fe3+)	e	false
M_fuc_L[c]	L-Fucose	c	false
M_Lfmkynr[c]	N-Formyl-L-Kynurenine	c	false
M_Lkynr[c]	L-Kynurenine	c	false
M_fol[c]	Folate	c	false
M_fol[e]	Folate	e	false
M_formcoa[x]	Formyl Coenzyme A	x	false
M_for[m]	Formate	m	false
M_for[r]	Formate	r	false
M_5dhf[m]	Pentaglutamyl Folate (Dhf)	m	false
M_thf[m]	5,6,7,8-Tetrahydrofolate	m	false
M_frdp[x]	Farnesyl Diphosphate	x	false
M_frdp[r]	Farnesyl Diphosphate	r	false
M_fru[e]	D-Fructose	e	false
M_fru[c]	D-Fructose	c	false
M_thf[c]	5,6,7,8-Tetrahydrofolate	c	false
M_fuc13galacglcgal14acglcgalgluside_hs[c]	Iii3Fuc-Nlc6Cer	c	false
M_fuc13galacglcgal14acglcgalgluside_hs[g]	Iii3Fuc-Nlc6Cer	g	false
M_fuc14galacglcgalgluside_hs[c]	Lea Glycolipid	c	false
M_fuc14galacglcgalgluside_hs[g]	Lea Glycolipid	g	false
M_fucacgalfucgalacglcgalgluside_hs[c]	(Gal)2 (GalNac)1 (Glc)1 (GlcNac)1 (LFuc)2 (Cer)1	c	false
M_fucacgalfucgalacglcgalgluside_hs[g]	(Gal)2 (GalNac)1 (Glc)1 (GlcNac)1 (LFuc)2 (Cer)1	g	false
M_fucacngal14acglcgalgluside_hs[c]	Iv3-A-Neuac,Iii3-A-Fuc-Nlc4Cer	c	false
M_fucacngal14acglcgalgluside_hs[g]	Iv3-A-Neuac,Iii3-A-Fuc-Nlc4Cer	g	false
M_fucacngalacglcgalgluside_hs[c]	Iv3-A-Neu5Ac,Iii4-A-Fuc-Lc4Cer	c	false
M_fucacngalacglcgalgluside_hs[g]	Iv3-A-Neu5Ac,Iii4-A-Fuc-Lc4Cer	g	false
M_fuc_L[l]	L-Fucose	l	false
M_ksi[l]	Keratan Sulfate I	l	false
M_ksi_deg1[l]	Keratan Sulfate I, Degradation Product 1	l	false
M_s2l2fn2m2masn[l]	Pa6	l	false
M_s2l2n2m2masn[l]	De-Fuc Form Of Pa6	l	false
M_fucfuc12gal14acglcgalgluside_hs[c]	Ley Glycolipid	c	false
M_fucfuc12gal14acglcgalgluside_hs[g]	Ley Glycolipid	g	false
M_fucfuc132galacglcgal14acglcgalgluside_hs[c]	V3Fuc,Iii3Fuc-Nlc6Cer	c	false
M_fucfuc132galacglcgal14acglcgalgluside_hs[g]	V3Fuc,Iii3Fuc-Nlc6Cer	g	false
M_fucfucfucgalacglc13galacglcgal14acglcgalgluside_hs[c]	(Gal)4 (Glc)1 (GlcNac)3 (LFuc)3 (Cer)1	c	false
M_fucfucfucgalacglc13galacglcgal14acglcgalgluside_hs[g]	(Gal)4 (Glc)1 (GlcNac)3 (LFuc)3 (Cer)1	g	false
M_fucfucfucgalacglcgal14acglcgalgluside_hs[c]	(Gal)3 (Glc)1 (GlcNac)2 (LFuc)3 (Cer)1	c	false
M_fucfucfucgalacglcgal14acglcgalgluside_hs[g]	(Gal)3 (Glc)1 (GlcNac)2 (LFuc)3 (Cer)1	g	false
M_fucfucgalacglcgalgluside_hs[c]	Leb Glycolipid	c	false
M_fucfucgalacglcgalgluside_hs[g]	Leb Glycolipid	g	false
M_fucgal14acglcgalgluside_hs[c]	Lacto-N-Fucopentaosyl Iii Ceramide	c	false
M_fucgal14acglcgalgluside_hs[g]	Lacto-N-Fucopentaosyl Iii Ceramide	g	false
M_fucgalfucgalacglcgalgluside_hs[c]	(Gal)3 (Glc)1 (GlcNac)1 (LFuc)2 (Cer)1	c	false
M_fucgalfucgalacglcgalgluside_hs[g]	(Gal)3 (Glc)1 (GlcNac)1 (LFuc)2 (Cer)1	g	false
M_fucgalgbside_hs[c]	Fucosyl Galactosylgloboside	c	false
M_fucgalgbside_hs[g]	Fucosyl Galactosylgloboside	g	false
M_4fumacac[c]	4-Fumarylacetoacetate	c	false
M_fum[m]	Fumarate	m	false
M_so4[m]	Sulfate	m	false
M_so4[c]	Sulfate	c	false
M_tsul[m]	Thiosulfate	m	false
M_tsul[c]	Thiosulfate	c	false
M_acngalacglcgalgluside_hs[g]	(Gal)3 (Glc)1 (GlcNac)1 (Cer)1	g	false
M_fucgalacglc13galacglcgal14acglcgalgluside_hs[g]	(Gal)4 (Glc)1 (GlcNac)3 (LFuc)1 (Cer)1	g	false
M_fucfucgalacglc13galacglcgal14acglcgalgluside_hs[g]	(Gal)4 (Glc)1 (GlcNac)3 (LFuc)2 (Cer)1	g	false
M_acngal14acglcgalgluside_hs[g]	Alpha-N-Acetylneuraminyl-2,3-Beta-D-Galactosyl-1,4-N-Acetyl-Beta-D-Glucosaminyl-1,3-Beta-D-Galactosyl-1,4-D-Glucosylceramide	g	false
M_fucfucgalacglcgal14acglcgalgluside_hs[g]	(Gal)3 (Glc)1 (GlcNac)2 (LFuc)2 (Cer)1	g	false
M_fuc132galacglcgal14acglcgalgluside_hs[g]	V3Fuc-Nlc6Cer	g	false
M_ksii_core4_pre1[g]	Keratan Sulfate Ii Biosynthesis, Precursor 1	g	false
M_ksii_core4_pre6[g]	Keratan Sulfate Ii Biosynthesis, Precursor 6	g	false
M_ksii_core4_pre9[g]	Keratan Sulfate Ii Biosynthesis, Precursor 9	g	false
M_ksii_core4_pre10[g]	Keratan Sulfate Ii Biosynthesis, Precursor 10	g	false
M_ksii_core2_pre1[g]	Keratan Sulfate Ii Biosynthesis, Precursor 1	g	false
M_ksii_core2_pre6[g]	Keratan Sulfate Ii Biosynthesis, Precursor 6	g	false
M_ksii_core2_pre9[g]	Keratan Sulfate Ii Biosynthesis, Precursor 9	g	false
M_ksii_core2_pre10[g]	Keratan Sulfate Ii Biosynthesis, Precursor 10	g	false
M_glyc3p[c]	Glycerol 3-Phosphate	c	false
M_glu5sa[m]	L-Glutamate 5-Semialdehyde	m	false
M_1pyr5c[m]	1-Pyrroline-5-Carboxylate	m	false
M_glu5p[m]	L-Glutamate 5-Phosphate	m	false
M_6pgl[r]	6-Phospho-D-Glucono-1,5-Lactone	r	false
M_g6p[c]	D-Glucose 6-Phosphate	c	false
M_gudac[c]	Guanidinoacetic Acid	c	false
M_gacpail_hs[c]	Glucosaminyl-Acylphosphatidylinositol	c	false
M_gacpail_hs[r]	Glucosaminyl-Acylphosphatidylinositol	r	false
M_paps[g]	3'-Phosphoadenylyl Sulfate	g	false
M_pap[g]	Adenosine 3,5-Bismonophosphate	g	false
M_sgalside_hs[g]	Sulfatide Galactocerebroside	g	false
M_galside_hs[g]	D-Galactosyl-N-Acylsphingosine	g	false
M_galacglcgalgbside_hs[c]	Gal-GlcNac-Gal Globoside	c	false
M_gal[l]	D-Galactose	l	false
M_ksi_deg26[l]	Keratan Sulfate I, Degradation Product 26	l	false
M_ksi_deg27[l]	Keratan Sulfate I, Degradation Product 27	l	false
M_ksi_deg29[l]	Keratan Sulfate I, Degradation Product 29	l	false
M_ksi_deg30[l]	Keratan Sulfate I, Degradation Product 30	l	false
M_ksi_deg32[l]	Keratan Sulfate I, Degradation Product 32	l	false
M_ksi_deg33[l]	Keratan Sulfate I, Degradation Product 33	l	false
M_ksi_deg35[l]	Keratan Sulfate I, Degradation Product 35	l	false
M_ksi_deg36[l]	Keratan Sulfate I, Degradation Product 36	l	false
M_ksi_deg38[l]	Keratan Sulfate I, Degradation Product 38	l	false
M_ksi_deg39[l]	Keratan Sulfate I, Degradation Product 39	l	false
M_ksi_deg40[l]	Keratan Sulfate I, Degradation Product 40	l	false
M_ksi_deg41[l]	Keratan Sulfate I, Degradation Product 41	l	false
M_ksii_core2_deg2[l]	Keratan Sulfate Ii (Core 2-Linked), Degradation Product 2	l	false
M_ksii_core2_deg3[l]	Keratan Sulfate Ii (Core 2-Linked), Degradation Product 3	l	false
M_ksii_core2_deg5[l]	Keratan Sulfate Ii (Core 2-Linked), Degradation Product 5	l	false
M_ksii_core2_deg6[l]	Keratan Sulfate Ii (Core 2-Linked), Degradation Product 6	l	false
M_ksii_core2_deg8[l]	Keratan Sulfate Ii (Core 2-Linked), Degradation Product 8	l	false
M_ksii_core2_deg9[l]	Keratan Sulfate Ii (Core 2-Linked), Degradation Product 9	l	false
M_core6[l]	Core 6	l	false
M_l2n2m2mn[l]	De-Fuc, Reducing GlcNac Removed, De-Sia Form Of Pa6 (W/O Peptide Linkage)	l	false
M_ksii_core4_deg2[l]	Keratan Sulfate Ii (Core 4-Linked), Degradation Product 2	l	false
M_ksii_core4_deg3[l]	Keratan Sulfate Ii (Core 4-Linked), Degradation Product 3	l	false
M_ksi_deg5[l]	Keratan Sulfate I, Degradation Product 5	l	false
M_ksi_deg6[l]	Keratan Sulfate I, Degradation Product 6	l	false
M_ksi_deg8[l]	Keratan Sulfate I, Degradation Product 8	l	false
M_ksi_deg9[l]	Keratan Sulfate I, Degradation Product 9	l	false
M_ksi_deg11[l]	Keratan Sulfate I, Degradation Product 11	l	false
M_ksi_deg12[l]	Keratan Sulfate I, Degradation Product 12	l	false
M_ksi_deg14[l]	Keratan Sulfate I, Degradation Product 14	l	false
M_ksi_deg15[l]	Keratan Sulfate I, Degradation Product 15	l	false
M_ksi_deg17[l]	Keratan Sulfate I, Degradation Product 17	l	false
M_ksi_deg18[l]	Keratan Sulfate I, Degradation Product 18	l	false
M_ksi_deg20[l]	Keratan Sulfate I, Degradation Product 20	l	false
M_ksi_deg21[l]	Keratan Sulfate I, Degradation Product 21	l	false
M_ksi_deg23[l]	Keratan Sulfate I, Degradation Product 23	l	false
M_ksi_deg24[l]	Keratan Sulfate I, Degradation Product 24	l	false
M_galfuc12gal14acglcgalgluside_hs[c]	(Gal)3 (Glc)1 (GlcNac)1 (LFuc)1 (Cer)1	c	false
M_galfucgalacglcgal14acglcgalgluside_hs[c]	(Gal)4 (Glc)1 (GlcNac)2 (LFuc)1 (Cer)1	c	false
M_galgalfucfucgalacglcgalacglcgal14acglcgalgluside_hs[c]	(Gal)6 (Glc)1 (GlcNac)3 (LFuc)2 (Cer)1	c	false
M_galgalgalthcrm_hs[c]	Gal-Gal-Gal-Gal-Gal-Glc-Cer	c	false
M_galgluside_hs[l]	Galactosyl Glucosyl Ceramide	l	false
M_gm3_hs[g]	Alpha-N-Acetylneuraminosyl-(2->3)-Beta-D-Galactosyl-(1->4)-Beta-D-Glucosylceramide	g	false
M_gd3_hs[g]	Gd3	g	false
M_gt3_hs[g]	Gt3	g	false
M_cs_hs_linkage[g]	Chondroitin Sulfate/Heparan Sulfate Linkage Region (Glca-(Gal)2-Xyl-L-Ser (Protein))	g	false
M_cs_pre[g]	Chondroitin Sulfate Precursor (GalNac-Glca-(Gal)2-Xyl-L-Ser (Protein))	g	false
M_cs_a_b_pre2[g]	Chondroitin Sulfate A (GalNac4S-Glca) And B (Idoa2S-GalNac4S), Precursor 2	g	false
M_cs_a_b_pre3[g]	Chondroitin Sulfate A (GalNac4S-Glca) And B (Idoa2S-GalNac4S), Precursor 3	g	false
M_cs_c_pre2[g]	Chondroitin Sulfate C (GalNac6S-Glca), Precursor 2	g	false
M_cs_c_pre3[g]	Chondroitin Sulfate C (GalNac6S-Glca), Precursor 3	g	false
M_cs_d_pre3[g]	Chondroitin Sulfate D (GlcNac6S-Glca2S), Precursor 3	g	false
M_cs_d_pre4[g]	Chondroitin Sulfate D (GlcNac6S-Glca2S), Precursor 4	g	false
M_cs_e_pre3[g]	Chondroitin Sulfate E (GalNac4,6Dis-Glca), Precursor 3	g	false
M_cs_e_pre4[g]	Chondroitin Sulfate E (GalNac4,6Dis-Glca), Precursor 4	g	false
M_Ser_Thr[g]	Protein-Linked Serine Or Threonine Residue (O-Glycosylation Site)	g	false
M_gal[c]	D-Galactose	c	false
M_galt[c]	Galactitol	c	false
M_galside_hs[c]	D-Galactosyl-N-Acylsphingosine	c	false
M_gal[e]	D-Galactose	e	false
M_lxser[g]	Gal-Xyl-L-Ser (Protein)	g	false
M_l2xser[g]	(Gal)2-Xyl-L-Ser (Protein)	g	false
M_xser[g]	Xyl-L-Ser (Protein)	g	false
M_gam[e]	D-Glucosamine	e	false
M_gam[c]	D-Glucosamine	c	false
M_malt[e]	Maltose	e	false
M_oagd3_hs[c]	9-O-Acetylated Gd3	c	false
M_gd3_hs[c]	Gd3	c	false
M_oagd3_hs[g]	9-O-Acetylated Gd3	g	false
M_oagt3_hs[c]	9-O-Acetylated Gt3	c	false
M_gt3_hs[c]	Gt3	c	false
M_oagt3_hs[g]	9-O-Acetylated Gt3	g	false
M_gar[c]	N1-(5-Phospho-D-Ribosyl)Glycinamide	c	false
M_fgam[c]	N2-Formyl-N1-(5-Phospho-D-Ribosyl)Glycinamide	c	false
M_n2m2nmasn[l]	N-Acetyl-Beta-D-Glucosaminyl-1,2-Alpha-D-Mannosyl-1,3-(N-Acetyl-Beta-D-Glucosaminyl-1,2-Alpha-D-Mannosyl-1,6)-(N-Acetyl-Beta-D-Glucosaminyl-1,4)-Beta-D-Mannosyl-1,4-N-Acetyl-Beta-D-Glucosaminyl-R	l	false
M_glc_D[l]	D-Glucose	l	false
M_gluside_hs[l]	D-Glucosyl-N-Acylsphingosine	l	false
M_gbside_hs[c]	Globoside	c	false
M_gbside_hs[l]	Globoside	l	false
M_gcald[m]	Glycolaldehyde	m	false
M_glyclt[m]	Glycolate	m	false
M_lpam[m]	Lipoamide	m	false
M_alpam[m]	S-Aminomethyldihydrolipoamide	m	false
M_mlthf[m]	5,10-Methylenetetrahydrofolate	m	false
M_dhlam[m]	Dihydrolipoamide	m	false
M_lpro[m]	Lipoylprotein	m	false
M_alpro[m]	S-Aminomethyldihydrolipoylprotein	m	false
M_dhlpro[m]	Dihydrolipolprotein	m	false
M_gchola[c]	Glycocholate	c	false
M_gd1b2_hs[c]	Gd1Beta	c	false
M_gd1b2_hs[g]	Gd1Beta	g	false
M_gd1c_hs[c]	Gd1C	c	false
M_gd1c_hs[g]	Gd1C	g	false
M_gmp[g]	Guanosine-5'-Monophosphate	g	false
M_gmp[c]	Guanosine-5'-Monophosphate	c	false
M_gdpddman[c]	Guanosine-5'-Diphosphate-4-Dehydro-6-Deoxy-Alpha-D-Mannose	c	false
M_glu_L[l]	L-Glutamate	l	false
M_thf[l]	5,6,7,8-Tetrahydrofolate	l	false
M_5oxpro[c]	5-Oxoprolinate	c	false
M_Tyr_ggn[c]	Tyr-194 Of Apo-Glycogenin Protein (Primer For Glycogen Synthesis)	c	false
M_udpg[c]	Uridine-5'-Diphosphate-Glucose	c	false
M_ggn[c]	Primed Glycogenin (Glycogenin-8[1,4-Glc])	c	false
M_ttc_ggdp[c]	Trans,Trans,Cis-Geranylgeranyl Diphosphate	c	false
M_glu_L[r]	L-Glutamate	r	false
M_leuktrC4[r]	Leukotriene C4	r	false
M_leuktrD4[r]	Leukotriene D4	r	false
M_leuktrE4[c]	Leukotriene E4	c	false
M_leuktrF4[c]	Leukotriene F4	c	false
M_ser_L[m]	L-Serine	m	false
M_3htmelys[c]	3-Hydroxy-N6,N6,N6-Trimethyl-L-Lysine	c	false
M_4tmeabut[c]	4-Trimethylammoniobutanal	c	false
M_glac[c]	D-Glucurono-6,3-Lactone	c	false
M_glcr[c]	D-Glucarate	c	false
M_glac[r]	D-Glucurono-6,3-Lactone	r	false
M_glygn2[c]	Glycogen, Structure 2 (Glycogenin-1,6-{7[1,4-Glc], 4[1,4-Glc]})	c	false
M_glygn1[c]	Glycogen, Structure 1 (Glycogenin-11[1,4-Glc])	c	false
M_hs_deg9[l]	Heparan Sulfate, Degradation Product 9	l	false
M_glcur[l]	D-Glucuronate	l	false
M_hs_deg10[l]	Heparan Sulfate, Degradation Product 10	l	false
M_cs_a_deg2[l]	Chondroitin Sulfate A (GalNac4S-Glca), Degradation Product 2	l	false
M_cs_a_deg3[l]	Chondroitin Sulfate A (GalNac4S-Glca), Degradation Product 3	l	false
M_cs_c_deg2[l]	Chondroitin Sulfate C (GalNac6S-Glca), Degradation Product 2	l	false
M_cs_c_deg3[l]	Chondroitin Sulfate C (GalNac6S-Glca), Degradation Product 3	l	false
M_cs_d_deg3[l]	Chondroitin Sulfate D (GlcNac6S-Glca2S), Degradation Product 3	l	false
M_cs_d_deg4[l]	Chondroitin Sulfate D (GlcNac6S-Glca2S), Degradation Product 4	l	false
M_cs_e_deg3[l]	Chondroitin Sulfate E (GalNac4,6Dis-Glca), Degradation Product 3	l	false
M_cs_e_deg4[l]	Chondroitin Sulfate E (GalNac4,6Dis-Glca), Degradation Product 4	l	false
M_ha[l]	Hyaluronan	l	false
M_ha_deg1[l]	Hyaluronan Degradation Product 1	l	false
M_ha_pre1[l]	Hyaluronan Biosynthesis, Precursor 1	l	false
M_cs_b_pre4[g]	Chondroitin Sulfate B (Idoa2S-GalNac4S), Precursor 4	g	false
M_hs_pre10[g]	(Glcn2S-Glca)4-GlcNac-Glca-Gal-Gal-Xyl-L-Ser (Protein)	g	false
M_hs_pre11[g]	(Glcn2S-Idoa-Glcn2S-Glca)2-GlcNac-Glca-Gal-Gal-Xyl-L-Ser (Protein)	g	false
M_cs_a_b_e_pre1[g]	Chondroitin Sulfate A (GalNac4S-Glca), B (Idoa2S-GalNac4S), And E (GalNac4,6Dis-Glca), Precursor 1	g	false
M_udpglcur[g]	Uridine-5'-Diphosphate-Glucuronate	g	false
M_cs_c_d_e_pre1[g]	Chondroitin Sulfate C (GalNac6S-Glca) And D (GlcNac6S-Glca2S), Precursor 1	g	false
M_cs_d_pre2[g]	Chondroitin Sulfate D (GlcNac6S-Glca2S) Precursor 2	g	false
M_cs_e_pre2[g]	Chondroitin Sulfate E (GalNac4,6Dis-Glca), Precursor 2	g	false
M_hs_pre1[g]	Heparan Sulfate, Precursor 1	g	false
M_hs_pre2[g]	Heparan Sulfate, Precursor 2	g	false
M_hs_pre3[g]	GlcNac-Glca-GlcNac-Glca-Gal-Gal-Xyl-L-Ser (Protein)	g	false
M_hs_pre4[g]	Glca-GlcNac-Glca-GlcNac-Glca-Gal-Gal-Xyl-L-Ser (Protein)	g	false
M_hs_pre5[g]	(GlcNac-Glca)2-GlcNac-Glca-Gal-Gal-Xyl-L-Ser (Protein)	g	false
M_hs_pre6[g]	Glca-(GlcNac-Glca)2-GlcNac-Glca-Gal-Gal-Xyl-L-Ser (Protein)	g	false
M_hs_pre7[g]	(GlcNac-Glca)3-GlcNac-Glca-Gal-Gal-Xyl-L-Ser (Protein)	g	false
M_hs_pre8[g]	Glca-(GlcNac-Glca)3-GlcNac-Glca-Gal-Gal-Xyl-L-Ser (Protein)	g	false
M_hs_deg3[l]	Heparan Sulfate, Degradation Product 3	l	false
M_hs_deg4[l]	Heparan Sulfate, Degradation Product 4	l	false
M_hs_deg8[l]	Heparan Sulfate, Degradation Product 8	l	false
M_hs_deg14[l]	Heparan Sulfate, Degradation Product 14	l	false
M_hs_deg15[l]	Heparan Sulfate, Degradation Product 15	l	false
M_hs_deg20[l]	Heparan Sulfate, Degradation Product 20	l	false
M_hs_deg21[l]	Idoa2S-Beta-1,4-GlcNac(3S)-Alpha-1,4-Glca-Beta-1,3-Gal-Beta-1,3-Gal-Beta-1,4-Xylose	l	false
M_hs_deg24[l]	GlcNac-Glca-(Gal)2-Xyl	l	false
M_hs_deg25[l]	Glca-Beta-1,3-Gal-Beta-1,3-Gal-Beta-1,4-Xylose	l	false
M_hs_pre9[g]	(GlcNac-Glca)4-GlcNac-Glca-Gal-Gal-Xyl-L-Ser (Protein)	g	false
M_uacgam[c]	Uridine-5'-Diphosphate-N-Acetyl-Alpha-D-Glucosamine	c	false
M_ump[c]	Uridine-5'-Monophosphate	c	false
M_glc_D[g]	D-Glucose	g	false
M_glcur[c]	D-Glucuronate	c	false
M_glcur[r]	D-Glucuronate	r	false
M_dxtrn[c]	Phosphorylase-Limit Dextrin (Glycogenin-1,6{4[1,4-Glc], 4[1,4-Glc]})	c	false
M_glygn3[c]	Glycogen, Structure 3 (Glycogenin-7[1,4-Glc])	c	false
M_guln[r]	L-Gulonate	r	false
M_gullac[r]	L-Gulono-1,4-Lactone	r	false
M_gln_L[m]	L-Glutamine	m	false
M_gullac[c]	L-Gulono-1,4-Lactone	c	false
M_glucys[c]	Gamma-L-Glutamyl-L-Cysteine	c	false
M_5forthf[c]	5-Formiminotetrahydrofolate	c	false
M_forglu[c]	N-Formimidoyl-L-Glutamate	c	false
M_oxa[x]	Oxalate	x	false
M_glx[c]	Glyoxylate	c	false
M_glyb[e]	Glycine Betaine	e	false
M_glyc3p[m]	Glycerol 3-Phosphate	m	false
M_2pg[c]	2-Phospho-D-Glycerate	c	false
M_glyc_R[c]	D-Glycerate	c	false
M_glyclt[c]	Glycolate	c	false
M_glyclt[x]	Glycolate	x	false
M_glyc_S[c]	(S)-Glycerate	c	false
M_glyc[c]	Glycerol	c	false
M_glyc[m]	Glycerol	m	false
M_gthrd[m]	Reduced Glutathione	m	false
M_lgt_S[m]	(R)-S-Lactoylglutathionate	m	false
M_gmp[n]	Guanosine-5'-Monophosphate	n	false
M_6pgc[r]	6-Phospho-D-Gluconate	r	false
M_ru5p_D[r]	D-Ribulose 5-Phosphate	r	false
M_sarcs[c]	Sarcosine	c	false
M_gp1calpha_hs[c]	Gp1C Alpha	c	false
M_gp1calpha_hs[g]	Gp1C Alpha	g	false
M_gp1c_hs[c]	Gp1C	c	false
M_gp1c_hs[g]	Gp1C	g	false
M_hdca[r]	Hexadecanoate (N-C16:0)	r	false
M_em2emgacpail_prot_hs[r]	(Phosphoethanolaminyl-Dimannosyl),(Phosphoethanolaminyl)-Mannosyl-Glucosaminyl-Acylphosphatidylinositol	r	false
M_gpi_prot_hs[r]	{[(Prot-PE-Man),(PE)-Man],[PE]}-Man-GlcN-AcylPI	r	false
M_mgacpail_hs[r]	Mannosyl-Glucosaminyl-Acylphosphatidylinositiol (H2)	r	false
M_gq1balpha_hs[c]	Gq1Balpha	c	false
M_gq1balpha_hs[g]	Gq1Balpha	g	false
M_gq1b_hs[c]	Gq1B	c	false
M_gq1b_hs[g]	Gq1B	g	false
M_gsn[c]	Guanosine	c	false
M_gsn[l]	Guanosine	l	false
M_gt1a_hs[c]	Gt1A	c	false
M_gt1a_hs[g]	Gt1A	g	false
M_gthox[m]	Glutathione Disulfide (Oxidized Glutathione)	m	false
M_gthrd[r]	Reduced Glutathione	r	false
M_gua[c]	Guanine	c	false
M_xan[c]	Xanthine	c	false
M_guln[c]	L-Gulonate	c	false
M_glcur1p[c]	D-Glucuronate 1-Phosphate	c	false
M_pe_hs[r]	Phosphatidylethanolamine	r	false
M_emgacpail_hs[r]	Phosphoethanolaminyl-Mannosyl-Glucosylaminyl-Acylphosphatidylinositol (H5)	r	false
M_m2gacpail_hs[r]	Dimannosyl-Glucosaminyl-Acylphosphatidylinositol (H3)	r	false
M_h2o2[l]	Hydrogen Peroxide	l	false
M_h2o2[n]	Hydrogen Peroxide	n	false
M_m3gacpail_hs[r]	Trimannosyl-Glucosaminyl-Acylphosphatidylinositol (H4)	r	false
M_em3gacpail_hs[r]	Phosphoethanolaminyl-Trimannosyl-Glucosaminyl-Acylphosphatidylinositol (H6)	r	false
M_emem2gacpail_hs[r]	(Phosphoethanolaminyl-Mannosyl),(Phosphoethanolaminyl)-Dimannosyl-Glucosaminyl-Acylphosphatidylinositol (H7)	r	false
M_em2emgacpail_hs[r]	(Phosphoethanolaminyl-Dimannosyl),(Phosphoethanolaminyl)-Mannosyl-Glucosaminyl-Acylphosphatidylinositol (H7)	r	false
M_m3emgacpail_hs[r]	(Trimannosyl),(Phosphoethanolaminyl)-Mannosyl-Glucosaminyl-Acylphosphatidylinositol (M4C)	r	false
M_gpi_hs[r]	Gpi Heparan Sulfate	r	false
M_mem2emgacpail_hs[r]	({[(Mannosyl),(Phosphoethanolaminyl)]-Dimannosyl},{Phosphoethanolaminyl})-Mannosyl-Glucosaminyl-Acylphosphatidylinositol (M4B) (Mem2Emgacpail Heparan Sulfate)	r	false
M_pre_prot[r]	Glycophosphatidylinositol (Gpi)-Anchored Protein Precursor	r	false
M_udpglcur[c]	Uridine-5'-Diphosphate-Glucuronate	c	false
M_hcoumarin[c]	Umbelliferone	c	false
M_hestratriol[c]	4-Hydroxyestradiol	c	false
M_hestratriol[r]	4-Hydroxyestradiol	r	false
M_4mlacac[c]	4-Maleylacetoacetate	c	false
M_his_L[c]	L-Histidine	c	false
M_hista[c]	Histamine	c	false
M_his_L[e]	L-Histidine	e	false
M_im4act[c]	Imidazole-4-Acetaldehyde	c	false
M_aacoa[c]	Acetoacetyl Coenzyme A	c	false
M_hmgcoa[c]	Hydroxymethylglutaryl Coenzyme A	c	false
M_hmgcoa[m]	Hydroxymethylglutaryl Coenzyme A	m	false
M_hmgcoa[x]	Hydroxymethylglutaryl Coenzyme A	x	false
M_hom_L[c]	L-Homoserine	c	false
M_pheme[c]	Protoheme	c	false
M_pristanal[x]	Pristanal	x	false
M_phyt2ohcoa[x]	2-Hydroxyphytanoyl Coenzyme A	x	false
M_hpdcacrn[c]	Heptadecanoylcarnitine	c	false
M_hpdcacrn[m]	Heptadecanoylcarnitine	m	false
M_hpyr[c]	3-Hydroxypyruvate	c	false
M_hpyr[m]	3-Hydroxypyruvate	m	false
M_hpyr[x]	3-Hydroxypyruvate	x	false
M_hretn[c]	4 Hydroxy Retinoic Acid	c	false
M_hs_deg1[l]	Heparan Sulfate, Degradation Product 1	l	false
M_hs_deg2[l]	Heparan Sulfate, Degradation Product 2	l	false
M_hs_deg6[l]	Heparan Sulfate, Degradation Product 6	l	false
M_hs_deg7[l]	Heparan Sulfate, Degradation Product 7	l	false
M_hs_deg12[l]	Heparan Sulfate, Degradation Product 12	l	false
M_hs_deg13[l]	Heparan Sulfate, Degradation Product 13	l	false
M_hs_deg18[l]	Heparan Sulfate, Degradation Product 18	l	false
M_hs_deg19[l]	Heparan Sulfate, Degradation Product 19	l	false
M_cortsn[r]	Cortisone	r	false
M_tststerone[r]	Testosterone	r	false
M_andrstndn[r]	Androst-4-Ene-3,17-Dione	r	false
M_nadph[x]	Nicotinamide Adenine Dinucleotide Phosphate - Reduced	x	false
M_nadp[x]	Nicotinamide Adenine Dinucleotide Phosphate	x	false
M_cholcoaone[x]	3A,7A,12A-Trihydroxy-5B-24-Oxocholestanoyl Coenzyme A	x	false
M_eandrstrn[r]	16Alpha-Hydroxydehydroepiandrosterone	r	false
M_andrstandn[r]	5Alpha-Androstane-3,17-Dione	r	false
M_prgnlone[c]	Pregnenolone	c	false
M_prgstrn[r]	Progesterone	r	false
M_prgnlone[r]	Pregnenolone	r	false
M_17ahprgnlone[c]	17Alpha-Hydroxypregnenolone	c	false
M_17ahprgstrn[c]	17Alpha-Hydroxyprogesterone	c	false
M_17ahprgnlone[r]	17Alpha-Hydroxypregnenolone	r	false
M_17ahprgstrn[r]	17Alpha-Hydroxyprogesterone	r	false
M_xol7aone[r]	7Alpha-Hydroxycholest-4-En-3-One	r	false
M_xol7a[r]	20-Hydroxycholesterol	r	false
M_hspg[l]	Heparan Sulfate Proteoglycan	l	false
M_hs[l]	Heparan Sulfate, Free Chain	l	false
M_hspg[g]	Heparan Sulfate Proteoglycan	g	false
M_htaxol[c]	6 Alpha Hydroxy Taxol/ 6 Alpha Hydroxy Paclitaxel	c	false
M_hxan[c]	Hypoxanthine	c	false
M_hxan[x]	Hypoxanthine	x	false
M_pydam[c]	Pyridoxamine	c	false
M_pyam5p[c]	Pyridoxamine 5-Phosphate	c	false
M_taur[c]	Taurine	c	false
M_icit[c]	Isocitric Acid	c	false
M_icit[x]	Isocitric Acid	x	false
M_3ityr_L[c]	3-Iodo-L-Tyrosine	c	false
M_iodine[c]	Iodine	c	false
M_35diotyr[c]	3,5-Diiodo-L-Tyrosine	c	false
M_triodthy[c]	3,3,5-Triiodo-L-Thyronine	c	false
M_thyox_L[c]	L-Thyroxine	c	false
M_tyr_L[c]	L-Tyrosine	c	false
M_hs_deg5[l]	Heparan Sulfate, Degradation Product 5	l	false
M_idour[l]	L-Iduronate	l	false
M_hs_deg16[l]	Heparan Sulfate, Degradation Product 16	l	false
M_hs_deg17[l]	Heparan Sulfate, Degradation Product 17	l	false
M_hs_deg22[l]	Idoa-Beta-1,4-GlcNac(3S)-Alpha-1,4-Glca-Beta-1,3-Gal-Beta-1,3-Gal-Beta-1,4-Xylose	l	false
M_hs_deg23[l]	GlcNac(3S)-Alpha-1,4-Glca-Beta-1,3-Gal-Beta-1,3-Gal-Beta-1,4-Xylose	l	false
M_cs_b_deg3[l]	Chondroitin Sulfate B / Dermatan Sulfate (Idoa2S-GalNac4S), Degradation Product 3	l	false
M_idour[c]	L-Iduronate	c	false
M_idp[n]	Inosine-5'-Diphosphate	n	false
M_ile_L[e]	L-Isoleucine	e	false
M_ile_L[c]	L-Isoleucine	c	false
M_ile_L[m]	L-Isoleucine	m	false
M_itacon[m]	Itaconic Acid	m	false
M_itp[n]	Iinosine-5'-Triphosphate	n	false
M_f1p[c]	D-Fructose 1-Phosphate	c	false
M_xylu_D[c]	D-Xylulose	c	false
M_tagat_D[c]	D-Tagatose	c	false
M_ksii_core2[g]	Keratan Sulfate Ii (Core 2-Linked)	g	false
M_ksii_core2[l]	Keratan Sulfate Ii (Core 2-Linked)	l	false
M_ksii_core4[g]	Keratan Sulfate Ii (Core 4-Linked)	g	false
M_ksii_core4[l]	Keratan Sulfate Ii (Core 4-Linked)	l	false
M_k[g]	Potassium	g	false
M_anth[c]	Anthranilate	c	false
M_4aphdob[c]	4-(2-Aminophenyl)-2,4-Dioxobutanoate	c	false
M_kynate[c]	Kynurenic Acid	c	false
M_lcts[e]	Lactose	e	false
M_lgt_S[c]	(R)-S-Lactoylglutathionate	c	false
M_lald_L[m]	(S)-Lactaldehyde	m	false
M_lac_L[m]	(S)-Lactate	m	false
M_lcts[g]	Lactose	g	false
M_3spyr[c]	3-Sulfonatopyruvate	c	false
M_leuktrA4[r]	Leukotriene A4	r	false
M_leuktrB4[c]	Leukotriene B4	c	false
M_leuktrB4[r]	Leukotriene B4	r	false
M_leuktrC4[c]	Leukotriene C4	c	false
M_leuktrD4[c]	Leukotriene D4	c	false
M_leu_L[e]	L-Leucine	e	false
M_leu_L[c]	L-Leucine	c	false
M_leu_L[m]	L-Leucine	m	false
M_nformanth[c]	N-Formylanthranilate	c	false
M_limnen[c]	Limonene	c	false
M_xyl_D[l]	Aldehydo-D-Xylose	l	false
M_cs_a_deg5[l]	Chondroitin Sulfate A (GalNac4S-Glca), Degradation Product 5	l	false
M_cs_c_deg5[l]	Chondroitin Sulfate C (GalNac6S-Glca), Degradation Product 5	l	false
M_cs_e_deg7[l]	Chondroitin Sulfate E (GalNac4,6Dis-Glca), Degradation Product 7	l	false
M_lipoate[c]	Lipoate	c	false
M_lac_L[c]	(S)-Lactate	c	false
M_lneldccrn[c]	6Z,9Z-Octadecadienoylcarnitine	c	false
M_lneldccrn[m]	6Z,9Z-Octadecadienoylcarnitine	m	false
M_lnlccrn[c]	Linoleyl Carnitine	c	false
M_lnlccrn[m]	Linoleyl Carnitine	m	false
M_lnlncacrn[c]	Alpha-Linolenyl Carnitine	c	false
M_lnlncacrn[m]	Alpha-Linolenyl Carnitine	m	false
M_lnlncgcrn[c]	Gamma-Linolenoylcarnitine	c	false
M_lnlncgcrn[m]	Gamma-Linolenoylcarnitine	m	false
M_44mctr[c]	4,4-Dimethyl-5Alpha-Cholesta-8,14,24-Trien-3Beta-Ol	c	false
M_lanost[c]	Lanosterol	c	false
M_lanost[r]	Lanosterol	r	false
M_Ssq23epx[r]	Squalene 2,3-Epoxide	r	false
M_lpchol_hs[c]	1-Acyl-Sn-Glycero-3-Phosphocholine	c	false
M_g3pc[c]	Glycerophosphocholine	c	false
M_thp2c[x]	1-Piperideine-6-Carboxylate	x	false
M_mag_hs[c]	Monoacylglycerol 2	c	false
M_glyc[e]	Glycerol	e	false
M_retfa[c]	Fatty Acid Retinol	c	false
M_retinol[c]	Retinol	c	false
M_11_cis_retfa[c]	Fatty Acid 11-Cis-Retinol	c	false
M_retinol_cis_11[c]	11-Cis-Retinol	c	false
M_9_cis_retfa[c]	Fatty Acid 9-Cis-Retinol	c	false
M_retinol_9_cis[c]	9-Cis-Retinol	c	false
M_pd3[c]	Previtamin D3	c	false
M_trp_L[c]	L-Tryptophan	c	false
M_trypta[c]	Tryptamine	c	false
M_lys_L[x]	L-Lysine	x	false
M_6a2ohxnt[x]	6-Amino-2-Oxohexanoic Acid	x	false
M_3mldz[c]	1-Methylimidazole-4-Acetaldehyde	c	false
M_malt[l]	Maltose	l	false
M_malt[c]	Maltose	c	false
M_man[e]	D-Mannose	e	false
M_normete_L[c]	L-Normetanephrine	c	false
M_3mgcoa[m]	Trans-3-Methylglutaconyl Coenzyme A	m	false
M_malcoa[x]	Malonyl Coenzyme A	x	false
M_mercplaccys[c]	3-Mercaptolactate-Cysteine Disulfide	c	false
M_mercplac[c]	3-Mercaptolactate	c	false
M_tcynt[c]	Thiocyanate	c	false
M_5mdru1p[c]	5-Methylthio-5-Deoxy-D-Ribulose 1-Phosphate	c	false
M_mescon[m]	Mesaconate	m	false
M_mescoa[m]	Mesaconyl Coenzyme A	m	false
M_fna5moxam[c]	Formyl-N-Acetyl-5-Methoxykynurenamine	c	false
M_6hoxmelatn[c]	6-Hydroxymelatonin	c	false
M_meoh[c]	Methanol	c	false
M_meoh[l]	Methanol	l	false
M_mepi[c]	Metanephrine	c	false
M_mepi[e]	Metanephrine	e	false
M_met_L[e]	L-Methionine	e	false
M_mev_R[x]	(R)-Mevalonate	x	false
M_5pmev[x]	(R)-5-Phosphonatomevalonate	x	false
M_mhista[c]	N(Tele)-Methylhistaminium	c	false
M_minohp[c]	Myo-Inositol Hexakisphosphate	c	false
M_mi1345p[c]	1D-Myo-Inositol 1,3,4,5-Tetrakisphosphate	c	false
M_mi134p[c]	1D-Myo-Inositol 1,3,4-Trisphosphate	c	false
M_mi13p[c]	1D-Myo-Inositol 1,3-Bisphosphate	c	false
M_mi34p[c]	1D-Myo-Inositol 3,4-Bisphosphate	c	false
M_mi1p_D[c]	1D-Myo-Inositol 1-Phosphate	c	false
M_mi145p[c]	1D-Myo-Inositol 1,4,5-Trisphosphate	c	false
M_mi14p[c]	(1R,2R,3R,4R,5R,6S)-2,3,5,6-Tetrahydroxy-4-(Phosphonatooxy)Cyclohexyl Phosphate	c	false
M_mi4p_D[c]	1D-Myo-Inositol 4-Phosphate	c	false
M_mi14p[n]	(1R,2R,3R,4R,5R,6S)-2,3,5,6-Tetrahydroxy-4-(Phosphonatooxy)Cyclohexyl Phosphate	n	false
M_mi1p_D[n]	1D-Myo-Inositol 1-Phosphate	n	false
M_mi3p_D[c]	1D-Myo-Inositol 3-Phosphate	c	false
M_minohp[n]	Myo-Inositol Hexakisphosphate	n	false
M_malttr[c]	Maltotriose	c	false
M_malttr[e]	Maltotriose	e	false
M_malttr[l]	Maltotriose	l	false
M_mmcoa_S[m]	(S)-Methylmalonyl Coenzyme A	m	false
M_mmcoa_R[m]	(R)-Methylmalonyl Coenzyme A	m	false
M_5mta[c]	5-Methylthioadenosine	c	false
M_5mdr1p[c]	5-Methylthio-5-Deoxy-D-Ribose 1-Phosphate	c	false
M_methf[m]	5,10-Methenyltetrahydrofolate	m	false
M_4aabutn[c]	4-Acetamidobutanoate	c	false
M_Nacasp[c]	N-Acetyl-L-Aspartate	c	false
M_ksi_deg7[l]	Keratan Sulfate I, Degradation Product 7	l	false
M_ksi_deg10[l]	Keratan Sulfate I, Degradation Product 10	l	false
[truncated: 3,842 more rows]

## Sheet: Reactions
ID	Name	Equation with species ID	Equation with species name	Reversible	Modifier	EC number	Subsystem	Gene association	Lower bound	Upper bound	Objective	Rate equation
R_10FTHF5GLUtl	5-Glutamyl-10Fthf Transport, Lysosomal	M_10fthf5glu[c] --> M_10fthf5glu[l]	10-Formyltetrahydrofolate-[Glu](5) --> 10-Formyltetrahydrofolate-[Glu](5)	false			Transport, lysosomal		0	1000	0
R_10FTHF5GLUtm	5-Glutamyl-10Fthf Transport, Mitochondrial	M_10fthf5glu[m] --> M_10fthf5glu[c]	10-Formyltetrahydrofolate-[Glu](5) --> 10-Formyltetrahydrofolate-[Glu](5)	false			Transport, mitochondrial		0	1000	0
R_10FTHF6GLUtl	6-Glutamyl-10Fthf Transport, Lysosomal	M_10fthf6glu[c] --> M_10fthf6glu[l]	10-Formyltetrahydrofolate-[Glu](6) --> 10-Formyltetrahydrofolate-[Glu](6)	false			Transport, lysosomal		0	1000	0
R_10FTHF6GLUtm	6-Glutamyl-10Fthf Transport, Mitochondrial	M_10fthf6glu[m] --> M_10fthf6glu[c]	10-Formyltetrahydrofolate-[Glu](6) --> 10-Formyltetrahydrofolate-[Glu](6)	false			Transport, mitochondrial		0	1000	0
R_10FTHF7GLUtl	7-Glutamyl-10Fthf Transport, Lysosomal	M_10fthf7glu[c] --> M_10fthf7glu[l]	10-Formyltetrahydrofolate-[Glu](7) --> 10-Formyltetrahydrofolate-[Glu](7)	false			Transport, lysosomal		0	1000	0
R_10FTHF7GLUtm	7-Glutamyl-10Fthf Transport, Mitochondrial	M_10fthf7glu[m] --> M_10fthf7glu[c]	10-Formyltetrahydrofolate-[Glu](7) --> 10-Formyltetrahydrofolate-[Glu](7)	false			Transport, mitochondrial		0	1000	0
R_10FTHFtl	10-Formyltetrahydrofolate Lysosomal Transport via Diffusion	M_10fthf[c] <=> M_10fthf[l]	10-Formyltetrahydrofolate <=> 10-Formyltetrahydrofolate	true			Transport, lysosomal		-1000	1000	0
R_10FTHFtm	10-Formyltetrahydrofolate Mitochondrial Transport via Diffusion	M_10fthf[c] <=> M_10fthf[m]	10-Formyltetrahydrofolate <=> 10-Formyltetrahydrofolate	true			Transport, mitochondrial		-1000	1000	0
R_11DOCRTSLtm	11-Deoxycortisol Intracellular Transport	M_11docrtsl[c] <=> M_11docrtsl[m]	11-Deoxycortisol <=> 11-Deoxycortisol	true			Transport, mitochondrial		-1000	1000	0
R_11DOCRTSLtr	11-Deoxycortisol Intracellular Transport	M_11docrtsl[c] <=> M_11docrtsl[r]	11-Deoxycortisol <=> 11-Deoxycortisol	true			Transport, endoplasmic reticular		-1000	1000	0
R_11DOCRTSTRNtm	11-Deoxycorticosterone Intracellular Transport	M_11docrtstrn[c] <=> M_11docrtstrn[m]	11-Deoxycorticosterone <=> 11-Deoxycorticosterone	true			Transport, mitochondrial		-1000	1000	0
R_11DOCRTSTRNtr	11-Deoxycorticosterone Intracellular Transport	M_11docrtstrn[c] <=> M_11docrtstrn[r]	11-Deoxycorticosterone <=> 11-Deoxycorticosterone	true			Transport, endoplasmic reticular		-1000	1000	0
R_13DAMPPOX	1, 3-Diaminopropane:Oxygen Oxidoreductase (Deaminating)	M_13dampp[c] + M_h2o[c] + M_o2[c] --> M_bamppald[c] + M_h2o2[c] + M_nh4[c]	Trimethylenediaminium + Water + Oxygen --> Beta-Aminopropion Aldehyde + Hydrogen Peroxide + Ammonium	false		1.4.3.6	Beta-Alanine metabolism	G_8639__46__1 or G_26__46__1 or G_314__46__2 or G_314__46__1	0	1000	0
R_1a_24_25VITD2Hm	1-Alpha-Vitamin D-24, 25-Hydroxylase (D2)	M_o2[m] + M_2425dhvitd2[m] + M_h[m] + M_nadph[m] --> M_h2o[m] + M_1a2425thvitd2[m] + M_nadp[m]	Oxygen + 24R,25-Dihyoxyvitamin D2 + Proton + Nicotinamide Adenine Dinucleotide Phosphate - Reduced --> Water + 1-Alpha,24R,25-Trihydroxyvitamin D2 + Nicotinamide Adenine Dinucleotide Phosphate	false			Vitamin D metabolism		0	1000	0
R_1a_25VITD2Hm	1-Alpha, 24R, 25-Vitamin D-Hydroxylase (D2)	M_o2[m] + M_h[m] + M_nadph[m] + M_1a25dhvitd2[m] --> M_h2o[m] + M_1a2425thvitd2[m] + M_nadp[m]	Oxygen + Proton + Nicotinamide Adenine Dinucleotide Phosphate - Reduced + 1-Alpha,25-Dihydroxyvitamin D2 --> Water + 1-Alpha,24R,25-Trihydroxyvitamin D2 + Nicotinamide Adenine Dinucleotide Phosphate	false			Vitamin D metabolism		0	1000	0
R_1MNCAMti	N1-Methylnicotinamide Transport	M_h2o[c] + M_1mncam[c] + M_atp[c] --> M_h[c] + M_1mncam[e] + M_adp[c] + M_pi[c]	Water + 1-Methylnicotinamide + Adenosine Triphosphate --> Proton + 1-Methylnicotinamide + Adenosine Diphosphate + Orthophosphate	false			Transport, extracellular		0	1000	0
R_1PPDCRp	Delta1-Piperideine-2-Carboxylate Reductase, Perixosomal	M_h[x] + M_1pipdn2c[x] + M_nadh[x] --> M_Lpipecol[x] + M_nad[x]	Proton + 1-Piperideine-2-Carboxylate + Nicotinamide Adenine Dinucleotide - Reduced --> L-Pipecolic Acid + Nicotinamide Adenine Dinucleotide	false			Lysine metabolism		0	1000	0
R_24_25DHVITD2t	24, 25-Dihydroxyvitamin D2 Transport from Cytoplasm	M_2425dhvitd2[c] --> M_2425dhvitd2[e]	24R,25-Dihyoxyvitamin D2 --> 24R,25-Dihyoxyvitamin D2	false			Transport, extracellular		0	1000	0
R_24_25DHVITD2tm	24, 25-Dihydroxyvitamin D2 Transport from Mitochondria	M_2425dhvitd2[m] --> M_2425dhvitd2[c]	24R,25-Dihyoxyvitamin D2 --> 24R,25-Dihyoxyvitamin D2	false			Transport, mitochondrial		0	1000	0
R_24_25DHVITD3t	24, 25-Dihydroxyvitamin D3 Transport from Cytoplasm	M_2425dhvitd3[c] --> M_2425dhvitd3[e]	(24R)-24,25-Dihydroxycalciol --> (24R)-24,25-Dihydroxycalciol	false			Transport, extracellular		0	1000	0
R_24_25DHVITD3tm	24, 25-Dihydroxyvitamin D3 Transport from Mitochondria	M_2425dhvitd3[m] --> M_2425dhvitd3[c]	(24R)-24,25-Dihydroxycalciol --> (24R)-24,25-Dihydroxycalciol	false			Transport, mitochondrial		0	1000	0
R_24_25VITD2Hm	24R-Vitamin D-25-Hydroxylase (D2)	M_o2[m] + M_h[m] + M_nadph[m] + M_25hvitd2[m] --> M_h2o[m] + M_2425dhvitd2[m] + M_nadp[m]	Oxygen + Proton + Nicotinamide Adenine Dinucleotide Phosphate - Reduced + 25-Hydroxyvitamin D2 --> Water + 24R,25-Dihyoxyvitamin D2 + Nicotinamide Adenine Dinucleotide Phosphate	false			Vitamin D metabolism	G_1591__46__1	0	1000	0
R_24_25VITD3Hm	24R-Vitamin D-25-Hydroxylase (D3)	M_o2[m] + M_h[m] + M_nadph[m] + M_25hvitd3[m] --> M_h2o[m] + M_nadp[m] + M_2425dhvitd3[m]	Oxygen + Proton + Nicotinamide Adenine Dinucleotide Phosphate - Reduced + Calcidiol --> Water + Nicotinamide Adenine Dinucleotide Phosphate + (24R)-24,25-Dihydroxycalciol	false			Vitamin D metabolism	G_1591__46__1	0	1000	0
R_24NPHte	Transport of Xenobiotic	M_24nph[e] <=> M_24nph[c]	2-Hydroxy-4-Nitrophenolate <=> 2-Hydroxy-4-Nitrophenolate	true			Transport, extracellular		-1000	1000	0
R_25HVITD2t	25-Hydroxyvitamin D2 Transport from Cytoplasm	M_25hvitd2[c] --> M_25hvitd2[e]	25-Hydroxyvitamin D2 --> 25-Hydroxyvitamin D2	false			Transport, extracellular		0	1000	0
R_25HVITD2tin_m	25-Hydroxyvitamin D2 Transport in Mitochondria	M_25hvitd2[c] --> M_25hvitd2[m]	25-Hydroxyvitamin D2 --> 25-Hydroxyvitamin D2	false			Transport, mitochondrial		0	1000	0
R_25HVITD3t	25-Hydroxyvitamin D3 Transport from Cytoplasm	M_25hvitd3[c] --> M_25hvitd3[e]	Calcidiol --> Calcidiol	false			Transport, extracellular		0	1000	0
R_25HVITD3tin_m	25-Hydroxyvitamin D3 Transport in Mitochondria	M_25hvitd3[c] --> M_25hvitd3[m]	Calcidiol --> Calcidiol	false			Transport, mitochondrial		0	1000	0
R_25VITD2Hm	1-Alpha-Vitamin D-25-Hydroxylase (D2)	M_o2[m] + M_h[m] + M_nadph[m] + M_25hvitd2[m] --> M_h2o[m] + M_nadp[m] + M_1a25dhvitd2[m]	Oxygen + Proton + Nicotinamide Adenine Dinucleotide Phosphate - Reduced + 25-Hydroxyvitamin D2 --> Water + Nicotinamide Adenine Dinucleotide Phosphate + 1-Alpha,25-Dihydroxyvitamin D2	false			Vitamin D metabolism	G_1594__46__1	0	1000	0
R_25VITD3Hm	1-Alpha-Vitamin D-25-Hydroxylase (D3)	M_o2[m] + M_h[m] + M_nadph[m] + M_25hvitd3[m] --> M_h2o[m] + M_nadp[m] + M_1a25dhvitd3[m]	Oxygen + Proton + Nicotinamide Adenine Dinucleotide Phosphate - Reduced + Calcidiol --> Water + Nicotinamide Adenine Dinucleotide Phosphate + Calcitriol	false			Vitamin D metabolism	G_1594__46__1	0	1000	0
R_2AMACHYD	2-Aminoacrylate Hydrolysis	M_h2o[c] + M_2amac[c] --> M_nh4[c] + M_pyr[c]	Water + 2-Aminoacrylic Acid --> Ammonium + Pyruvate	false			Glycine, serine, alanine, and threonine metabolism	G_10993__46__1	0	1000	0
R_2AMACSULT	2-Aminoacrylate Sulfotransferase	M_2amac[c] + M_nadph[c] + M_paps[c] --> M_nadp[c] + M_Lcyst[c] + M_pap[c]	2-Aminoacrylic Acid + Nicotinamide Adenine Dinucleotide Phosphate - Reduced + 3'-Phosphoadenylyl Sulfate --> Nicotinamide Adenine Dinucleotide Phosphate + L-Cysteic Acid + Adenosine 3,5-Bismonophosphate	false			Methionine and cysteine metabolism	G_6818__46__1	0	1000	0
R_2AMADPTm	L-2-Aminoadipate Shuttle (Cytosol/Mitochondria)	M_L2aadp[c] + M_akg[m] --> M_L2aadp[m] + M_akg[c]	L-2-Aminoadipate + 2-Oxoglutarate --> L-2-Aminoadipate + 2-Oxoglutarate	false			Lysine metabolism	G_89874__46__1	0	1000	0
R_2DR1PP	2-Deoxy-D-Ribose 1-Phosphate Phosphorylase	M_h2o[c] + M_2dr1p[c] --> M_pi[c] + M_drib[c]	Water + 2-Deoxy-D-Ribose 1-Phosphate --> Orthophosphate + 2-Deoxy-D-Ribose	false		3.1.3.10	Pyrimidine catabolism		0	1000	0
R_2HBO	2-Hydroxybutyrate:NAD+ Oxidoreductase	M_nad[c] + M_2hb[c] <=> M_h[c] + M_nadh[c] + M_2obut[c]	Nicotinamide Adenine Dinucleotide + 2-Hydroxybutyrate <=> Proton + Nicotinamide Adenine Dinucleotide - Reduced + 2-Oxobutanoate	true		1.1.1.27	Propanoate metabolism	G_92483__46__1 or G_3948__46__2 or G_55293__46__1 or (G_3945__46__1 and G_3939__46__1) or G_3939__46__1 or G_160287__46__1 or G_3945__46__1 or G_3948__46__1	-1000	1000	0
R_2HBt2	2-Hydroxybutyrate Symport with Proton	M_h[e] + M_2hb[e] <=> M_h[c] + M_2hb[c]	Proton + 2-Hydroxybutyrate <=> Proton + 2-Hydroxybutyrate	true			Transport, extracellular	G_9123__46__1 or G_9194__46__1 or G_6566__46__1	-1000	1000	0
R_2HCO3_NAt	Bicarbonate Transport (Na/Hco3 1:2 Symport)	(2) M_hco3[e] + M_na1[e] <=> (2) M_hco3[c] + M_na1[c]	(2) Bicarbonate + Sodium <=> (2) Bicarbonate + Sodium	true			Transport, extracellular	G_57835__46__3 or G_8671__46__1 or G_57835__46__2 or G_57835__46__1 or G_57835__46__4	-1000	1000	0
R_2MCITt	2-Methylcitrate Transport via Diffusion	M_2mcit[c] <=> M_2mcit[e]	2-Methylcitrate <=> 2-Methylcitrate	true			Transport, extracellular		-1000	1000	0
R_2OXOADOXm	2-Oxoadipate:Lipoamde 2-Oxidoreductase (Decarboxylating And Acceptor-Succinylating), Mitochondrial	M_nad[m] + M_2oxoadp[m] + M_coa[m] --> M_nadh[m] + M_co2[m] + M_glutcoa[m]	Nicotinamide Adenine Dinucleotide + 2-Oxoadipate + Coenzyme A --> Nicotinamide Adenine Dinucleotide - Reduced + Carbon Dioxide + Glutaryl Coenzyme A	false		2.3.1.61	Lysine metabolism	(G_4967__46__2 and G_1738__46__1 and G_8050__46__1 and G_1743__46__1) or (G_4967__46__1 and G_1738__46__1 and G_8050__46__1 and G_1743__46__1)	0	1000	0
R_2OXOADPTm	2-Oxoadipate Shuttle (Cytosol/Mitochondria)	M_akg[m] + M_2oxoadp[c] <=> M_akg[c] + M_2oxoadp[m]	2-Oxoglutarate + 2-Oxoadipate <=> 2-Oxoglutarate + 2-Oxoadipate	true			Tryptophan metabolism	G_89874__46__1	-1000	1000	0
R_34DHOXPEGOX	3, 4-Dihydroxyphenylethyleneglycol:NAD+ Oxidoreductase	M_h[c] + M_nadh[c] + M_34dhmald[c] <=> M_nad[c] + M_34dhoxpeg[c]	Proton + Nicotinamide Adenine Dinucleotide - Reduced + 3,4-Dihydroxymandelaldehyde <=> Nicotinamide Adenine Dinucleotide + 3,4-Dihydroxyphenylethyleneglycol	true		1.1.1.1	Tyrosine metabolism	G_130__46__1 or G_127__46__1 or (G_125__46__1 and G_124__46__1) or G_131__46__1 or (G_126__46__1 and G_124__46__1) or G_128__46__1 or G_137872__46__1 or (G_125__46__1 and G_126__46__1)	-1000	1000	0
R_34DHOXPEGt	3, 4-Dihydroxyphenylethyleneglycol Transport (Diffusion)	M_34dhoxpeg[c] <=> M_34dhoxpeg[e]	3,4-Dihydroxyphenylethyleneglycol <=> 3,4-Dihydroxyphenylethyleneglycol	true			Transport, extracellular		-1000	1000	0
R_34DHPHAMT	3, 4-Dihydroxyphenylacetate:Amet O-Methyltransferase	M_34dhpha[c] + M_amet[c] --> M_h[c] + M_ahcys[c] + M_homoval[c]	(3,4-Dihydroxyphenyl)Acetate + S-Adenosyl-L-Methionine --> Proton + S-Adenosyl-L-Homocysteine + Homovanillate	false		2.1.1.6	Tyrosine metabolism	G_1312__46__1 or G_1312__46__2	0	1000	0
R_34DHPHEt	3, 4-Dihydroxy-L-Phenylalanine Transport	M_34dhphe[e] <=> M_34dhphe[c]	L-Dopa <=> L-Dopa	true			Transport, extracellular	G_117247__46__1	-1000	1000	0
R_34DHPLACOX	3, 4-Dihydroxyphenylacetaldehyde:NAD+ Oxidoreductase	M_h2o[c] + M_nad[c] + M_34dhpac[c] --> (2) M_h[c] + M_nadh[c] + M_34dhpha[c]	Water + Nicotinamide Adenine Dinucleotide + 3,4-Dihydroxyphenylacetaldehyde --> (2) Proton + Nicotinamide Adenine Dinucleotide - Reduced + (3,4-Dihydroxyphenyl)Acetate	false		1.2.1.5	Tyrosine metabolism	G_218__46__1 or G_222__46__1 or G_220__46__1 or G_221__46__1	0	1000	0
R_34DHPLACOX_NADP_	3, 4-Dihydroxyphenylacetaldehyde:NADP+ Oxidoreductase	M_h2o[c] + M_nadp[c] + M_34dhpac[c] <=> (2) M_h[c] + M_nadph[c] + M_34dhpha[c]	Water + Nicotinamide Adenine Dinucleotide Phosphate + 3,4-Dihydroxyphenylacetaldehyde <=> (2) Proton + Nicotinamide Adenine Dinucleotide Phosphate - Reduced + (3,4-Dihydroxyphenyl)Acetate	true		1.2.1.5	Tyrosine metabolism	G_222__46__1 or G_221__46__1 or G_218__46__1	-1000	1000	0
R_34DHXMANDACOX	3, 4-Dihydroxymandelaldehyde:NAD+ Oxidoreductase	M_h2o[c] + M_nad[c] + M_34dhmald[c] --> (2) M_h[c] + M_nadh[c] + M_34dhoxmand[c]	Water + Nicotinamide Adenine Dinucleotide + 3,4-Dihydroxymandelaldehyde --> (2) Proton + Nicotinamide Adenine Dinucleotide - Reduced + 3,4-Dihydroxymandelate	false		1.2.1.5	Tyrosine metabolism	G_221__46__1 or G_218__46__1 or G_220__46__1	0	1000	0
R_34DHXMANDACOX_NADP_	3, 4-Dihydroxymandelaldehyde:NADP+ Oxidoreductase	M_h2o[c] + M_nadp[c] + M_34dhmald[c] <=> (2) M_h[c] + M_nadph[c] + M_34dhoxmand[c]	Water + Nicotinamide Adenine Dinucleotide Phosphate + 3,4-Dihydroxymandelaldehyde <=> (2) Proton + Nicotinamide Adenine Dinucleotide Phosphate - Reduced + 3,4-Dihydroxymandelate	true		1.2.1.5	Tyrosine metabolism	G_221__46__1 or G_222__46__1	-1000	1000	0
R_34HPLFM	3- (4-Hydroxyphenyl-)Lactate Formation	M_h[m] + M_nadh[m] + M_34hpp[m] --> M_nad[m] + M_34hpl[m]	Proton + Nicotinamide Adenine Dinucleotide - Reduced + 3-(4-Hydroxyphenyl)Pyruvate --> Nicotinamide Adenine Dinucleotide + 3-(4-Hydroxyphenyl)Lactate	false			Ubiquinone synthesis		0	1000	0
R_34HPPOR	4-Hydroxyphenylpyruvate:Oxygen Oxidoreductase	M_o2[c] + M_34hpp[c] --> M_co2[c] + M_hgentis[c]	Oxygen + 3-(4-Hydroxyphenyl)Pyruvate --> Carbon Dioxide + Homogentisate	false		1.13.11.27	Tyrosine metabolism	G_3242__46__1	0	1000	0
R_35CGMPtn	35CGMP Nuclear Transport	M_35cgmp[c] <=> M_35cgmp[n]	3,5-Cyclic Guanosine Monophosphate <=> 3,5-Cyclic Guanosine Monophosphate	true			Transport, nuclear		-1000	1000	0
R_3AIBTm	L-3-Aminoisobutyrate Transaminase, Mitochondrial	M_2mop[m] + M_glu_L[m] <=> M_akg[m] + M_3aib[m]	2-Methyl-3-Oxopropanoate + L-Glutamate <=> 2-Oxoglutarate + (S)-3-Aminoisobutyric Acid	true		2.6.19.4	Valine, leucine, and isoleucine metabolism	G_18__46__1 or G_18__46__2	-1000	1000	0
R_3AIBtmi	3-Amino-Isobutyrate Transport, Mitochondrial	M_3aib[m] --> M_3aib[c]	(S)-3-Aminoisobutyric Acid --> (S)-3-Aminoisobutyric Acid	false		2.6.19.4	Transport, mitochondrial	G_18__46__1 or G_18__46__2	0	1000	0
R_3DPHBH1	Hydroxylation of 3-Decaprenyl-4-Hydroxybenzoate (NADH)	M_o2[m] + M_h[m] + M_nadh[m] + M_3dphb[m] --> M_h2o[m] + M_nad[m] + M_3dpdhb[m]	Oxygen + Proton + Nicotinamide Adenine Dinucleotide - Reduced + 3-Decaprenyl-4-Hydroxybenzoate --> Water + Nicotinamide Adenine Dinucleotide + 3-Decaprenyl-4,5-Dihdydroxybenzoate	false			Ubiquinone synthesis		0	1000	0
R_3DPHBH2	Hydroxylation of 3-Decaprenyl-4-Hydroxybenzoate (NADPH)	M_o2[m] + M_h[m] + M_nadph[m] + M_3dphb[m] --> M_h2o[m] + M_nadp[m] + M_3dpdhb[m]	Oxygen + Proton + Nicotinamide Adenine Dinucleotide Phosphate - Reduced + 3-Decaprenyl-4-Hydroxybenzoate --> Water + Nicotinamide Adenine Dinucleotide Phosphate + 3-Decaprenyl-4,5-Dihdydroxybenzoate	false			Ubiquinone synthesis		0	1000	0
R_3DSPHR	3-Dehydrosphinganine Reductase	M_h[c] + M_nadph[c] + M_3dsphgn[c] --> M_nadp[c] + M_sphgn[c]	Proton + Nicotinamide Adenine Dinucleotide Phosphate - Reduced + (2S)-1-Hydroxy-3-Oxooctadecan-2-Aminium --> Nicotinamide Adenine Dinucleotide Phosphate + Sphinganine	false		1.1.1.102	Sphingolipid metabolism	G_2531__46__1	0	1000	0
R_3HAO	3-Hydroxyanthranilate 3, 4-Dioxygenase	M_o2[c] + M_3hanthrn[c] --> M_h[c] + M_cmusa[c]	Oxygen + 3-Hydroxyanthranilate --> Proton + Cis,Cis-2-Amino-3-(3-Oxoprop-1-Enyl)But-2-Enedioate	false		1.13.11.6	Tryptophan metabolism	G_23498__46__1	0	1000	0
R_3HBCDm	3-Hydroxybutyryl Coenzyme A Dehydratase, Mitochondrial	M_h2o[m] + M_b2coa[m] <=> M_3hbcoa_R[m]	Water + Crotonoyl Coenzyme A <=> (R)-3-Hydroxybutanoyl Coenzyme A	true		4.2.1.55	Butanoate metabolism	G_55268__46__1	-1000	1000	0
R_3HBCOAHLm	3-Hydroxyisobutyryl Coenzyme A Hydrolase, Mitochondrial	M_h2o[m] + M_3hibutcoa[m] --> M_h[m] + M_coa[m] + M_3hmp[m]	Water + (S)-3-Hydroxyisobutyryl Coenzyme A --> Proton + Coenzyme A + 3-Hydroxy-2-Methylpropanoate	false		3.1.2.4	Valine, leucine, and isoleucine metabolism		0	1000	0
R_3HKYNAKGAT	3-Hydroxy-L-Kynurenine:2-Oxoglutarate Aminotransferase	M_akg[c] + M_hLkynr[c] --> M_glu_L[c] + M_42A3HP24DB[c]	2-Oxoglutarate + 3-Hydroxy-L-Kynurenine --> L-Glutamate + 4-(2-Amino-3-Hydroxyphenyl)-2,4-Dioxobutanoate	false		2.6.1.7	Tryptophan metabolism	G_51166__46__1 or G_883__46__1 or G_51166__46__2	0	1000	0
R_3HLYTCL	3-Hydroxy-L-Tyrosine Carboxy-Lyase	M_h[c] + M_34dhphe[c] --> M_co2[c] + M_dopa[c]	Proton + L-Dopa --> Carbon Dioxide + Dopamine	false		4.1.1.28	Tyrosine metabolism	G_1644__46__1	0	1000	0
R_3M4HDXPAC	3-Methoxy-4-Hydroxyphenylacetaldehyde:NAD+ Oxidoreductase	M_h2o[c] + M_nad[c] + M_3mox4hpac[c] <=> (2) M_h[c] + M_nadh[c] + M_homoval[c]	Water + Nicotinamide Adenine Dinucleotide + (4-Hydroxy-3-Methoxyphenyl)Acetaldehyde <=> (2) Proton + Nicotinamide Adenine Dinucleotide - Reduced + Homovanillate	true		1.2.1.5	Tyrosine metabolism	G_218__46__1 or G_221__46__1 or G_222__46__1 or G_220__46__1	-1000	1000	0
R_3MLDAt	3Mlda Extracellular Transport via Diffusion	M_3mlda[c] <=> M_3mlda[e]	3-Methylimidazoleacetic Acid <=> 3-Methylimidazoleacetic Acid	true		1.2.1.5	Transport, extracellular		-1000	1000	0
R_3MOBt2im	3-Methyl-2-Oxobutanoate Mitochondrial Transport via Proton Symport	M_h[c] + M_3mob[c] --> M_h[m] + M_3mob[m]	Proton + 3-Methyl-2-Oxobutanoate --> Proton + 3-Methyl-2-Oxobutanoate	false			Transport, mitochondrial		0	1000	0
R_3MOPt2im	3-Methyl-2-Oxopentanoate Mitochondrial Transport via Proton Symport	M_h[c] + M_3mop[c] --> M_h[m] + M_3mop[m]	Proton + 3-Methyl-2-Oxopentanoate --> Proton + 3-Methyl-2-Oxopentanoate	false			Transport, mitochondrial		0	1000	0
R_3MOX4HOXPGALDOX	3-Methoxy-4-Hydroxyphenylglycolaldehyde:NAD+ Oxidoreductase	M_h2o[c] + M_nad[c] + M_3m4hpga[c] --> (2) M_h[c] + M_nadh[c] + M_3mox4hoxm[c]	Water + Nicotinamide Adenine Dinucleotide + 3-Methoxy-4-Hydroxyphenylglycolaldehyde --> (2) Proton + Nicotinamide Adenine Dinucleotide - Reduced + 3-Methoxy-4-Hydroxymandelate	false		1.2.1.5	Tyrosine metabolism	G_222__46__1 or G_220__46__1 or G_221__46__1 or G_218__46__1	0	1000	0
R_3MOX4HOXPGALDOX_NADP_	3-Methoxy-4-Hydroxyphenylglycolaldehyde:NADP+ Oxidoreductase	M_h2o[c] + M_nadp[c] + M_3m4hpga[c] <=> (2) M_h[c] + M_nadph[c] + M_3mox4hoxm[c]	Water + Nicotinamide Adenine Dinucleotide Phosphate + 3-Methoxy-4-Hydroxyphenylglycolaldehyde <=> (2) Proton + Nicotinamide Adenine Dinucleotide Phosphate - Reduced + 3-Methoxy-4-Hydroxymandelate	true		1.2.1.5	Tyrosine metabolism	G_222__46__1 or G_220__46__1 or G_221__46__1 or G_218__46__1	-1000	1000	0
R_3MOXTYROX	3-Methoxytyramine:Oxygen Oxidoreductase (Deaminating)	M_h2o[c] + M_o2[c] + M_3moxtyr[c] --> M_h2o2[c] + M_nh4[c] + M_3mox4hpac[c]	Water + Oxygen + 3-Methoxytyramine --> Hydrogen Peroxide + Ammonium + (4-Hydroxy-3-Methoxyphenyl)Acetaldehyde	false		1.4.3.4	Tyrosine metabolism	G_4128__46__1 or G_4129__46__1	0	1000	0
R_3SALAASPm	Cysteinesulfinate-Aspartate Mitochondrial Shuttle	M_3sala[m] + M_asp_L[c] <=> M_3sala[c] + M_asp_L[m]	3-Sulfino-L-Alanine + L-Aspartate <=> 3-Sulfino-L-Alanine + L-Aspartate	true		3.1.3.2	Transport, mitochondrial	G_10165__46__1 or G_8604__46__1	-1000	1000	0
R_3SALACBOXL	3-Sulfino-L-Alanine Carboxy-Lyase	(2) M_h[c] + M_3sala[c] --> M_co2[c] + M_hyptaur[c]	(2) Proton + 3-Sulfino-L-Alanine --> Carbon Dioxide + Hypotaurine	false		4.1.1.15	Taurine and hypotaurine metabolism	G_51380__46__1 or G_2571__46__1 or G_2572__46__1 or G_2571__46__2	0	1000	0
R_3SALAOX	Cysteinesulfinic Acid Oxidase	M_o2[c] + (2) M_h[c] + (2) M_3sala[c] --> (2) M_Lcyst[c]	Oxygen + (2) Proton + (2) 3-Sulfino-L-Alanine --> (2) L-Cysteic Acid	false		4.1.1.15	Taurine and hypotaurine metabolism		0	1000	0
R_3SALATAi	3-Sulfino-Alanine Transaminase (Irreversible)	M_h[c] + M_akg[c] + M_3sala[c] --> M_glu_L[c] + M_3snpyr[c]	Proton + 2-Oxoglutarate + 3-Sulfino-L-Alanine --> L-Glutamate + 3-Sulfinopyruvate	false		2.6.1.1	Methionine and cysteine metabolism	G_2805__46__1	0	1000	0
R_3SALATAim	3-Sulfino-Alanine Transaminase (Irreversible), Mitochondrial	M_h[m] + M_akg[m] + M_3sala[m] --> M_glu_L[m] + M_3snpyr[m]	Proton + 2-Oxoglutarate + 3-Sulfino-L-Alanine --> L-Glutamate + 3-Sulfinopyruvate	false		2.6.1.1	Methionine and cysteine metabolism	G_2806__46__1	0	1000	0
R_3SPYRSP	3-Sulfinopyruvate Hydrolase (Spotaneous Reaction)	M_h2o[c] + M_3snpyr[c] --> M_h[c] + M_pyr[c] + M_so3[c]	Water + 3-Sulfinopyruvate --> Proton + Pyruvate + Sulfite	false		2.6.1.1	Methionine and cysteine metabolism		0	1000	0
R_3SPYRSPm	3-Sulfinopyruvate Hydrolase (Spotaneous Reaction), Mitochondrial	M_h2o[m] + M_3snpyr[m] --> M_h[m] + M_pyr[m] + M_so3[m]	Water + 3-Sulfinopyruvate --> Proton + Pyruvate + Sulfite	false			Methionine and cysteine metabolism		0	1000	0
R_41R1H2MAE12BOOX	4-[ (1R)-1-Hydroxy-2- (Methylamino)Ethyl]-1, 2-Benzenediol:Oxygen Oxidoreductase (Deaminating) (Flavin-Containing)	M_h2o[c] + M_o2[c] + M_adrnl[c] --> M_h2o2[c] + M_34dhmald[c] + M_mma[c]	Water + Oxygen + Adrenaline --> Hydrogen Peroxide + 3,4-Dihydroxymandelaldehyde + Methylammonium	false		1.4.3.4	Tyrosine metabolism	G_4128__46__1 or G_4129__46__1	0	1000	0
R_41R2A1H12BOOX	4-[ (1R)-2-Amino-1-Hydroxyethyl]-1, 2-Benzenediol:Oxygen Oxidoreductase (Deaminating) (Flavin-Containing)	M_h2o[c] + M_o2[c] + M_nrpphr[c] --> M_h2o2[c] + M_nh4[c] + M_34dhmald[c]	Water + Oxygen + Norepinephrine --> Hydrogen Peroxide + Ammonium + 3,4-Dihydroxymandelaldehyde	false		1.4.3.4	Tyrosine metabolism	G_4128__46__1 or G_4129__46__1	0	1000	0
R_42A12BOOX	4- (2-Aminoethyl)-1, 2-Benzenediol:Oxygen Oxidoreductase (Deaminating) (Flavin-Containing)	M_h2o[c] + M_o2[c] + M_dopa[c] --> M_h2o2[c] + M_nh4[c] + M_34dhpac[c]	Water + Oxygen + Dopamine --> Hydrogen Peroxide + Ammonium + 3,4-Dihydroxyphenylacetaldehyde	false		1.4.3.6	Tyrosine metabolism	G_4129__46__1 or G_8639__46__1 or G_26__46__1 or G_314__46__2 or G_314__46__1 or G_4128__46__1	0	1000	0
R_4ABUTtm	4-Aminobutanoate Mitochondrial Transport via Diffusion	M_4abut[c] <=> M_4abut[m]	4-Aminobutanoate <=> 4-Aminobutanoate	true		1.4.3.6	Transport, mitochondrial		-1000	1000	0
R_4HBZCOAFm	4-Hydroxybenzoyl Coenzyme A Formation	M_h2o[m] + M_nad[m] + M_coa[m] + M_coucoa[m] --> M_h[m] + M_nadh[m] + M_4hbzcoa[m] + M_accoa[m]	Water + Nicotinamide Adenine Dinucleotide + Coenzyme A + P-Coumaroyl Coenzyme A --> Proton + Nicotinamide Adenine Dinucleotide - Reduced + 4-Hydroxybenzoyl Coenzyme A + Acetyl Coenzyme A	false			Ubiquinone synthesis		0	1000	0
R_4HBZFm	4-Hydroxybenzoate Formation	M_h2o[m] + M_4hbzcoa[m] --> M_h[m] + M_coa[m] + M_4hbz[m]	Water + 4-Hydroxybenzoyl Coenzyme A --> Proton + Coenzyme A + 4-Hydroxybenzoate	false			Ubiquinone synthesis		0	1000	0
R_4HDEBRISOQUINEte	Transport of Xenobiotic	M_4hdebrisoquine[e] <=> M_4hdebrisoquine[c]	4-Hydroxy Debrisoquine <=> 4-Hydroxy Debrisoquine	true			Transport, extracellular		-1000	1000	0
R_4HGLSDm	L-4-Hydroxyglutamate Semialdehyde Dehydrogenase, Mitochondrial	M_h2o[m] + M_nad[m] + M_4hglusa[m] --> (2) M_h[m] + M_nadh[m] + M_e4hglu[m]	Water + Nicotinamide Adenine Dinucleotide + L-4-Hydroxyglutamic Semialdehyde --> (2) Proton + Nicotinamide Adenine Dinucleotide - Reduced + Erythro-4-Hydroxy-L-Glutamate	false		1.5.1.12	Arginine and proline metabolism	G_8659__46__1 or G_8659__46__2	0	1000	0
R_4HOXPACDOX_NADP_	4-Hydroxyphenylacetaldehyde:NADP+ Oxidoreductase	M_h2o[c] + M_nadp[c] + M_4hoxpacd[c] <=> (2) M_h[c] + M_nadph[c] + M_4hphac[c]	Water + Nicotinamide Adenine Dinucleotide Phosphate + (4-Hydroxyphenyl)Acetaldehyde <=> (2) Proton + Nicotinamide Adenine Dinucleotide Phosphate - Reduced + 4-Hydroxyphenylacetate	true		1.2.1.5	Tyrosine metabolism	G_222__46__1 or G_220__46__1 or G_221__46__1 or G_218__46__1	-1000	1000	0
R_4MOPt2im	4-Methyl-2-Oxopentanoate Mitochondrial Transport via Proton Symport	M_h[c] + M_4mop[c] --> M_h[m] + M_4mop[m]	Proton + 4-Methyl-2-Oxopentanoate --> Proton + 4-Methyl-2-Oxopentanoate	false		1.2.1.5	Transport, mitochondrial		0	1000	0
R_4MPTNLte	4-Methylpentanal Transport	M_4mptnl[c] <=> M_4mptnl[e]	4-Methylpentanal <=> 4-Methylpentanal	true			Transport, extracellular		-1000	1000	0
R_4MPTNLtm	4-Methylpentanal Transport, Mitochondrial	M_4mptnl[c] <=> M_4mptnl[m]	4-Methylpentanal <=> 4-Methylpentanal	true			Transport, mitochondrial		-1000	1000	0
R_4MTOLBUTAMIDEte	Transport of Xenobiotic	M_4mtolbutamide[e] <=> M_4mtolbutamide[c]	4-Hydroxy Tolbutamide <=> 4-Hydroxy Tolbutamide	true			Transport, extracellular		-1000	1000	0
R_4NPHSFte	Transport of Xenobiotic	M_4nphsf[e] <=> M_4nphsf[c]	4-Nitrophenyl Sulfate <=> 4-Nitrophenyl Sulfate	true			Transport, extracellular		-1000	1000	0
R_4NPHSULT	4-Nitrophenol Sulfotransferase	M_paps[c] + M_4nph[c] --> M_h[c] + M_pap[c] + M_4nphsf[c]	3'-Phosphoadenylyl Sulfate + 4-Nitrophenolate --> Proton + Adenosine 3,5-Bismonophosphate + 4-Nitrophenyl Sulfate	false		2.8.2.1	Cytochrome metabolism	G_6799__46__1 or G_6817__46__3 or G_6799__46__2 or G_6818__46__2 or G_6817__46__2 or G_6817__46__4 or G_6817__46__1 or G_6817__46__4 or G_6818__46__3 or G_6817__46__5	0	1000	0
R_4NPHte	Transport of Xenobiotic	M_4nph[e] <=> M_4nph[c]	4-Nitrophenolate <=> 4-Nitrophenolate	true		2.8.2.1	Transport, extracellular		-1000	1000	0
R_4PYRDX	4-Pyridoxal Secretion	M_h2o[c] + M_atp[c] + M_4pyrdx[c] --> M_h[c] + M_adp[c] + M_pi[c] + M_4pyrdx[e]	Water + Adenosine Triphosphate + 4-Pyridoxate --> Proton + Adenosine Diphosphate + Orthophosphate + 4-Pyridoxate	false			Transport, extracellular		0	1000	0
R_5ADTSTSTERONEGLCte	Glucuronidated Compound Transport	M_h2o[c] + M_atp[c] + M_5adtststeroneglc[c] --> M_h[c] + M_adp[c] + M_pi[c] + M_5adtststeroneglc[e]	Water + Adenosine Triphosphate + 5Alpha-Dihydrotestosterone Glucuronide --> Proton + Adenosine Diphosphate + Orthophosphate + 5Alpha-Dihydrotestosterone Glucuronide	false			Transport, extracellular	G_4363__46__1	0	1000	0
R_5ADTSTSTERONEGLCtr	Glucuronidated Compound Transport	M_5adtststeroneglc[c] <=> M_5adtststeroneglc[r]	5Alpha-Dihydrotestosterone Glucuronide <=> 5Alpha-Dihydrotestosterone Glucuronide	true			Transport, endoplasmic reticular		-1000	1000	0
R_5ADTSTSTERONESte	Sulfonated Testosterone Transport	M_5adtststerones[c] <=> M_5adtststerones[e]	5Alpha-Dihydrotestosterone Sulfate <=> 5Alpha-Dihydrotestosterone Sulfate	true			Transport, extracellular		-1000	1000	0
R_5ADTSTSTERONESULT	5Alpha-Dihydrotestosterone Sulfotransferase	M_paps[c] + M_5adtststerone[c] --> M_h[c] + M_pap[c] + M_5adtststerones[c]	3'-Phosphoadenylyl Sulfate + 17Beta-Hydroxy-5Alpha-Androstan-3-One --> Proton + Adenosine 3,5-Bismonophosphate + 5Alpha-Dihydrotestosterone Sulfate	false		2.8.2.2	Steroid metabolism	G_6822__46__1 or G_6818__46__1	0	1000	0
R_5ADTSTSTERONEte	5 Alpha Dihydrotesterone Transport	M_5adtststerone[e] <=> M_5adtststerone[c]	17Beta-Hydroxy-5Alpha-Androstan-3-One <=> 17Beta-Hydroxy-5Alpha-Androstan-3-One	true		2.8.2.2	Transport, extracellular		-1000	1000	0
R_5ADTSTSTERONEtr	5 Alpha Dihydrotesterone Intracellular Transport	M_5adtststerone[r] <=> M_5adtststerone[c]	17Beta-Hydroxy-5Alpha-Androstan-3-One <=> 17Beta-Hydroxy-5Alpha-Androstan-3-One	true			Transport, endoplasmic reticular		-1000	1000	0
R_5AOPtm	5-Aminolevulinate Mitochondrial Transport	M_5aop[c] <=> M_5aop[m]	5-Amino-4-Oxopentanoate <=> 5-Amino-4-Oxopentanoate	true			Heme synthesis		-1000	1000	0
R_5DHFtl	5-Glutamyl-Dhf Transport, Lysosomal	M_5dhf[c] --> M_5dhf[l]	Pentaglutamyl Folate (Dhf) --> Pentaglutamyl Folate (Dhf)	false			Transport, lysosomal		0	1000	0
R_5FTHFt2	5-Formyltetrahydrofolate Transport via Anion Exchange	M_h2o[c] + M_5fthf[e] <=> M_h2o[e] + M_5fthf[c]	Water + 5-Formyltetrahydrofolate <=> Water + 5-Formyltetrahydrofolate	true			Transport, extracellular	G_6573__46__1 or G_6573__46__2	-1000	1000	0
R_5HLTDL	5-Hydroxy-L-Tryptophan Decarboxy-Lyase	M_h[c] + M_5htrp[c] --> M_co2[c] + M_srtn[c]	Proton + 5-Hydroxy-L-Tryptophan --> Carbon Dioxide + Serotonin	false		4.1.1.28	Tryptophan metabolism	G_1644__46__1	0	1000	0
R_5HOMEPRAZOLEte	Transport of Xenobiotic	M_5homeprazole[e] <=> M_5homeprazole[c]	5-Hydroxy Omeprazole <=> 5-Hydroxy Omeprazole	true		4.1.1.28	Transport, extracellular		-1000	1000	0
R_5HOXINDACTO2OX	5-Hydroxyindoleacetaldehyde:Oxygen Oxidoreductase	M_h2o[c] + M_o2[c] + M_5hoxindact[c] --> M_h2o2[c] + M_h[c] + M_5hoxindoa[c]	Water + Oxygen + (5-Hydroxyindol-3-Yl)Acetaldehyde --> Hydrogen Peroxide + Proton + 5-Hydroxyindoleacetate	false		1.2.3.1	Tryptophan metabolism	G_316__46__1	0	1000	0
R_5HOXINOXDA	5-Hydroxytryptamine:Oxygen Oxidoreductase (Deaminating) (Flavin-Containing)	M_h2o[c] + M_o2[c] + M_srtn[c] --> M_h2o2[c] + M_nh4[c] + M_5hoxindact[c]	Water + Oxygen + Serotonin --> Hydrogen Peroxide + Ammonium + (5-Hydroxyindol-3-Yl)Acetaldehyde	false		1.4.3.4	Tryptophan metabolism	G_4128__46__1 or G_4129__46__1	0	1000	0
R_5HTRPVESSEC	5-Hydroxy-L-Tryptophan Secretion via Secretory Vesicle (ATP Driven)	M_h2o[c] + M_atp[c] + M_5htrp[c] --> M_h[c] + M_adp[c] + M_pi[c] + M_5htrp[e]	Water + Adenosine Triphosphate + 5-Hydroxy-L-Tryptophan --> Proton + Adenosine Diphosphate + Orthophosphate + 5-Hydroxy-L-Tryptophan	false		1.13.11.52	Transport, extracellular	G_6570__46__1 or G_6571__46__1	0	1000	0
R_5MTHFt	5-Methyltetrahydrofolate Transport via Receptor Binding And Protolysis	M_5mthf[e] <=> M_5mthf[c]	5-Methyltetrahydrofolate <=> 5-Methyltetrahydrofolate	true		1.4.3.4	Transport, extracellular	G_2348__46__5 or G_2348__46__3 or G_2348__46__1 or G_2348__46__6 or G_2352__46__1 or G_2348__46__4 or G_2348__46__2	-1000	1000	0
R_5MTHFt2	5-Methyltetrahydrofolate Transport via Anion Exchange	M_h2o[c] + M_5mthf[e] <=> M_h2o[e] + M_5mthf[c]	Water + 5-Methyltetrahydrofolate <=> Water + 5-Methyltetrahydrofolate	true			Transport, extracellular	G_6573__46__1 or G_6573__46__2	-1000	1000	0
R_5THFtl	5-Glutamyl-Thf Transport, Lysosomal	M_5thf[c] --> M_5thf[l]	Pentaglutamyl Folate (Thf) --> Pentaglutamyl Folate (Thf)	false			Transport, lysosomal		0	1000	0
R_5THFtm	5-Glutamyl-Thf Transport, M Mitochondrial	M_5thf[m] --> M_5thf[c]	Pentaglutamyl Folate (Thf) --> Pentaglutamyl Folate (Thf)	false			Transport, mitochondrial		0	1000	0
R_6DHFtl	6-Glutamyl-Dhf Transport, Lysosomal	M_6dhf[c] --> M_6dhf[l]	Hexaglutamyl Folate (Dhf) --> Hexaglutamyl Folate (Dhf)	false			Transport, lysosomal		0	1000	0
R_6DHFtm	6-Glutamyl-Dhf Transport, M Mitochondrial	M_6dhf[m] --> M_6dhf[c]	Hexaglutamyl Folate (Dhf) --> Hexaglutamyl Folate (Dhf)	false			Transport, mitochondrial		0	1000	0
R_6HTSTSTERONEte	Hydroxylated Testosterone Transport	M_6htststerone[c] <=> M_6htststerone[e]	6-Beta-Hydroxy Testosterone <=> 6-Beta-Hydroxy Testosterone	true			Transport, extracellular		-1000	1000	0
R_6HTSTSTERONEtr	Hydroxylated Testosterone Transport	M_6htststerone[c] <=> M_6htststerone[r]	6-Beta-Hydroxy Testosterone <=> 6-Beta-Hydroxy Testosterone	true			Transport, endoplasmic reticular		-1000	1000	0
R_6THFtl	6-Glutamyl-Thf Transport, Lysosomal	M_6thf[c] --> M_6thf[l]	Hexaglutamyl Folate (Thf) --> Hexaglutamyl Folate (Thf)	false			Transport, lysosomal		0	1000	0
R_6THFtm	6-Glutamyl-Thf Transport, M Mitochondrial	M_6thf[m] --> M_6thf[c]	Hexaglutamyl Folate (Thf) --> Hexaglutamyl Folate (Thf)	false			Transport, mitochondrial		0	1000	0
R_7DHCHSTEROLtr	Cholesterol Precursor Intracellular Transport	M_7dhchsterol[r] <=> M_7dhchsterol[c]	Cholesta-5,7-Dien-3Beta-Ol <=> Cholesta-5,7-Dien-3Beta-Ol	true			Transport, endoplasmic reticular		-1000	1000	0
R_7DHFtl	7-Glutamyl-Dhf Transport, Lysosomal	M_7dhf[c] --> M_7dhf[l]	Heptaglutamyl Folate (Dhf) --> Heptaglutamyl Folate (Dhf)	false			Transport, lysosomal		0	1000	0
R_7DHFtm	7-Glutamyl-Dhf Transport, M Mitochondrial	M_7dhf[m] --> M_7dhf[c]	Heptaglutamyl Folate (Dhf) --> Heptaglutamyl Folate (Dhf)	false			Transport, mitochondrial		0	1000	0
R_7THFtl	7-Glutamyl-Thf Transport, Lysosomal	M_7thf[c] --> M_7thf[l]	Heptaglutamyl Folate (Thf) --> Heptaglutamyl Folate (Thf)	false			Transport, lysosomal		0	1000	0
R_7THFtm	7-Glutamyl-Thf Transport, M Mitochondrial	M_7thf[m] --> M_7thf[c]	Heptaglutamyl Folate (Thf) --> Heptaglutamyl Folate (Thf)	false			Transport, mitochondrial		0	1000	0
R_A_MANASEly	Alpha-Mannosidase, Lysosomal	(2) M_h2o[l] + M_m2mn[l] --> (2) M_man[l] + M_mn[l]	(2) Water + (Alpha-D-Mannosyl)2-Beta-D-Mannosyl-N-Acetylglucosamine --> (2) D-Mannose + Beta-1,4-Mannose-N-Acetylglucosamine	false		3.2.1.24	N-glycan degradation	G_4125__46__1	0	1000	0
R_A4GALTc	Lactosylceramide 4-Alpha-Galactosyltransferase	M_galgluside_hs[c] + M_udpgal[c] --> M_h[c] + M_thcrm_hs[c] + M_udp[c]	Galactosyl Glucosyl Ceramide + Uridine-5'-Diphosphate-D-Galactose --> Proton + Trihexosyl Ceramide + Uridine Diphosphate	false		2.4.1.228	Sphingolipid metabolism	G_53947__46__1	0	1000	0
R_A4GALTg	Lactosylceramide 4-Alpha-Galactosyltransferase	M_galgluside_hs[g] + M_udpgal[g] --> M_h[g] + M_thcrm_hs[g] + M_udp[g]	Galactosyl Glucosyl Ceramide + Uridine-5'-Diphosphate-D-Galactose --> Proton + Trihexosyl Ceramide + Uridine Diphosphate	false		2.4.1.228	Sphingolipid metabolism	G_53947__46__1	0	1000	0
R_A4GNT1g	Alpha 1, 4-N-Acetylglucosaminyltransferase, Golgi Apparatus	M_T_antigen[g] + M_uacgam[g] --> M_h[g] + M_udp[g] + M_gncore1[g]	T-Antigen (Core 1) + Uridine-5'-Diphosphate-N-Acetyl-Alpha-D-Glucosamine --> Proton + Uridine Diphosphate + GlcNac-Alpha-1,4-Core 1	false		2.4.1.228	O-glycan metabolism	G_51146__46__1	0	1000	0
R_A4GNT2g	Alpha 1, 4-N-Acetylglucosaminyltransferase, Golgi Apparatus	M_uacgam[g] + M_core2[g] --> M_h[g] + M_udp[g] + M_gncore2[g]	Uridine-5'-Diphosphate-N-Acetyl-Alpha-D-Glucosamine + Core 2 --> Proton + Uridine Diphosphate + GlcNac-Alpha-1,4-Core 2	false			O-glycan metabolism	G_51146__46__1	0	1000	0
R_AACTOOR	Aminoacetone:Oxygen Oxidoreductase (Deaminating) (Flavin-Containing)	M_h2o[c] + M_o2[c] + M_aact[c] --> M_h2o2[c] + M_nh4[c] + M_mthgxl[c]	Water + Oxygen + Ammonioacetone --> Hydrogen Peroxide + Ammonium + Methylglyoxal	false		1.4.3.6	Glycine, serine, alanine, and threonine metabolism	G_8639__46__1	0	1000	0
R_AACTtm	Aminoacetone Transport, Mitochondrial	M_aact[m] --> M_aact[c]	Ammonioacetone --> Ammonioacetone	false		1.4.3.6	Transport, mitochondrial		0	1000	0
R_AASAD3m	L-Aminoadipate-Semialdehyde Dehydrogenase (NADH), Mitochondrial	M_h2o[m] + M_nad[m] + M_L2aadp6sa[m] --> (2) M_h[m] + M_L2aadp[m] + M_nadh[m]	Water + Nicotinamide Adenine Dinucleotide + L-Allysine --> (2) Proton + L-2-Aminoadipate + Nicotinamide Adenine Dinucleotide - Reduced	false			Lysine metabolism		0	1000	0
R_AATAi	2-Aminoadipate Transaminase, Irreversible	M_L2aadp[c] + M_akg[c] <=> M_2oxoadp[c] + M_glu_L[c]	L-2-Aminoadipate + 2-Oxoglutarate <=> 2-Oxoadipate + L-Glutamate	true		2.6.1.39	Lysine metabolism	G_51166__46__1 or G_51166__46__2	-1000	1000	0
R_ABO1g	Abo Blood Group (Transferase A, Alpha 1-3-N-Acetylgalactosaminyltransferase	M_fucgalacglcgalgluside_hs[g] + M_udpacgal[g] --> M_h[g] + M_udp[g] + M_acgalfucgalacglcgalgluside_hs[g]	Type Ih Glycolipid + Uridine-5'-Diphosphate-N-Acetyl-D-Galactosamine --> Proton + Uridine Diphosphate + Type Ia Glycolipid	false		2.6.1.39	Blood group synthesis	G_28__46__1	0	1000	0
R_ABO2g	Abo Blood Group (Transferase A, Alpha 1-3-N-Acetylgalactosaminyltransferase	M_udpgal[g] + M_fucgalacglcgalgluside_hs[g] --> M_h[g] + M_udp[g] + M_galfucgalacglcgalgluside_hs[g]	Uridine-5'-Diphosphate-D-Galactose + Type Ih Glycolipid --> Proton + Uridine Diphosphate + Gal-Alpha1->3(Fuc-Alpha1->2)Gal-Beta1->3GlcNac-Beta1->3LacCer	false			Blood group synthesis	G_28__46__1	0	1000	0
R_ABO3g	Abo Blood Group (Transferase A, Alpha 1-3-N-Acetylgalactosaminyltransferase	M_udpgal[g] + M_fuc12gal14acglcgalgluside_hs[g] --> M_h[g] + M_udp[g] + M_galfuc12gal14acglcgalgluside_hs[g]	Uridine-5'-Diphosphate-D-Galactose + Type Iih Glycolipid --> Proton + Uridine Diphosphate + (Gal)3 (Glc)1 (GlcNac)1 (LFuc)1 (Cer)1	false			Blood group synthesis	G_28__46__1	0	1000	0
R_ABO4g	Abo Blood Group (Transferase A, Alpha 1-3-N-Acetylgalactosaminyltransferase	M_udpacgal[g] + M_fuc12gal14acglcgalgluside_hs[g] --> M_h[g] + M_udp[g] + M_acgalfuc12gal14acglcgalgluside_hs[g]	Uridine-5'-Diphosphate-N-Acetyl-D-Galactosamine + Type Iih Glycolipid --> Proton + Uridine Diphosphate + (Gal)2 (GalNac)1 (Glc)1 (GlcNac)1 (LFuc)1 (Cer)1	false			Blood group synthesis	G_28__46__1	0	1000	0
R_ABO5g	Abo Blood Group (Transferase A, Alpha 1-3-N-Acetylgalactosaminyltransferase	M_udpacgal[g] + M_fucgalacgalfuc12gal14acglcgalgluside_hs[g] --> M_h[g] + M_udp[g] + M_acgalfucgalacgalfuc12gal14acglcgalgluside_hs[g]	Uridine-5'-Diphosphate-N-Acetyl-D-Galactosamine + Type Iiih Glycolipid --> Proton + Uridine Diphosphate + Type Iiia Glycolipid	false			Blood group synthesis	G_28__46__1	0	1000	0
R_ABO6g	Abo Blood Group (Transferase A, Alpha 1-3-N-Acetylgalactosaminyltransferase	M_udpacgal[g] + M_fucgalacglcgal14acglcgalgluside_hs[g] --> M_h[g] + M_udp[g] + M_acgalfucgalacglcgal14acglcgalgluside_hs[g]	Uridine-5'-Diphosphate-N-Acetyl-D-Galactosamine + Vi2Fuc-Nlc6 --> Proton + Uridine Diphosphate + (Gal)3 (GalNac)1 (Glc)1 (GlcNac)2 (LFuc)1 (Cer)1	false			Blood group synthesis	G_28__46__1	0	1000	0
R_ABO7g	Abo Blood Group (Transferase A, Alpha 1-3-N-Acetylgalactosaminyltransferase	M_udpacgal[g] + M_fucgalacgalfucgalacglcgal14acglcgalgluside_hs[g] --> M_h[g] + M_udp[g] + M_acgalfucgalacgalfucgalacglcgal14acglcgalgluside_hs[g]	Uridine-5'-Diphosphate-N-Acetyl-D-Galactosamine + (Gal)4 (GalNac)1 (Glc)1 (GlcNac)2 (LFuc)2 (Cer)1 --> Proton + Uridine Diphosphate + Type Iiiab	false			Blood group synthesis	G_28__46__1	0	1000	0
R_ABO8g	Abo Blood Group (Transferase A, Alpha 1-3-N-Acetylgalactosaminyltransferase	M_udpgal[g] + M_fucgalacglcgal14acglcgalgluside_hs[g] --> M_h[g] + M_udp[g] + M_galfucgalacglcgal14acglcgalgluside_hs[g]	Uridine-5'-Diphosphate-D-Galactose + Vi2Fuc-Nlc6 --> Proton + Uridine Diphosphate + (Gal)4 (Glc)1 (GlcNac)2 (LFuc)1 (Cer)1	false			Blood group synthesis	G_28__46__1	0	1000	0
R_ABO9g	Abo Blood Group (Transferase A, Alpha 1-3-N-Acetylgalactosaminyltransferase	(2) M_udpgal[g] + M_fucfucgalacglcgalacglcgal14acglcgalgluside_hs[g] --> (2) M_h[g] + (2) M_udp[g] + M_galgalfucfucgalacglcgalacglcgal14acglcgalgluside_hs[g]	(2) Uridine-5'-Diphosphate-D-Galactose + (Gal)4 (Glc)1 (GlcNac)3 (LFuc)2 (Cer)1 --> (2) Proton + (2) Uridine Diphosphate + (Gal)6 (Glc)1 (GlcNac)3 (LFuc)2 (Cer)1	false			Blood group synthesis	G_28__46__1	0	1000	0
R_ABTArm	4-Aminobutyrate Transaminase, Reversible, Mitochondrial	M_akg[m] + M_4abut[m] <=> M_glu_L[m] + M_sucsal[m]	2-Oxoglutarate + 4-Aminobutanoate <=> L-Glutamate + Succinic Semialdehyde	true		2.6.19.4	Glutamate metabolism	G_18__46__1 or G_18__46__2	-1000	1000	0
R_ABTD	L-Arabinitol 4-Dehydrogenase	M_nad[c] + M_abt[c] <=> M_h[c] + M_nadh[c] + M_xylu_L[c]	Nicotinamide Adenine Dinucleotide + L-Arabinitol <=> Proton + Nicotinamide Adenine Dinucleotide - Reduced + L-Xylulose	true		1.1.1.12	Pentose phosphate pathway		-1000	1000	0
R_ABTti	L-Arabinitol Transport via Passive Diffusion	M_abt[c] --> M_abt[e]	L-Arabinitol --> L-Arabinitol	false		1.1.1.12	Transport, extracellular		0	1000	0
R_ABUTt2rL	4-Aminobutyrate Reversible Transport in via Proton Symport, Lysosomal	M_h[l] + M_4abut[l] <=> M_h[c] + M_4abut[c]	Proton + 4-Aminobutanoate <=> Proton + 4-Aminobutanoate	true			Transport, lysosomal	G_206358__46__1	-1000	1000	0
R_ABUTt4_2_r	4-Aminobutyrate Reversible Transport in via Sodium Symport (1:2)	(2) M_na1[e] + M_4abut[e] <=> (2) M_na1[c] + M_4abut[c]	(2) Sodium + 4-Aminobutanoate <=> (2) Sodium + 4-Aminobutanoate	true			Transport, extracellular	G_6529__46__1 or G_6538__46__1 or G_6540__46__1 or G_6539__46__1	-1000	1000	0
R_ACACT10m	Acetyl Coenzyme A C-Acetyltransferase, Mitochondrial	M_coa[m] + M_2maacoa[m] <=> M_accoa[m] + M_ppcoa[m]	Coenzyme A + 2-Methylacetoacetyl Coenzyme A <=> Acetyl Coenzyme A + Propanoyl Coenzyme A	true		2.3.1.9	Valine, leucine, and isoleucine metabolism	G_38__46__1 or G_3032__46__1 or G_10449__46__1	-1000	1000	0
R_ACACT1rm	Acetyl Coenzyme A C-Acetyltransferase, Mitochondrial	(2) M_accoa[m] --> M_coa[m] + M_aacoa[m]	(2) Acetyl Coenzyme A --> Coenzyme A + Acetoacetyl Coenzyme A	false		2.3.1.9	Tryptophan metabolism	(G_3030__46__1 and G_3032__46__1) or G_38__46__1	0	1000	0
R_ACACT1x	Acetyl Coenzyme A C-Acetyltransferase	(2) M_accoa[x] --> M_coa[x] + M_aacoa[x]	(2) Acetyl Coenzyme A --> Coenzyme A + Acetoacetyl Coenzyme A	false		2.3.1.9	Cholesterol metabolism	G_39__46__1	0	1000	0
R_ACACt2m	Acetoacetate Mitochondrial Transport via H+ Symport	M_h[c] + M_acac[c] <=> M_h[m] + M_acac[m]	Proton + Acetoacetate <=> Proton + Acetoacetate	true			Transport, mitochondrial	G_6566__46__1	-1000	1000	0
R_ACACT4p	Acetyl Coenzyme A C-Acetyltransferase (Octanoyl Coenzyme A), Peroxisomal	M_coa[x] + M_3odcoa[x] --> M_accoa[x] + M_occoa[x]	Coenzyme A + 3-Oxodecanoyl Coenzyme A --> Acetyl Coenzyme A + Octanoyl Coenzyme A (N-C8:0 Coenzyme A)	false		2.3.1.16	Fatty acid oxidation	G_30__46__1	0	1000	0
R_ACACT5p	Acetyl Coenzyme A C-Acyltransferase (Decanoyl Coenzyme A), Peroxisomal	M_coa[x] + M_3oddcoa[x] --> M_accoa[x] + M_dcacoa[x]	Coenzyme A + 3-Oxododecanoyl Coenzyme A --> Acetyl Coenzyme A + Decanoyl Coenzyme A (N-C10:0 Coenzyme A)	false		2.3.1.16	Fatty acid oxidation	G_30__46__1	0	1000	0
R_ACACT6p	Acetyl Coenzyme A C-Acetyltransferase (Dodecanoyl), Peroxisomal	M_coa[x] + M_3otdcoa[x] --> M_accoa[x] + M_ddcacoa[x]	Coenzyme A + 3-Oxotetradecanoyl Coenzyme A --> Acetyl Coenzyme A + Lauroyl Coenzyme A	false		2.3.1.16	Fatty acid oxidation	G_30__46__1	0	1000	0
R_ACACT7p	Acetyl Coenzyme A Acyltransferase (Tetradecanoyl Coenzyme A), Peroxisomal	M_coa[x] + M_3ohdcoa[x] --> M_accoa[x] + M_tdcoa[x]	Coenzyme A + 3-Oxopalmitoyl Coenzyme A --> Acetyl Coenzyme A + Myristoyl Coenzyme A	false		2.3.1.16	Fatty acid oxidation	G_30__46__1	0	1000	0
R_ACACT8p	Acetyl Coenzyme A Acyltransferase (Hexadecanoyl Coenzyme A), Peroxisomal	M_coa[x] + M_3ohodcoa[x] --> M_accoa[x] + M_pmtcoa[x]	Coenzyme A + 3-Oxooctadecanoyl Coenzyme A --> Acetyl Coenzyme A + Palmitoyl Coenzyme A (N-C16:0 Coenzyme A)	false		2.3.1.16	Fatty acid oxidation	G_30__46__1	0	1000	0
R_ACACT9p	Acetyl Coenzyme A Acyltransferase (Tetracosanoyl Coenzyme A), Peroxisomal	M_coa[x] + M_3ohxccoa[x] --> M_accoa[x] + M_ttccoa[x]	Coenzyme A + 3-Oxohexacosyl Coenzyme A --> Acetyl Coenzyme A + Tetracosanoyl Coenzyme A	false		2.3.1.16	Fatty acid oxidation	G_30__46__1	0	1000	0
R_ACACtx	Acetoacetate Intracellular Transport Unknown Mechanism	M_acac[c] <=> M_acac[x]	Acetoacetate <=> Acetoacetate	true		2.3.1.16	Transport, peroxisomal		-1000	1000	0
R_ACALDtm	Acetaldehyde Mitochondrial Diffusion	M_acald[m] <=> M_acald[c]	Acetaldehyde <=> Acetaldehyde	true			Transport, mitochondrial		-1000	1000	0
R_ACALDtr	Acetaldehyde Reversible Transport, Endoplasmatic Reticulum	M_acald[r] <=> M_acald[c]	Acetaldehyde <=> Acetaldehyde	true			Transport, endoplasmic reticular		-1000	1000	0
R_ACALDtx	Acetaldehyde Peroxisomal Diffusion	M_acald[x] <=> M_acald[c]	Acetaldehyde <=> Acetaldehyde	true			Transport, peroxisomal		-1000	1000	0
R_ACCOACm	Acetyl Coenzyme A Carboxylase, Beta Isoform	M_accoa[m] + M_atp[m] + M_hco3[m] --> M_h[m] + M_adp[m] + M_pi[m] + M_malcoa[m]	Acetyl Coenzyme A + Adenosine Triphosphate + Bicarbonate --> Proton + Adenosine Diphosphate + Orthophosphate + Malonyl Coenzyme A	false		6.4.1.2	Fatty acid oxidation	G_32__46__1	0	1000	0
R_ACCOAgt	Acetyl Coenzyme A Transport	M_accoa[c] <=> M_accoa[g]	Acetyl Coenzyme A <=> Acetyl Coenzyme A	true		6.4.1.2	Transport, extracellular	G_9197__46__1	-1000	1000	0
R_ACCOALm	Acetate Coenzyme A Ligase (AMP-Forming)	M_coa[m] + M_atp[m] + M_ppa[m] --> M_ppcoa[m] + M_amp[m] + M_ppi[m]	Coenzyme A + Adenosine Triphosphate + Propionate --> Propanoyl Coenzyme A + Adenosine Monophosphate + Diphosphate	false		6.2.1.17	Propanoate metabolism	G_84532__46__1 or G_79611__46__1	0	1000	0
R_ACCOAtn	Acetyl Coenzyme A Transport, Nuclear	M_accoa[c] <=> M_accoa[n]	Acetyl Coenzyme A <=> Acetyl Coenzyme A	true		6.2.1.17	Transport, nuclear		-1000	1000	0
R_ACCOAtr	Acetyl Coenzyme A Transport	M_accoa[c] <=> M_accoa[r]	Acetyl Coenzyme A <=> Acetyl Coenzyme A	true			Transport, endoplasmic reticular	G_9197__46__1	-1000	1000	0
R_ACETONEt2	Acetone Transport via Proton Symport	M_h[e] + M_acetone[e] <=> M_h[c] + M_acetone[c]	Proton + Acetone <=> Proton + Acetone	true			Transport, extracellular	G_6566__46__1 or G_9123__46__1 or G_9194__46__1	-1000	1000	0
R_ACETONEt2m	Acetone Mitochondrial Transport via Proton Symport	M_h[c] + M_acetone[c] <=> M_h[m] + M_acetone[m]	Proton + Acetone <=> Proton + Acetone	true			Transport, mitochondrial	G_6566__46__1	-1000	1000	0
R_ACGAGBSIDEtg	Acgagbside Hs Intracellular Transport	M_acgagbside_hs[c] <=> M_acgagbside_hs[g]	Alpha-GalNac-Globoside <=> Alpha-GalNac-Globoside	true			Transport, golgi apparatus		-1000	1000	0
R_ACGAGBSIDEtl	Acgagbside Hs Intracellular Transport	M_acgagbside_hs[c] <=> M_acgagbside_hs[l]	Alpha-GalNac-Globoside <=> Alpha-GalNac-Globoside	true			Transport, lysosomal		-1000	1000	0
R_ACGALFUCGALACGALFUC12GAL14ACGLCGALGLUSIDEte	Blood Group Intracellular Transport	M_acgalfucgalacgalfuc12gal14acglcgalgluside_hs[e] <=> M_acgalfucgalacgalfuc12gal14acglcgalgluside_hs[c]	Type Iiia Glycolipid <=> Type Iiia Glycolipid	true			Transport, extracellular		-1000	1000	0
R_ACGALFUCGALACGALFUC12GAL14ACGLCGALGLUSIDEtg	Blood Group Intracellular Transport	M_acgalfucgalacgalfuc12gal14acglcgalgluside_hs[g] <=> M_acgalfucgalacgalfuc12gal14acglcgalgluside_hs[c]	Type Iiia Glycolipid <=> Type Iiia Glycolipid	true			Transport, golgi apparatus		-1000	1000	0
R_ACGALFUCGALACGALFUCGALACGLCGAL14ACGLCGALGLUSIDEte	Blood Group Intracellular Transport	M_acgalfucgalacgalfucgalacglcgal14acglcgalgluside_hs[e] <=> M_acgalfucgalacgalfucgalacglcgal14acglcgalgluside_hs[c]	Type Iiiab <=> Type Iiiab	true			Transport, extracellular		-1000	1000	0
R_ACGALFUCGALACGALFUCGALACGLCGAL14ACGLCGALGLUSIDEtg	Blood Group Intracellular Transport	M_acgalfucgalacgalfucgalacglcgal14acglcgalgluside_hs[g] <=> M_acgalfucgalacgalfucgalacglcgal14acglcgalgluside_hs[c]	Type Iiiab <=> Type Iiiab	true			Transport, golgi apparatus		-1000	1000	0
R_ACGALK	N-Acetylgalactosamine Kinase	M_atp[c] + M_acgal[c] --> M_h[c] + M_adp[c] + M_acgal1p[c]	Adenosine Triphosphate + N-Acetyl-D-Galactosamine --> Proton + Adenosine Diphosphate + N-Acetyl-D-Galactosamine 1-Phosphate	false			Aminosugar metabolism		0	1000	0
R_ACGALK2	N-Acetylgalactosamine Kinase (ITP)	M_acgal[c] + M_itp[c] --> M_h[c] + M_acgal1p[c] + M_idp[c]	N-Acetyl-D-Galactosamine + Iinosine-5'-Triphosphate --> Proton + N-Acetyl-D-Galactosamine 1-Phosphate + Inosine-5'-Diphosphate	false			Aminosugar metabolism		0	1000	0
R_ACGALtlg	N-Acetyl-Galactosamine Intracellular Transport	M_acgal[g] <=> M_acgal[c]	N-Acetyl-D-Galactosamine <=> N-Acetyl-D-Galactosamine	true			Transport, golgi apparatus		-1000	1000	0
R_ACGALtly	N-Acetyl-Galactosamine Lysosomal Efflux	M_acgal[l] --> M_acgal[c]	N-Acetyl-D-Galactosamine --> N-Acetyl-D-Galactosamine	false			Transport, lysosomal		0	1000	0
R_ACGAM6PSi	N-Acetylglucosamine-6-Phosphate Synthase	M_accoa[c] + M_gam6p[c] --> M_h[c] + M_coa[c] + M_acgam6p[c]	Acetyl Coenzyme A + D-Glucosamine-6-Phosphate --> Proton + Coenzyme A + N-Acetyl-D-Glucosamine 6-Phosphate	false		2.3.1.4	Aminosugar metabolism	G_64841__46__1	0	1000	0
R_ACGAMK	N-Acetylglucosamine Kinase	M_atp[c] + M_acgam[c] --> M_h[c] + M_adp[c] + M_acgam6p[c]	Adenosine Triphosphate + N-Acetyl-D-Glucosamine --> Proton + Adenosine Diphosphate + N-Acetyl-D-Glucosamine 6-Phosphate	false		2.7.1.59	Aminosugar metabolism	G_55577__46__1	0	1000	0
R_ACGAMPM	Phosphoacetylglucosamine Mutase	M_acgam6p[c] <=> M_acgam1p[c]	N-Acetyl-D-Glucosamine 6-Phosphate <=> N-Acetyl-D-Glucosamine 1-Phosphate	true		5.4.2.3	Aminosugar metabolism	G_5238__46__1	-1000	1000	0
R_ACGAMtly	N-Acetyl-Glucosamine Lysosomal Efflux	M_acgam[l] --> M_acgam[c]	N-Acetyl-D-Glucosamine --> N-Acetyl-D-Glucosamine	false		5.4.2.3	Transport, lysosomal		0	1000	0
R_ACGBGBSIDEtg	Acgbgbside Hs Intracellular Transport	M_acgbgbside_hs[c] <=> M_acgbgbside_hs[g]	Beta-GalNac-Globoside <=> Beta-GalNac-Globoside	true			Transport, golgi apparatus		-1000	1000	0
R_ACGBGBSIDEtl	Acgbgbside Hs Intracellular Transport	M_acgbgbside_hs[c] <=> M_acgbgbside_hs[l]	Beta-GalNac-Globoside <=> Beta-GalNac-Globoside	true			Transport, lysosomal		-1000	1000	0
R_ACGPID	N-Acetylglucosaminylphosphatidylinositol Deacetylase	M_h2o[c] + M_acgpail_hs[c] --> M_ac[c] + M_gpail_hs[c]	Water + 6-(N-Acetyl-Alpha-D-Glucosaminyl)-1-Phosphatidyl-1D-Myo-Inositol --> Acetate + D-Glucosaminylphosphatidylinositol	false		3.5.1.89	Phosphatidylinositol phosphate metabolism	G_9487__46__1	0	1000	0
R_ACGSm	N-Acteylglutamate Synthase, Mitochondrial	M_glu_L[m] + M_accoa[m] --> M_h[m] + M_coa[m] + M_acglu[m]	L-Glutamate + Acetyl Coenzyme A --> Proton + Coenzyme A + N-Acetyl-L-Glutamate	false		2.3.1.1	Urea cycle	G_162417__46__1	0	1000	0
R_ACHEe	Acetylcholinesterase	M_h2o[e] + M_ach[e] --> M_h[e] + M_ac[e] + M_chol[e]	Water + Acetylcholine --> Proton + Acetate + Choline	false		3.1.1.7	Glycerophospholipid metabolism	G_43__46__1 or G_43__46__2	0	1000	0
R_ACHtn	Acetylcholin Transport, Nuclear through Pores	M_ach[n] <=> M_ach[c]	Acetylcholine <=> Acetylcholine	true		3.1.1.7	Transport, nuclear		-1000	1000	0
R_ACHVESSEC	Acetylcholine Secretion via Secretory Vesicle (ATP Driven)	M_h2o[c] + M_atp[c] + M_ach[c] --> M_h[c] + M_adp[c] + M_pi[c] + M_ach[e]	Water + Adenosine Triphosphate + Acetylcholine --> Proton + Adenosine Diphosphate + Orthophosphate + Acetylcholine	false			Transport, extracellular	G_6572__46__1	0	1000	0
R_ACITL	ATP-Citrate Lyase	M_atp[c] + M_coa[c] + M_cit[c] --> M_adp[c] + M_pi[c] + M_accoa[c] + M_oaa[c]	Adenosine Triphosphate + Coenzyme A + Citrate --> Adenosine Diphosphate + Orthophosphate + Acetyl Coenzyme A + Oxaloacetate	false		2.3.3.8	Citric acid cycle	G_47__46__1 or G_47__46__2	0	1000	0
R_ACN13ACNGALGBSIDEte	Acn13Acngalgbside Hs Transport	M_acn13acngalgbside_hs[c] <=> M_acn13acngalgbside_hs[e]	Sialyl-(1,3)-Sialyl-(2,6)-Galactosylgloboside <=> Sialyl-(1,3)-Sialyl-(2,6)-Galactosylgloboside	true		2.3.3.8	Transport, extracellular		-1000	1000	0
R_ACN13ACNGALGBSIDEtg	Acn13Acngalgbside Hs Intracellular Transport	M_acn13acngalgbside_hs[c] <=> M_acn13acngalgbside_hs[g]	Sialyl-(1,3)-Sialyl-(2,6)-Galactosylgloboside <=> Sialyl-(1,3)-Sialyl-(2,6)-Galactosylgloboside	true			Transport, golgi apparatus		-1000	1000	0
R_ACN23ACNGALGBSIDEte	Acn23Acngalgbside Transport	M_acn23acngalgbside_hs[c] <=> M_acn23acngalgbside_hs[e]	Salyl-(2,3)-Sialyl-(2,6)-Galactosylgloboside <=> Salyl-(2,3)-Sialyl-(2,6)-Galactosylgloboside	true			Transport, extracellular		-1000	1000	0
R_ACN23ACNGALGBSIDEtg	Acn23Acngalgbside Intracellular Transport	M_acn23acngalgbside_hs[c] <=> M_acn23acngalgbside_hs[g]	Salyl-(2,3)-Sialyl-(2,6)-Galactosylgloboside <=> Salyl-(2,3)-Sialyl-(2,6)-Galactosylgloboside	true			Transport, golgi apparatus		-1000	1000	0
R_ACNACNGAL14ACGLCGALGLUSIDEte	Blood Group Intracellular Transport	M_acnacngal14acglcgalgluside_hs[e] <=> M_acnacngal14acglcgalgluside_hs[c]	3',8'-LD1 <=> 3',8'-LD1	true			Transport, extracellular		-1000	1000	0
R_ACNACNGAL14ACGLCGALGLUSIDEtg	Blood Group Intracellular Transport	M_acnacngal14acglcgalgluside_hs[g] <=> M_acnacngal14acglcgalgluside_hs[c]	3',8'-LD1 <=> 3',8'-LD1	true			Transport, golgi apparatus		-1000	1000	0
R_ACNACNGALGBSIDEte	Acnacngalgbside Hs Transport	M_acnacngalgbside_hs[c] <=> M_acnacngalgbside_hs[e]	Disialyl-Galactosylgloboside <=> Disialyl-Galactosylgloboside	true			Transport, extracellular		-1000	1000	0
R_ACNACNGALGBSIDEtg	Acnacngalgbside Hs Intracellular Transport	M_acnacngalgbside_hs[c] <=> M_acnacngalgbside_hs[g]	Disialyl-Galactosylgloboside <=> Disialyl-Galactosylgloboside	true			Transport, golgi apparatus		-1000	1000	0
R_ACNAM9PL	N-Acetylneuraminate 9-Phosphate Pyruvate-Lyase (Pyruvate-Phosphorylating)	M_h2o[c] + M_acmanap[c] + M_pep[c] --> M_pi[c] + M_acnamp[c]	Water + N-Acetyl-D-Mannosamine 6-Phosphate + Phosphoenolpyruvate --> Orthophosphate + N-Acetylneuraminate 9-Phosphate	false		2.5.1.56	Aminosugar metabolism	G_54187__46__1	0	1000	0
R_ACNAM9PL2	N-Acetylneuraminate 9-Phosphate Pyruvate-Lyase (Pyruvate-Phosphorylating)	M_h2o[c] + M_pep[c] + M_man6p[c] --> M_pi[c] + M_kdnp[c]	Water + Phosphoenolpyruvate + D-Mannose 6-Phosphate --> Orthophosphate + 2-Keto-3-Deoxy-D-Glycero-D-Galactononic Acid 9-Phosphate	false		2.5.1.56	Aminosugar metabolism	G_54187__46__1	0	1000	0
R_ACNAMlt	N-Acetylneuraminate Transport into Lysososme	M_h[c] + M_acnam[c] <=> M_h[l] + M_acnam[l]	Proton + N-Acetylneuraminate <=> Proton + N-Acetylneuraminate	true		2.5.1.56	Transport, lysosomal	G_26503__46__1	-1000	1000	0
R_ACNAMPH	N-Acetylneuraminate 9-Phosphate Phosphohydrolase	M_h2o[c] + M_acnamp[c] --> M_pi[c] + M_acnam[c]	Water + N-Acetylneuraminate 9-Phosphate --> Orthophosphate + N-Acetylneuraminate	false		3.1.3.29	Aminosugar metabolism	G_140838__46__1 or G_54__46__1 or G_51205__46__1	0	1000	0
R_ACNAMtn	N-Acetylneuraminate Nuclear Import	M_acnam[c] --> M_acnam[n]	N-Acetylneuraminate --> N-Acetylneuraminate	false		3.1.3.29	Transport, nuclear		0	1000	0
R_ACNGALACGLCGAL14ACGLCGALGLUSIDEte	Blood Group Intracellular Transport	M_acngalacglcgal14acglcgalgluside_hs[e] <=> M_acngalacglcgal14acglcgalgluside_hs[c]	Vi3Neuac-Nlc6Cer <=> Vi3Neuac-Nlc6Cer	true			Transport, extracellular		-1000	1000	0
R_ACNGALACGLCGAL14ACGLCGALGLUSIDEtg	Blood Group Intracellular Transport	M_acngalacglcgal14acglcgalgluside_hs[g] <=> M_acngalacglcgal14acglcgalgluside_hs[c]	Vi3Neuac-Nlc6Cer <=> Vi3Neuac-Nlc6Cer	true			Transport, golgi apparatus		-1000	1000	0
R_ACNMLr	N-Acetylneuraminate Lyase (Reversible)	M_acnam[c] <=> M_pyr[c] + M_acmana[c]	N-Acetylneuraminate <=> Pyruvate + N-Acetyl-D-Mannosamine	true		4.1.3.3	Aminosugar metabolism		-1000	1000	0
R_ACOAD10m	Acyl Coenzyme A Dehydrogenase (2-Methylbutanoyl Coenzyme A), Mitochondrial	M_2mbcoa[m] + M_fad[m] --> M_2mb2coa[m] + M_fadh2[m]	2-Methylbutanoyl Coenzyme A + Flavin Adenine Dinucleotide Oxidized --> 2-Methylcrotonoyl Coenzyme A + Flavin Adenine Dinucleotide Reduced	false		1.3.99.12	Valine, leucine, and isoleucine metabolism	G_36__46__1 or G_34__46__1	0	1000	0
R_ACOAD1fm	Acyl Coenzyme A Dehydrogenase (Butanoyl Coenzyme A), Mitochondrial	M_fad[m] + M_btcoa[m] --> M_b2coa[m] + M_fadh2[m]	Flavin Adenine Dinucleotide Oxidized + Butanoyl Coenzyme A --> Crotonoyl Coenzyme A + Flavin Adenine Dinucleotide Reduced	false		1.3.99.2	Butanoate metabolism	G_80724__46__1 or G_36__46__1 or G_35__46__1 or G_34__46__1 or G_84129__46__1 or G_27034__46__1 or G_28976__46__1	0	1000	0
R_ACOAD8m	Acyl Coenzyme A Dehydrogenase (Isovaleryl Coenzyme A), Mitochondrial	M_fad[m] + M_ivcoa[m] --> M_fadh2[m] + M_3mb2coa[m]	Flavin Adenine Dinucleotide Oxidized + Isovaleryl Coenzyme A --> Flavin Adenine Dinucleotide Reduced + 3-Methylbut-2-Enoyl Coenzyme A	false		1.3.99.10	Valine, leucine, and isoleucine metabolism	G_3712__46__1	0	1000	0
R_ACOAD9m	Acyl Coenzyme A Dehydrogenase (Isobutyryl Coenzyme A), Mitochondrial	M_fad[m] + M_ibcoa[m] --> M_fadh2[m] + M_2mp2coa[m]	Flavin Adenine Dinucleotide Oxidized + Isobutyryl Coenzyme A --> Flavin Adenine Dinucleotide Reduced + 2-Methylprop-2-Enoyl Coenzyme A	false		1.3.99.12	Valine, leucine, and isoleucine metabolism	G_34__46__1 or G_27034__46__1	0	1000	0
R_ACOAHi	Acetyl Coenzyme A Hydrolase	M_h2o[c] + M_accoa[c] --> M_h[c] + M_coa[c] + M_ac[c]	Water + Acetyl Coenzyme A --> Proton + Coenzyme A + Acetate	false		3.1.2.1	Pyruvate metabolism	G_134526__46__1	0	1000	0
R_ACOAO7p	Acyl Coenzyme A Oxidase (Hexadecanoyl Coenzyme A), Peroxisomal	M_pmtcoa[x] + M_o2[x] --> M_h2o2[x] + M_hdd2coa[x]	Palmitoyl Coenzyme A (N-C16:0 Coenzyme A) + Oxygen --> Hydrogen Peroxide + Trans-Hexadec-2-Enoyl Coenzyme A	false		1.3.3.6	Fatty acid oxidation	G_51__46__1 or G_51__46__2	0	1000	0
R_ACODA	Acetylornithine Deacetylase	M_h2o[c] + M_acorn[c] --> M_ac[c] + M_orn[c]	Water + N(2)-Acetyl-L-Ornithine --> Acetate + Ornithine	false		3.5.1.16	Urea cycle	G_95__46__1	0	1000	0
R_ACONTm	Aconitate Hydratase	M_cit[m] <=> M_icit[m]	Citrate <=> Isocitric Acid	true		4.2.1.3	Citric acid cycle	G_50__46__1 or G_48__46__1	-1000	1000	0
R_ACOX22x	Acyl-Coenzyme A Oxidase 2, Branched Chain	(0.5) M_o2[x] + M_fadh2[x] + M_dhcholoylcoa[x] --> M_fad[x] + M_thcholoylcoa[x]	(0.5) Oxygen + Flavin Adenine Dinucleotide Reduced + 3Alpha,7Alpha-Dihydroxy-5Beta-Cholest-24-Enoyl Coenzyme A --> Flavin Adenine Dinucleotide Oxidized + 3Alpha,7Alpha,24-Trihydroxy-5Beta-Cholestanoyl Coenzyme A	false		1.3.3.6	Bile acid synthesis	G_8309__46__1	0	1000	0
R_ACOX2x	Acyl-Coenzyme A Oxidase 2, Branched Chain	M_o2[x] + M_fadh2[x] + M_cholcoas[x] --> M_fad[x] + (2) M_h2o[x] + M_cholcoads[x]	Oxygen + Flavin Adenine Dinucleotide Reduced + (25S)-3Alpha,7Alpha,12Alpha-Trihydroxy-5Beta-Cholestan-26-Oyl Coenzyme A --> Flavin Adenine Dinucleotide Oxidized + (2) Water + 3Alpha,7Alpha,12Alpha-Trihydroxy-5Beta-Cholest-24-Enoyl Coenzyme A	false		1.3.3.6	Bile acid synthesis	G_8309__46__1	0	1000	0
R_ACP1_FMN_	Acid Phosphatase (FMN)	M_h2o[c] + M_fmn[c] --> M_pi[c] + M_ribflv[c]	Water + Flavin Mononucleotide --> Orthophosphate + Riboflavin	false		3.1.3.2	Vitamin B2 metabolism	G_52__46__1 or G_52__46__3 or G_52__46__2 or G_55__46__1 or G_51205__46__1 or G_54__46__1	0	1000	0
R_ACRNtm	O-Acetylcarnintine Transport into Mitochondria via Diffusion	M_acrn[c] <=> M_acrn[m]	O-Acetylcarnitine <=> O-Acetylcarnitine	true		3.1.3.2	Transport, mitochondrial	G_788__46__1	-1000	1000	0
R_ACS2	Acetyl Coenzyme A Synthase (Propionate)	M_atp[c] + M_coa[c] + M_ppa[c] --> M_amp[c] + M_ppi[c] + M_ppcoa[c]	Adenosine Triphosphate + Coenzyme A + Propionate --> Adenosine Monophosphate + Diphosphate + Propanoyl Coenzyme A	false		6.2.1.16	Propanoate metabolism	G_55902__46__1 or G_65985__46__1 or G_55902__46__2	0	1000	0
R_ACSm	Acetyl Coenzyme A Synthetase	M_coa[m] + M_atp[m] + M_ac[m] --> M_accoa[m] + M_amp[m] + M_ppi[m]	Coenzyme A + Adenosine Triphosphate + Acetate --> Acetyl Coenzyme A + Adenosine Monophosphate + Diphosphate	false		6.2.1.1	Glycolysis/gluconeogenesis	G_84532__46__1	0	1000	0
R_ACSRTNMT	S-Adenosyl-L-Homocysteine:N-Acetylserotonin O-Methyltransferase	M_amet[c] + M_Nacsertn[c] --> M_h[c] + M_ahcys[c] + M_melatn[c]	S-Adenosyl-L-Methionine + N-Acetylserotonin --> Proton + S-Adenosyl-L-Homocysteine + Melatonin	false		2.1.1.4	Tryptophan metabolism	G_438__46__1	0	1000	0
R_ACt2m	Acetate Mitochondrial Transport via Proton Symport	M_h[c] + M_ac[c] <=> M_h[m] + M_ac[m]	Proton + Acetate <=> Proton + Acetate	true		2.1.1.4	Transport, mitochondrial		-1000	1000	0
R_ACt2r	Acetate Reversible Transport via Proton Symport	M_h[e] + M_ac[e] <=> M_h[c] + M_ac[c]	Proton + Acetate <=> Proton + Acetate	true			Transport, extracellular		-1000	1000	0
R_ACtg	Acetate Transport, Golgi Apparatus	M_ac[c] <=> M_ac[g]	Acetate <=> Acetate	true			Transport, golgi apparatus		-1000	1000	0
R_ACTLMO	Acetol Monooxygenase	M_o2[c] + M_h[c] + M_nadph[c] + M_acetol[c] --> (2) M_h2o[c] + M_nadp[c] + M_mthgxl[c]	Oxygen + Proton + Nicotinamide Adenine Dinucleotide Phosphate - Reduced + Hydroxyacetone --> (2) Water + Nicotinamide Adenine Dinucleotide Phosphate + Methylglyoxal	false			Pyruvate metabolism	G_1571__46__1	0	1000	0
R_ACTNMO	Acetone Monooxygenase	M_o2[c] + M_h[c] + M_nadph[c] + M_acetone[c] --> M_h2o[c] + M_nadp[c] + M_acetol[c]	Oxygen + Proton + Nicotinamide Adenine Dinucleotide Phosphate - Reduced + Acetone --> Water + Nicotinamide Adenine Dinucleotide Phosphate + Hydroxyacetone	false			Pyruvate metabolism	G_1571__46__1	0	1000	0
R_ADA	Adenosine Deaminase	M_h2o[c] + M_h[c] + M_adn[c] --> M_nh4[c] + M_ins[c]	Water + Proton + Adenosine --> Ammonium + Inosine	false		3.5.4.4	Purine catabolism	G_100__46__1	0	1000	0
R_ADAe	Adenosine Deaminase, Extracellular	M_h[e] + M_h2o[e] + M_adn[e] --> M_nh4[e] + M_ins[e]	Proton + Water + Adenosine --> Ammonium + Inosine	false		3.5.4.4	Purine catabolism	G_100__46__1	0	1000	0
R_ADCim	Acetoacetate Decarboxylation (Irreversible), Mitochondrial	M_h[m] + M_acac[m] --> M_co2[m] + M_acetone[m]	Proton + Acetoacetate --> Carbon Dioxide + Acetone	false		4.1.1.4	Propanoate metabolism		0	1000	0
R_ADEt	Adenine Reversible Transport, Cytosol	M_ade[e] <=> M_ade[c]	Adenine <=> Adenine	true		4.1.1.4	Transport, extracellular	G_3177__46__1	-1000	1000	0
R_ADK1m	Adenylate Kinase, Mitochondrial	M_atp[m] + M_amp[m] <=> (2) M_adp[m]	Adenosine Triphosphate + Adenosine Monophosphate <=> (2) Adenosine Diphosphate	true		2.7.4.3	Nucleotide interconversion	G_205__46__3 or G_205__46__1 or G_204__46__1 or G_204__46__3 or G_204__46__2 or G_205__46__2	-1000	1000	0
R_ADK3	Adentylate Kinase (GTP)	M_amp[c] + M_gtp[c] <=> M_adp[c] + M_gdp[c]	Adenosine Monophosphate + Guanosine-5'-Triphosphate <=> Adenosine Diphosphate + Guanosine-5'-Diphosphate	true		2.7.4.3	Nucleotide interconversion	G_26289__46__1 or G_26289__46__2	-1000	1000	0
R_ADK3m	Adentylate Kinase (GTP)	M_amp[m] + M_gtp[m] <=> M_adp[m] + M_gdp[m]	Adenosine Monophosphate + Guanosine-5'-Triphosphate <=> Adenosine Diphosphate + Guanosine-5'-Diphosphate	true			Nucleotide interconversion	G_50808__46__1	-1000	1000	0
R_ADKd	Adenylate Kinase (D Form)	M_damp[c] + M_datp[c] <=> (2) M_dadp[c]	Deoxyadenosine Monophosphate + Deoxyadenosine Triphosphate <=> (2) Deoxyadenosine Diphosphate	true		2.7.4.3	Nucleotide interconversion	G_26289__46__2 or G_26289__46__1	-1000	1000	0
R_ADMDC	Adenosylmethionine Decarboxylase	M_h[c] + M_amet[c] --> M_co2[c] + M_ametam[c]	Proton + S-Adenosyl-L-Methionine --> Carbon Dioxide + S-Adenosylmethioninamine	false		4.1.1.50	Arginine and proline metabolism	G_262__46__1	0	1000	0
R_ADNCYC	Adenylate Cyclase	M_atp[c] --> M_ppi[c] + M_camp[c]	Adenosine Triphosphate --> Diphosphate + 3,5-Cyclic Adenosine Monophosphate	false		4.6.1.1	Nucleotide interconversion	G_112__46__1 or G_55811__46__1 or G_109__46__1 or G_112__46__2 or G_114__46__1 or G_108__46__1 or G_113__46__1 or G_107__46__1 or G_196883__46__1 or G_115__46__1 or G_111__46__1	0	1000	0
R_ADNK1m	Adenosine Kinase, Mitochondrial	M_atp[m] + M_adn[m] --> M_h[m] + M_adp[m] + M_amp[m]	Adenosine Triphosphate + Adenosine --> Proton + Adenosine Diphosphate + Adenosine Monophosphate	false		2.7.1.20	Nucleotide interconversion		0	1000	0
R_ADNt	Adenosine Faciliated Transport in Cytosol	M_adn[e] <=> M_adn[c]	Adenosine <=> Adenosine	true		2.7.1.20	Transport, extracellular	G_3177__46__1 or G_2030__46__1	-1000	1000	0
R_ADNt4	Adenosine Transport (Na/Adn Symport)	M_na1[e] + M_adn[e] --> M_na1[c] + M_adn[c]	Sodium + Adenosine --> Sodium + Adenosine	false			Transport, extracellular	G_9154__46__2 or G_9154__46__1 or G_64078__46__1 or G_9153__46__1	0	1000	0
R_ADNtl	Adenosine Faciliated Transport from Lysosome	M_adn[l] <=> M_adn[c]	Adenosine <=> Adenosine	true			Transport, lysosomal	G_55315__46__1	-1000	1000	0
R_ADNtm	Adenosine Faciliated Transport in Mitochondria	M_adn[c] <=> M_adn[m]	Adenosine <=> Adenosine	true			Transport, mitochondrial	G_2030__46__1	-1000	1000	0
R_ADPMAN	ADPmannose Diphosphatase	M_h2o[c] + M_adpman[c] --> (2) M_h[c] + M_amp[c] + M_man1p[c]	Water + Adenosine-5'-Diphosphate-D-Mannose --> (2) Proton + Adenosine Monophosphate + D-Mannose 1-Phosphate	false		3.6.1.21	Nucleotide interconversion	G_11164__46__1	0	1000	0
R_ADPRIBt	ADPribose Transport	M_adprib[e] --> M_adprib[c]	Adenosine-5'-Diphosphate-Ribose --> Adenosine-5'-Diphosphate-Ribose	false		3.6.1.13	Transport, extracellular	G_952__46__1	0	1000	0
R_ADPtx	ADP Transporter, Peroxisomal	M_adp[c] <=> M_adp[x]	Adenosine Diphosphate <=> Adenosine Diphosphate	true		2.4.2.7	Transport, peroxisomal		-1000	1000	0
R_ADRNCOAtx	Fatty Acid Intracellular Transport	M_adrncoa[c] <=> M_adrncoa[x]	Adrenoyl Coenzyme A <=> Adrenoyl Coenzyme A	true			Transport, peroxisomal		-1000	1000	0
R_ADRNCPT1	Carnitine O-Palmitoyltransferase	M_adrncoa[c] + M_crn[c] <=> M_coa[c] + M_adrncrn[c]	Adrenoyl Coenzyme A + L-Carnitine <=> Coenzyme A + Ocosatetraenoylcarnitine	true		2.3.1.21	Fatty acid oxidation	G_1375__46__1 or G_1375__46__3 or G_1375__46__4 or G_126129__46__1 or G_1374__46__1 or G_1375__46__2	-1000	1000	0
R_ADRNCPT2	Carnitine Transferase	M_coa[m] + M_adrncrn[m] <=> M_adrncoa[m] + M_crn[m]	Coenzyme A + Ocosatetraenoylcarnitine <=> Adrenoyl Coenzyme A + L-Carnitine	true		2.3.1.21	Fatty acid oxidation	G_1376__46__1	-1000	1000	0
R_ADRNCRNt	Transport into the Mitochondria (Carnitine)	M_adrncrn[c] <=> M_adrncrn[m]	Ocosatetraenoylcarnitine <=> Ocosatetraenoylcarnitine	true			Fatty acid oxidation	G_788__46__1 or G_788__46__1	-1000	1000	0
R_ADRNLPVESSEC	Adrenaline Secretion via Secretory Vesicle (ATP Driven)	M_h2o[c] + M_atp[c] + M_adrnl[c] --> M_h[c] + M_adp[c] + M_pi[c] + M_adrnl[e]	Water + Adenosine Triphosphate + Adrenaline --> Proton + Adenosine Diphosphate + Orthophosphate + Adrenaline	false			Transport, extracellular	G_6570__46__1 or G_6571__46__1	0	1000	0
R_ADRNt	Fatty Acid Transport via Diffusion	M_adrn[e] <=> M_adrn[c]	Adrenic Acid <=> Adrenic Acid	true			Transport, extracellular		-1000	1000	0
R_ADSK	Adenylyl-Sulfate Kinase	M_atp[c] + M_aps[c] --> M_h[c] + M_adp[c] + M_paps[c]	Adenosine Triphosphate + 5-Adenylyl Sulfate --> Proton + Adenosine Diphosphate + 3'-Phosphoadenylyl Sulfate	false		2.7.1.25	Nucleotide interconversion	G_9060__46__1 or G_9061__46__1	0	1000	0
R_ADSL1	Adenylosuccinate Lyase	M_dcamp[c] --> M_amp[c] + M_fum[c]	N6-(1,2-Dicarboxyethyl)-Adenosine Monophosphate --> Adenosine Monophosphate + Fumarate	false		4.3.2.2	Nucleotide interconversion	G_158__46__1 or G_158__46__2	0	1000	0
R_ADSL2	Adenylosuccinate Lyase	M_25aics[c] --> M_fum[c] + M_aicar[c]	(S)-2-[5-Amino-1-(5-Phospho-D-Ribosyl)Imidazole-4-Carboxamido]Succinate --> Fumarate + 5-Amino-1-(5-Phospho-D-Ribosyl)Imidazole-4-Carboxamide	false		4.3.2.2	Purine synthesis	G_158__46__1 or G_158__46__2	0	1000	0
R_AFLATOXINte	Transport of Xenobiotic	M_aflatoxin[e] <=> M_aflatoxin[c]	Aflatoxin B1 <=> Aflatoxin B1	true		6.3.4.4	Transport, extracellular		-1000	1000	0
R_AG13T16g	N-Acetyllactosaminide Beta-1, 3-N-Acetylglucosaminyltransferase, Golgi Apparatus	M_uacgam[g] + M_ksii_core4_pre2[g] --> M_h[g] + M_udp[g] + M_ksii_core4_pre3[g]	Uridine-5'-Diphosphate-N-Acetyl-Alpha-D-Glucosamine + Keratan Sulfate Ii Boisynthesis, Precursor 2 --> Proton + Uridine Diphosphate + Keratan Sulfate Ii Biosynthesis, Precursor 3	false		2.4.1.149	Keratan sulfate synthesis	G_79369__46__1 or G_10678__46__1 or G_11041__46__1 or G_146712__46__1 or G_374907__46__1 or G_93010__46__1 or G_374907__46__2 or G_10678__46__2 or G_10331__46__1	0	1000	0
R_AG13T17g	N-Acetyllactosaminide Beta-1, 3-N-Acetylglucosaminyltransferase, Golgi Apparatus	M_uacgam[g] + M_ksii_core4_pre4[g] --> M_h[g] + M_udp[g] + M_ksii_core4_pre5[g]	Uridine-5'-Diphosphate-N-Acetyl-Alpha-D-Glucosamine + Keratan Sulfate Ii Biosynthesis, Precursor 4 --> Proton + Uridine Diphosphate + Keratan Sulfate Ii Biosynthesis, Precursor 5	false		2.4.1.149	Keratan sulfate synthesis	G_10678__46__2 or G_11041__46__1 or G_10678__46__1 or G_374907__46__2 or G_93010__46__1 or G_374907__46__1 or G_146712__46__1 or G_79369__46__1 or G_10331__46__1	0	1000	0
R_AG13T18g	N-Acetyllactosaminide Beta-1, 3-N-Acetylglucosaminyltransferase, Golgi Apparatus	M_uacgam[g] + M_ksii_core4_pre7[g] --> M_h[g] + M_udp[g] + M_ksii_core4_pre8[g]	Uridine-5'-Diphosphate-N-Acetyl-Alpha-D-Glucosamine + Keratan Sulfate Ii Biosynthesis, Precursor 7 --> Proton + Uridine Diphosphate + Keratan Sulfate Ii Biosynthesis, Precursor 8	false		2.4.1.149	Keratan sulfate synthesis	G_10678__46__2 or G_11041__46__1 or G_10678__46__1 or G_374907__46__2 or G_93010__46__1 or G_374907__46__1 or G_146712__46__1 or G_79369__46__1 or G_10331__46__1	0	1000	0
R_AG13T1g	N-Acetyllactosaminide Beta-1, 3-N-Acetylglucosaminyltransferase, Golgi Apparatus	M_uacgam[g] + M_ksii_core2_pre2[g] --> M_h[g] + M_udp[g] + M_ksii_core2_pre3[g]	Uridine-5'-Diphosphate-N-Acetyl-Alpha-D-Glucosamine + Keratan Sulfate Ii Biosynthesis, Precursor 2 --> Proton + Uridine Diphosphate + Keratan Sulfate Ii Biosynthesis, Precursor 3	false		2.4.1.149	Keratan sulfate synthesis	G_11041__46__1 or G_10678__46__1 or G_93010__46__1 or G_374907__46__2 or G_374907__46__1 or G_146712__46__1 or G_10331__46__1 or G_10678__46__2 or G_79369__46__1	0	1000	0
R_AG13T2g	N-Acetyllactosaminide Beta-1, 3-N-Acetylglucosaminyltransferase, Golgi Apparatus	M_uacgam[g] + M_ksii_core2_pre4[g] --> M_h[g] + M_udp[g] + M_ksii_core2_pre5[g]	Uridine-5'-Diphosphate-N-Acetyl-Alpha-D-Glucosamine + Keratan Sulfate Ii Biosynthesis, Precursor 4 --> Proton + Uridine Diphosphate + Keratan Sulfate Ii Biosynthesis, Precursor 5	false		2.4.1.149	Keratan sulfate synthesis	G_79369__46__1 or G_374907__46__1 or G_11041__46__1 or G_146712__46__1 or G_374907__46__2 or G_93010__46__1 or G_10331__46__1 or G_10678__46__1 or G_10678__46__2	0	1000	0
R_AG13T3g	N-Acetyllactosaminide Beta-1, 3-N-Acetylglucosaminyltransferase, Golgi Apparatus	M_uacgam[g] + M_ksii_core2_pre7[g] --> M_h[g] + M_udp[g] + M_ksii_core2_pre8[g]	Uridine-5'-Diphosphate-N-Acetyl-Alpha-D-Glucosamine + Keratan Sulfate Ii Biosynthesis, Precursor 7 --> Proton + Uridine Diphosphate + Keratan Sulfate Ii Biosynthesis, Precursor 8	false		2.4.1.149	Keratan sulfate synthesis	G_10331__46__1 or G_11041__46__1 or G_374907__46__2 or G_10678__46__1 or G_79369__46__1 or G_374907__46__1 or G_10678__46__2 or G_93010__46__1 or G_146712__46__1	0	1000	0
R_AGMTm	Agmatinase, Mitochondrial	M_h2o[m] + M_agm[m] --> M_ptrc[m] + M_urea[m]	Water + Agmatine --> Putrescine + Urea	false		3.5.3.11	Arginine and proline metabolism	G_79814__46__1	0	1000	0
R_AGPAT1	1-Acylglycerol-3-Phosphate O-Acyltransferase 1	(2) M_h[c] + M_Rtotal2coa[c] + M_alpa_hs[c] --> M_coa[c] + M_pa_hs[c]	(2) Proton + R Total 2 Coenzyme A + Lysophosphatidic Acid --> Coenzyme A + Phosphatidate	false		2.3.1.51	Triacylglycerol synthesis	G_10555__46__1 or G_137964__46__1 or G_56895__46__1 or G_56894__46__2 or G_56894__46__1 or G_55326__46__1 or G_10554__46__1 or G_129642__46__1	0	1000	0
R_AGTim	Alanine-Glyoxylate Transaminase (Irreversible), Mitochondrial	M_ala_L[m] + M_glx[m] --> M_pyr[m] + M_gly[m]	L-Alanine + Glyoxylate --> Pyruvate + Glycine	false		2.6.1.44	Alanine and aspartate metabolism	G_64902__46__1 or G_64850__46__1	0	1000	0
R_AGTix	Alanine-Glyoxylate Transaminase (Irreversible),, Peroxisomal	M_ala_L[x] + M_glx[x] --> M_pyr[x] + M_gly[x]	L-Alanine + Glyoxylate --> Pyruvate + Glycine	false		2.6.1.44	Alanine and aspartate metabolism	G_189__46__1	0	1000	0
R_AHANDROSTANGLCte	Glucuronidated Compound Transport	M_h2o[c] + M_atp[c] + M_ahandrostanglc[c] --> M_h[c] + M_adp[c] + M_pi[c] + M_ahandrostanglc[e]	Water + Adenosine Triphosphate + 3Alpha-Hydroxy-5Beta-Androstan-17-One 3-Glucosiduronic Acid --> Proton + Adenosine Diphosphate + Orthophosphate + 3Alpha-Hydroxy-5Beta-Androstan-17-One 3-Glucosiduronic Acid	false		2.6.1.44	Transport, extracellular	G_4363__46__1	0	1000	0
R_AHANDROSTANGLCtr	Glucuronidated Compound Transport	M_ahandrostanglc[c] <=> M_ahandrostanglc[r]	3Alpha-Hydroxy-5Beta-Androstan-17-One 3-Glucosiduronic Acid <=> 3Alpha-Hydroxy-5Beta-Androstan-17-One 3-Glucosiduronic Acid	true			Transport, endoplasmic reticular		-1000	1000	0
R_AHCYStr	S-Adenosyl-L-Homocysteine Intracellular Diffusion	M_ahcys[c] <=> M_ahcys[r]	S-Adenosyl-L-Homocysteine <=> S-Adenosyl-L-Homocysteine	true			Transport, endoplasmic reticular		-1000	1000	0
R_AHEXASE2ly	Beta-N-Acetylhexosaminidase, Lysosomal	(3) M_h2o[l] + M_n2m2nmn[l] --> M_m2mn[l] + (3) M_acgam[l]	(3) Water + Reducing GlcNac Removed Form Of N2M2Nmasn (W/O Peptide) --> (Alpha-D-Mannosyl)2-Beta-D-Mannosyl-N-Acetylglucosamine + (3) N-Acetyl-D-Glucosamine	false		3.2.1.52	N-glycan degradation	G_3073__46__1 or G_3074__46__1 or (G_3073__46__1 and G_3074__46__1)	0	1000	0
R_AHEXASEly	Beta-N-Acetylhexosaminidase, Lysosomal	(2) M_h2o[l] + M_n2m2mn[l] --> M_m2mn[l] + (2) M_acgam[l]	(2) Water + De-Fuc, Reducing GlcNac Removed, De-Sia, De-Gal Form Of Pa6 (W/O Peptide Linkage) --> (Alpha-D-Mannosyl)2-Beta-D-Mannosyl-N-Acetylglucosamine + (2) N-Acetyl-D-Glucosamine	false		3.2.1.52	N-glycan degradation	G_3073__46__1 or G_3074__46__1 or (G_3073__46__1 and G_3074__46__1)	0	1000	0
R_AIRCr	Phosphoribosylaminoimidazole Carboxylase	M_co2[c] + M_air[c] <=> M_h[c] + M_5aizc[c]	Carbon Dioxide + 5-Amino-1-(5-Phospho-D-Ribosyl)Imidazole <=> Proton + 5-Amino-1-(5-Phospho-D-Ribosyl)Imidazole-4-Carboxylate	true		2.1.2.3	Purine synthesis	G_10606__46__1	-1000	1000	0
R_AKGDm	2-Oxoglutarate Dehydrogenase	M_akg[m] + M_nad[m] + M_coa[m] --> M_nadh[m] + M_co2[m] + M_succoa[m]	2-Oxoglutarate + Nicotinamide Adenine Dinucleotide + Coenzyme A --> Nicotinamide Adenine Dinucleotide - Reduced + Carbon Dioxide + Succinyl Coenzyme A	false		2.3.1.61	Citric acid cycle	(G_4967__46__2 and G_1738__46__1 and G_8050__46__1 and G_1743__46__1) or (G_4967__46__1 and G_1738__46__1 and G_8050__46__1 and G_1743__46__1)	0	1000	0
R_AKGMALtm	Alpha-Ketoglutarate/Malate Transporter	M_akg[m] + M_mal_L[c] <=> M_akg[c] + M_mal_L[m]	2-Oxoglutarate + (S)-Malate <=> 2-Oxoglutarate + (S)-Malate	true		4.1.1.21	Transport, mitochondrial	G_8402__46__1 or G_1468__46__1	-1000	1000	0
R_AKGt4_3	Akg Transport via Sodium Symport	(3) M_na1[e] + M_akg[e] <=> M_akg[c] + (3) M_na1[c]	(3) Sodium + 2-Oxoglutarate <=> 2-Oxoglutarate + (3) Sodium	true		2.3.1.61	Transport, extracellular	G_64849__46__1 or G_64849__46__2	-1000	1000	0
R_AKGtp	Akg Transporter, Peroxisome	M_akg[c] <=> M_akg[x]	2-Oxoglutarate <=> 2-Oxoglutarate	true			Transport, peroxisomal		-1000	1000	0
R_AKR1C1	Aldo-Keto Reductase Family 1, Member C1 (Chlordecone Reductase	M_h[c] + M_nadph[c] + M_prgstrn[c] --> M_nadp[c] + M_aprgstrn[c]	Proton + Nicotinamide Adenine Dinucleotide Phosphate - Reduced + Progesterone --> Nicotinamide Adenine Dinucleotide Phosphate + (20S)-20-Hydroxypregn-4-En-3-One	false		1.3.1.20	Steroid metabolism	G_1645__46__1	0	1000	0
R_AKR1C41	Aldo-Keto Reductase Family 1, Member C4 (Chlordecone Reductase	M_h[c] + M_nadh[c] + M_xol7ah[c] --> M_nad[c] + M_xol7ah2[c]	Proton + Nicotinamide Adenine Dinucleotide - Reduced + 7Alpha-Hydroxy-5Beta-Cholestan-3-One --> Nicotinamide Adenine Dinucleotide + 5Beta-Cholestane-3Alpha,7Alpha-Diol	false		1.1.1.50	Bile acid synthesis	G_1109__46__1	0	1000	0
R_AKR1C42	Aldo-Keto Reductase Family 1, Member C4 (Chlordecone Reductase	M_h[c] + M_nadh[c] + M_xoldioloneh[c] --> M_nad[c] + M_xoltriol[c]	Proton + Nicotinamide Adenine Dinucleotide - Reduced + 7Alpha,12Alpha-Dihydroxy-5Beta-Cholestan-3-One --> Nicotinamide Adenine Dinucleotide + 5Beta-Cholestane-3Alpha,7Alpha,12Alpha-Triol	false		1.1.1.50	Bile acid synthesis	G_1109__46__1	0	1000	0
R_AKR1D	Aldo-Keto Reductase Family 1, Member D1 (Delta 4-3-Ketosteroid-5-Beta-Reductase)	M_h[c] + M_nadph[c] + M_xol7aone[c] --> M_nadp[c] + M_xol7ah[c]	Proton + Nicotinamide Adenine Dinucleotide Phosphate - Reduced + 7Alpha-Hydroxycholest-4-En-3-One --> Nicotinamide Adenine Dinucleotide Phosphate + 7Alpha-Hydroxy-5Beta-Cholestan-3-One	false		1.3.99.6	Bile acid synthesis	G_6718__46__1	0	1000	0
R_AKR1D2	Aldo-Keto Reductase Family 1, Member D1 (Delta 4-3-Ketosteroid-5-Beta-Reductase)	M_h[c] + M_nadph[c] + M_xoldiolone[c] --> M_nadp[c] + M_xoldioloneh[c]	Proton + Nicotinamide Adenine Dinucleotide Phosphate - Reduced + 7Alpha,12Alpha-Dihydroxycholest-4-En-3-One --> Nicotinamide Adenine Dinucleotide Phosphate + 7Alpha,12Alpha-Dihydroxy-5Beta-Cholestan-3-One	false		1.3.99.6	Bile acid synthesis	G_6718__46__1	0	1000	0
R_ALAASNNaEx	L-Alanine/L-Asparagine Na-Dependent Exchange (Ala-L In)	M_na1[e] + M_ala_L[e] + M_asn_L[c] --> M_na1[c] + M_ala_L[c] + M_asn_L[e]	Sodium + L-Alanine + L-Asparagine --> Sodium + L-Alanine + L-Asparagine	false		1.3.99.6	Transport, extracellular	G_6510__46__1	0	1000	0
R_ALACYSNaEx	L-Alanine/L-Cysteine Na-Dependent Exchange (Ala-L In)	M_na1[e] + M_ala_L[e] + M_cys_L[c] --> M_na1[c] + M_ala_L[c] + M_cys_L[e]	Sodium + L-Alanine + L-Cysteine --> Sodium + L-Alanine + L-Cysteine	false		1.3.99.6	Transport, extracellular	G_6509__46__1 or G_6510__46__1	0	1000	0
R_ALADGLNexR	L-Alanine/Glutamine Reversible Antiport	M_ala_D[e] + M_gln_L[c] <=> M_ala_D[c] + M_gln_L[e]	D-Alanine + L-Glutamine <=> D-Alanine + L-Glutamine	true			Transport, extracellular	G_56301__46__1 and G_6520__46__1	-1000	1000	0
R_ALADGLYexR	D-Alanine/Glycine Reversible Antiport	M_ala_D[e] + M_gly[c] <=> M_ala_D[c] + M_gly[e]	D-Alanine + Glycine <=> D-Alanine + Glycine	true			Transport, extracellular	G_56301__46__1 and G_6520__46__1	-1000	1000	0
R_ALAGLNexR	L-Alanine/Glutamine Reversible Antiport	M_ala_L[e] + M_gln_L[c] <=> M_ala_L[c] + M_gln_L[e]	L-Alanine + L-Glutamine <=> L-Alanine + L-Glutamine	true			Transport, extracellular	G_6520__46__1 and G_56301__46__1	-1000	1000	0
R_ALAGLNNaEx	L-Alanine/L-Glutamine Na-Dependent Exchange (Ala-L In)	M_na1[e] + M_ala_L[e] + M_gln_L[c] --> M_na1[c] + M_ala_L[c] + M_gln_L[e]	Sodium + L-Alanine + L-Glutamine --> Sodium + L-Alanine + L-Glutamine	false			Transport, extracellular	G_6510__46__1	0	1000	0
R_ALAGLYexR	L-Alanine/Glycine Reversible Antiport	M_ala_L[e] + M_gly[c] <=> M_ala_L[c] + M_gly[e]	L-Alanine + Glycine <=> L-Alanine + Glycine	true			Transport, extracellular	G_56301__46__1 and G_6520__46__1	-1000	1000	0
R_ALASERNaEx	L-Alanine/L-Serine Na-Dependent Exchange (Ala-L In)	M_na1[e] + M_ala_L[e] + M_ser_L[c] --> M_na1[c] + M_ala_L[c] + M_ser_L[e]	Sodium + L-Alanine + L-Serine --> Sodium + L-Alanine + L-Serine	false			Transport, extracellular	G_6509__46__1 or G_6510__46__1	0	1000	0
R_ALASm	5-Aminolevulinate Synthase	M_h[m] + M_gly[m] + M_succoa[m] --> M_coa[m] + M_co2[m] + M_5aop[m]	Proton + Glycine + Succinyl Coenzyme A --> Coenzyme A + Carbon Dioxide + 5-Amino-4-Oxopentanoate	false		2.3.1.37	Glycine, serine, alanine, and threonine metabolism	G_212__46__1 or G_23464__46__1 or G_211__46__2 or G_211__46__1	0	1000	0
R_ALAt4	Alanine-Sodium Symporter	M_na1[e] + M_ala_L[e] --> M_na1[c] + M_ala_L[c]	Sodium + L-Alanine --> Sodium + L-Alanine	false		2.3.1.37	Transport, extracellular	G_54407__46__1 or G_6542__46__1 or G_11254__46__1 or G_6541__46__1 or G_81539__46__1 or G_55089__46__1 or G_84889__46__1 or (G_340024__46__1 and G_57393__46__1) or (G_340024__46__1 and G_59272__46__1)	0	1000	0
R_ALATA_L	L-Alanine Transaminase	M_akg[c] + M_ala_L[c] <=> M_pyr[c] + M_glu_L[c]	2-Oxoglutarate + L-Alanine <=> Pyruvate + L-Glutamate	true		2.6.1.2	Glutamate metabolism	G_2875__46__1 or G_84706__46__1	-1000	1000	0
R_ALATHRNaEx	L-Alanine/L-Threonine Na-Dependent Exchange (Ala-L In)	M_na1[e] + M_ala_L[e] + M_thr_L[c] --> M_na1[c] + M_ala_L[c] + M_thr_L[e]	Sodium + L-Alanine + L-Threonine --> Sodium + L-Alanine + L-Threonine	false			Transport, extracellular	G_6509__46__1 or G_6510__46__1	0	1000	0
R_ALAtN1	Alanine Transport (Na, H Coupled)	M_h[c] + (2) M_na1[e] + M_ala_L[e] <=> M_h[e] + (2) M_na1[c] + M_ala_L[c]	Proton + (2) Sodium + L-Alanine <=> Proton + (2) Sodium + L-Alanine	true		2.6.1.2	Transport, extracellular	G_92745__46__1 or G_10991__46__1	-1000	1000	0
R_ALCD21_D	Alcohol Dehydrogenase (D-1, 2-Propanediol)	M_nad[c] + M_12ppd_R[c] --> M_h[c] + M_nadh[c] + M_lald_D[c]	Nicotinamide Adenine Dinucleotide + (R)-Propane-1,2-Diol --> Proton + Nicotinamide Adenine Dinucleotide - Reduced + (R)-Lactaldehyde	false		1.1.1.1	Pyruvate metabolism	G_127__46__1 or G_284273__46__2 or G_125__46__1 or G_128__46__1 or G_131__46__1 or (G_125__46__1 and G_124__46__1) or G_124__46__1 or G_130__46__1 or G_137872__46__1 or (G_125__46__1 and G_126__46__1) or (G_126__46__1 and G_124__46__1) or G_284273__46__1 or G_126__46__1	0	1000	0
R_ALCD21_L	Alcohol Dehydrogenase (L-1, 2-Propanediol)	M_nad[c] + M_12ppd_S[c] --> M_h[c] + M_nadh[c] + M_lald_L[c]	Nicotinamide Adenine Dinucleotide + (S)-Propane-1,2-Diol --> Proton + Nicotinamide Adenine Dinucleotide - Reduced + (S)-Lactaldehyde	false		1.1.1.1	Pyruvate metabolism	G_130__46__1 or G_125__46__1 or (G_125__46__1 and G_124__46__1) or G_128__46__1 or G_126__46__1 or G_284273__46__2 or G_137872__46__1 or G_127__46__1 or G_124__46__1 or (G_126__46__1 and G_124__46__1) or G_284273__46__1 or (G_125__46__1 and G_126__46__1) or G_131__46__1	0	1000	0
R_ALCD22_D	Alcohol Dehydrogenase (D-Lactaldehyde)	M_nad[c] + M_lald_D[c] --> M_h[c] + M_nadh[c] + M_mthgxl[c]	Nicotinamide Adenine Dinucleotide + (R)-Lactaldehyde --> Proton + Nicotinamide Adenine Dinucleotide - Reduced + Methylglyoxal	false		1.1.1.78	Pyruvate metabolism	G_126__46__1 or G_137872__46__1 or (G_126__46__1 and G_124__46__1) or G_127__46__1 or G_130__46__1 or G_284273__46__1 or (G_125__46__1 and G_124__46__1) or G_128__46__1 or G_124__46__1 or G_125__46__1 or G_284273__46__2 or G_131__46__1 or (G_125__46__1 and G_126__46__1)	0	1000	0
R_ALCD22_L	Alcohol Dehydrogenase (L-Lactaldehyde)	M_nad[c] + M_lald_L[c] --> M_h[c] + M_nadh[c] + M_mthgxl[c]	Nicotinamide Adenine Dinucleotide + (S)-Lactaldehyde --> Proton + Nicotinamide Adenine Dinucleotide - Reduced + Methylglyoxal	false		1.2.1.49	Pyruvate metabolism	G_126__46__1 or G_137872__46__1 or (G_126__46__1 and G_124__46__1) or G_127__46__1 or G_130__46__1 or G_284273__46__1 or (G_125__46__1 and G_124__46__1) or G_128__46__1 or G_124__46__1 or G_125__46__1 or G_284273__46__2 or G_131__46__1 or (G_125__46__1 and G_126__46__1)	0	1000	0
R_ALCD2if	Alcohol Dehydrogenase, Forward Rxn (Ethanol -> Acetaldehyde)	M_nad[c] + M_etoh[c] --> M_h[c] + M_nadh[c] + M_acald[c]	Nicotinamide Adenine Dinucleotide + Ethanol --> Proton + Nicotinamide Adenine Dinucleotide - Reduced + Acetaldehyde	false		1.1.1.1	Glycolysis/gluconeogenesis	(G_125__46__1 and G_126__46__1) or G_137872__46__1 or (G_125__46__1 and G_124__46__1) or G_127__46__1 or G_130__46__1 or G_284273__46__1 or G_126__46__1 or G_124__46__1 or G_128__46__1 or G_125__46__1 or G_126__46__1 or G_284273__46__2 or G_131__46__1 or (G_126__46__1 and G_124__46__1)	0	1000	0
R_ALCD2yf	Alcohol Dehydrogenase (Ethanol, NADP), Forward Reaction	M_nadp[c] + M_etoh[c] --> M_h[c] + M_nadph[c] + M_acald[c]	Nicotinamide Adenine Dinucleotide Phosphate + Ethanol --> Proton + Nicotinamide Adenine Dinucleotide Phosphate - Reduced + Acetaldehyde	false		1.1.1.2	Glycolysis/gluconeogenesis	G_10327__46__1 or G_10327__46__2	0	1000	0
R_ALDD20x	Aldehyde Dehydrogenase (Indole-3-Acetaldehyde, NAD)	M_h2o[c] + M_nad[c] + M_id3acald[c] --> (2) M_h[c] + M_nadh[c] + M_ind3ac[c]	Water + Nicotinamide Adenine Dinucleotide + Indol-3-Ylacetaldehyde --> (2) Proton + Nicotinamide Adenine Dinucleotide - Reduced + Indole-3-Acetate	false		1.1.1.1	Tryptophan metabolism	G_216__46__1 or G_8854__46__2 or G_501__46__1 or G_8854__46__1 or G_223__46__1 or G_224__46__1 or G_8854__46__3	0	1000	0
R_ALDD20xm	Aldehyde Dehydrogenase (Indole-3-Acetaldehyde, NAD), Mitochondrial	M_h2o[m] + M_nad[m] + M_id3acald[m] --> (2) M_h[m] + M_nadh[m] + M_ind3ac[m]	Water + Nicotinamide Adenine Dinucleotide + Indol-3-Ylacetaldehyde --> (2) Proton + Nicotinamide Adenine Dinucleotide - Reduced + Indole-3-Acetate	false		1.5.1.12	Tryptophan metabolism	G_219__46__1 or G_8659__46__1 or G_217__46__1 or G_8659__46__2	0	1000	0
R_ALDD21	Aldehyde Dehydrogenase (Pristanal, NAD)	M_h2o[c] + M_nad[c] + M_pristanal[c] --> (2) M_h[c] + M_nadh[c] + M_prist[c]	Water + Nicotinamide Adenine Dinucleotide + Pristanal --> (2) Proton + Nicotinamide Adenine Dinucleotide - Reduced + Pristanic Acid	false			Fatty acid oxidation	G_224__46__1	0	1000	0
R_ALDD2xm	Aldehyde Dehydrogenase (Acetylaldehyde, NAD), Mitochondrial	M_h2o[m] + M_nad[m] + M_acald[m] --> (2) M_h[m] + M_nadh[m] + M_ac[m]	Water + Nicotinamide Adenine Dinucleotide + Acetaldehyde --> (2) Proton + Nicotinamide Adenine Dinucleotide - Reduced + Acetate	false		1.2.1.3	Glycolysis/gluconeogenesis	G_219__46__1 or G_217__46__1	0	1000	0
R_ALDD2y	Aldehyde Dehydrogenase (Acetaldehyde, NADP)	M_h2o[c] + M_nadp[c] + M_acald[c] --> (2) M_h[c] + M_nadph[c] + M_ac[c]	Water + Nicotinamide Adenine Dinucleotide Phosphate + Acetaldehyde --> (2) Proton + Nicotinamide Adenine Dinucleotide Phosphate - Reduced + Acetate	false		1.2.1.4	Glycolysis/gluconeogenesis	G_223__46__1 or G_221__46__1 or G_218__46__1 or G_8854__46__1 or G_8854__46__3 or G_222__46__1 or G_8854__46__2 or G_224__46__1 or G_219__46__1	0	1000	0
R_ALDSTRNte	Aldosterone Transport	M_aldstrn[c] <=> M_aldstrn[e]	Aldosterone <=> Aldosterone	true		1.2.1.3	Transport, extracellular		-1000	1000	0
R_ALDSTRNtm	Aldosterone Intracellular Transport	M_aldstrn[c] <=> M_aldstrn[m]	Aldosterone <=> Aldosterone	true		1.2.1.4	Transport, mitochondrial		-1000	1000	0
R_ALOX12	Arachidonate 12-Lipoxygenase	M_o2[c] + M_arachd[c] --> M_12HPET[c]	Oxygen + Arachidonate --> 12-Hydroperoxyeicosa-5,8,10,14-tetraenoate	false		1.13.11.31	Eicosanoid metabolism	G_239__46__1	0	1000	0
R_ALOX15	Arachidonate 15-Lipoxygenase	M_o2[c] + M_arachd[c] --> M_15HPET[c]	Oxygen + Arachidonate --> 15S-Hydroperoxyeicosatetraenoate	false		1.13.11.33	Eicosanoid metabolism	G_247__46__1 or G_246__46__1	0	1000	0
R_ALOX5	Arachidonate 5-Lipoxygenase	M_o2[c] + M_arachd[c] --> M_5HPET[c]	Oxygen + Arachidonate --> 5(S)-Hydroperoxyeicosatetraenoic Acid	false		1.13.11.34	Eicosanoid metabolism	G_240__46__1	0	1000	0
R_ALOX52	Arachidonate 5-Lipoxygenase	M_5HPET[c] --> M_h2o[c] + M_leuktrA4[c]	5(S)-Hydroperoxyeicosatetraenoic Acid --> Water + Leukotriene A4	false		1.13.11.34	Eicosanoid metabolism	G_240__46__1	0	1000	0
R_ALR2	Aldose Reductase (Methylglyoxal)	M_h[c] + M_nadph[c] + M_mthgxl[c] --> M_nadp[c] + M_acetol[c]	Proton + Nicotinamide Adenine Dinucleotide Phosphate - Reduced + Methylglyoxal --> Nicotinamide Adenine Dinucleotide Phosphate + Hydroxyacetone	false		1.1.1.21	Pyruvate metabolism	G_10327__46__2 or G_8574__46__1 or G_10327__46__1 or G_231__46__1	0	1000	0
R_ALR3	Aldose Reductase (Acetol)	M_h[c] + M_nadph[c] + M_acetol[c] --> M_nadp[c] + M_12ppd_S[c]	Proton + Nicotinamide Adenine Dinucleotide Phosphate - Reduced + Hydroxyacetone --> Nicotinamide Adenine Dinucleotide Phosphate + (S)-Propane-1,2-Diol	false		1.1.1.21	Pyruvate metabolism	G_10327__46__2 or G_8574__46__1 or G_10327__46__1 or G_231__46__1	0	1000	0
R_AMACR2p	Alpha-Methylacyl Coenzyme A Racemase (Reductase)	(0.5) M_o2[x] + M_dhcholestancoa[x] --> M_dhcholoylcoa[x] + M_h2o[x]	(0.5) Oxygen + 3Alpha,7Alpha-Dihydroxy-5Beta-Cholestanoyl Coenzyme A --> 3Alpha,7Alpha-Dihydroxy-5Beta-Cholest-24-Enoyl Coenzyme A + Water	false		5.1.99.4	Bile acid synthesis	G_23600__46__1 or G_23600__46__2	0	1000	0
R_AMACRp	Alpha-Methylacyl Coenzyme A Racemase	M_cholcoar[x] --> M_cholcoas[x]	(25R)-3Alpha,7Alpha,12Alpha-Trihydroxy-5Beta-Cholestan-26-Oyl Coenzyme A --> (25S)-3Alpha,7Alpha,12Alpha-Trihydroxy-5Beta-Cholestan-26-Oyl Coenzyme A	false		5.1.99.4	Bile acid synthesis	G_23600__46__2 or G_23600__46__1	0	1000	0
R_AMCOXO	2-Aminomuconate Reductase	M_h2o[c] + M_h[c] + M_nadph[c] + M_amuco[c] --> M_nh4[c] + M_nadp[c] + M_2oxoadp[c]	Water + Proton + Nicotinamide Adenine Dinucleotide Phosphate - Reduced + 2-Aminomuconate --> Ammonium + Nicotinamide Adenine Dinucleotide Phosphate + 2-Oxoadipate	false		5.1.99.4	Tryptophan metabolism		0	1000	0
R_AMETr	S-Adenosyl-L-Methionine Intracellular Diffusion	M_amet[c] <=> M_amet[r]	S-Adenosyl-L-Methionine <=> S-Adenosyl-L-Methionine	true		2.7.1.60	Transport, endoplasmic reticular		-1000	1000	0
R_AMETt2m	S-Adenosyl-L-Methionine Reversible Transport, Mitochondrial	M_amet[c] + M_ahcys[m] <=> M_ahcys[c] + M_amet[m]	S-Adenosyl-L-Methionine + S-Adenosyl-L-Homocysteine <=> S-Adenosyl-L-Homocysteine + S-Adenosyl-L-Methionine	true			Transport, mitochondrial	G_115286__46__3 or G_115286__46__2 or G_115286__46__1	-1000	1000	0
R_AMPDA	Adenosine Monophosphate Deaminase	M_h2o[c] + M_h[c] + M_amp[c] --> M_nh4[c] + M_imp[c]	Water + Proton + Adenosine Monophosphate --> Ammonium + Inosine-5'-Monophosphate	false		3.5.4.6	Nucleotide interconversion	G_271__46__2 or G_270__46__1 or G_271__46__1 or G_272__46__1 or G_271__46__3	0	1000	0
R_AMPTASECGe	Alanyl Aminopeptidase (Cys-Gly) (E)	M_h2o[e] + M_cgly[e] --> M_cys_L[e] + M_gly[e]	Water + L-Cysteinylglycine --> L-Cysteine + Glycine	false		3.4.11.2	Glutathione metabolism	G_290__46__1	0	1000	0
R_AMPtp	AMP Transporter, Peroxisome	M_amp[c] <=> M_amp[x]	Adenosine Monophosphate <=> Adenosine Monophosphate	true		3.4.11.1	Transport, peroxisomal		-1000	1000	0
R_AMY1e	Alpha-Amylase, Extracellular (Strch1 -> Strch2)	(8) M_h2o[e] + M_strch1[e] --> (8) M_glc_D[e] + M_strch2[e]	(8) Water + Starch, Structure 1 (1,6-{7[1,4-Glc], 4[1,4-Glc]}) --> (8) D-Glucose + Starch, Structure 2 (1,6-{2[1,4-Glc], [1,4-Glc]})	false		3.2.1.1	Starch and sucrose metabolism	G_6520__46__1 or G_280__46__1 or G_278__46__1 or G_276__46__1 or G_277__46__1 or (G_6519__46__1 and G_11136__46__1) or G_276__46__2 or G_279__46__1	0	1000	0
R_AMY2e	Alpha-Amylase, Extracellular (Glygn2 -> Glygn4)	(8) M_h2o[e] + M_glygn2[e] --> (8) M_glc_D[e] + M_glygn4[e]	(8) Water + Glycogen, Structure 2 (Glycogenin-1,6-{7[1,4-Glc], 4[1,4-Glc]}) --> (8) D-Glucose + Glycogen, Structure 4 (Glycogenin-1,6-{2[1,4-Glc], [1,4-Glc]})	false		3.2.1.1	Starch and sucrose metabolism	G_6520__46__1 or G_280__46__1 or G_278__46__1 or G_276__46__1 or G_277__46__1 or (G_6519__46__1 and G_11136__46__1) or G_276__46__2 or G_279__46__1	0	1000	0
R_ANDRSTRNGLCte	Glucuronidated Compound Transport	M_h2o[c] + M_atp[c] + M_andrstrnglc[c] --> M_h[c] + M_adp[c] + M_pi[c] + M_andrstrnglc[e]	Water + Adenosine Triphosphate + Androsterone 3-Glucosiduronic Acid --> Proton + Adenosine Diphosphate + Orthophosphate + Androsterone 3-Glucosiduronic Acid	false		3.2.1.1	Transport, extracellular	G_4363__46__1	0	1000	0
R_ANDRSTRNGLCtr	Glucuronidated Compound Transport, Endoplasmatic Reticulum	M_andrstrnglc[c] <=> M_andrstrnglc[r]	Androsterone 3-Glucosiduronic Acid <=> Androsterone 3-Glucosiduronic Acid	true		3.2.1.1	Transport, endoplasmic reticular		-1000	1000	0
R_ANDRSTRNte	Androsterone Transport	M_andrstrn[e] <=> M_andrstrn[c]	Androsterone <=> Androsterone	true			Transport, extracellular		-1000	1000	0
R_ANDRSTRNtr	Androsterone Intracellular Transport	M_andrstrn[r] <=> M_andrstrn[c]	Androsterone <=> Androsterone	true			Transport, endoplasmic reticular		-1000	1000	0
R_ANTIPYRENEte	Transport of Antipyrine	M_antipyrene[e] <=> M_antipyrene[c]	Antipyrine <=> Antipyrine	true			Transport, extracellular		-1000	1000	0
R_AOBUTDsm	L-2-Amino-3-Oxobutanoate Decarboxylation, Mitochondrial (Spontaneous)	M_h[m] + M_2aobut[m] --> M_co2[m] + M_aact[m]	Proton + L-2-Amino-3-Oxobutanoic Acid --> Carbon Dioxide + Ammonioacetone	false			Glycine, serine, alanine, and threonine metabolism		0	1000	0
R_APAT2rm	3-Aminopropanoate:2-Oxoglutarate Aminotransferase, Mitochondrial	M_akg[m] + M_ala_B[m] <=> M_glu_L[m] + M_msa[m]	2-Oxoglutarate + Beta-Alanine <=> L-Glutamate + 3-Oxopropanoate	true		2.6.19.4	Beta-Alanine metabolism	G_18__46__1 or G_18__46__2	-1000	1000	0
R_APNNOXte	Transport of Alpha-Pinene Oxide	M_apnnox[e] <=> M_apnnox[c]	Alpha-Pinene Oxide <=> Alpha-Pinene Oxide	true		3.6.1.17	Transport, extracellular		-1000	1000	0
R_APOCF	Apocarboxylase Formation	M_apoC[c] + M_lys_L[c] --> M_h2o[c] + M_h[c] + M_apoC_Lys[c]	Apocarboxlase (No Lys Residue) + L-Lysine --> Water + Proton + Apoc-Lysine	false		2.6.19.4	Biotin metabolism		0	1000	0
R_APOCFm	Apocarboxylase Formation, Mitochondrial	M_apoC[m] + M_lys_L[m] --> M_h2o[m] + M_h[m] + M_apoC_Lys[m]	Apocarboxlase (No Lys Residue) + L-Lysine --> Water + Proton + Apoc-Lysine	false			Biotin metabolism		0	1000	0
R_APOC_LYS_BTNP	Proteolysis of ApoC-Lys-Biotin	M_h2o[c] + M_apoC_Lys_btn[c] --> M_apoC[c] + M_biocyt[c]	Water + Holocarboxylase (Biotin Covalent Bound To Lys Residue Of Apoc) --> Apocarboxlase (No Lys Residue) + Biocytin	false			Biotin metabolism		0	1000	0
R_APOC_LYS_BTNPm	Proteolysis of ApoC-Lys-Biotin, Mitochondrial	M_h2o[m] + M_apoC_Lys_btn[m] --> M_apoC[m] + M_biocyt[m]	Water + Holocarboxylase (Biotin Covalent Bound To Lys Residue Of Apoc) --> Apocarboxlase (No Lys Residue) + Biocytin	false			Biotin metabolism		0	1000	0
R_APPNNte	Transport of (+)-Alpha-Pinene	M_appnn[e] <=> M_appnn[c]	(+)-Alpha-Pinene <=> (+)-Alpha-Pinene	true			Transport, extracellular		-1000	1000	0
R_APRTO2	N-Acetylputrescine: Oxygen Oxireductase (Deaminating)	M_h2o[c] + M_o2[c] + M_aprut[c] --> M_h2o2[c] + M_nh4[c] + M_n4abutn[c]	Water + Oxygen + N-Acetylputrescine --> Hydrogen Peroxide + Ammonium + 4-Acetamidobutanal	false		1.4.3.4	Arginine and proline metabolism	G_4128__46__1 or G_4129__46__1	0	1000	0
R_AQCOBALt	Aquacob-(III)-Alamin Uptake	M_aqcobal[e] --> M_aqcobal[c]	Aquacob(III)Alamin --> Aquacob(III)Alamin	false			Transport, extracellular		0	1000	0
R_ARAB_Lt	L-Arabinoase Extracellular Transport	M_arab_L[e] <=> M_arab_L[c]	L-Arabinose <=> L-Arabinose	true			Transport, extracellular		-1000	1000	0
R_ARABR	Arabinose Reductase	M_h[c] + M_nadph[c] + M_arab_L[c] --> M_nadp[c] + M_abt[c]	Proton + Nicotinamide Adenine Dinucleotide Phosphate - Reduced + L-Arabinose --> Nicotinamide Adenine Dinucleotide Phosphate + L-Arabinitol	false		1.1.1.21	Pentose phosphate pathway	G_10327__46__2 or G_8574__46__1 or G_10327__46__1 or G_231__46__1	0	1000	0
R_ARACHCOAtx	Fatty Acid Intracellular Transport	M_arachcoa[c] <=> M_arachcoa[x]	Arachidoyl Coenzyme A <=> Arachidoyl Coenzyme A	true			Transport, peroxisomal		-1000	1000	0
R_ARACHCPT1	Carnitine Transferase	M_crn[c] + M_arachcoa[c] <=> M_coa[c] + M_arachcrn[c]	L-Carnitine + Arachidoyl Coenzyme A <=> Coenzyme A + Eicosanoylcarnitine	true		2.3.1.21	Fatty acid oxidation	G_1375__46__3 or G_1374__46__1 or G_1375__46__2 or G_1375__46__4 or G_1375__46__1 or G_126129__46__1	-1000	1000	0
R_ARACHCPT2	Carnitine Transferase	M_coa[m] + M_arachcrn[m] <=> M_crn[m] + M_arachcoa[m]	Coenzyme A + Eicosanoylcarnitine <=> L-Carnitine + Arachidoyl Coenzyme A	true		1.1.1.21	Fatty acid oxidation	G_1376__46__1	-1000	1000	0
R_ARACHCRNt	Transport into the Mitochondria (Carnitine)	M_arachcrn[c] <=> M_arachcrn[m]	Eicosanoylcarnitine <=> Eicosanoylcarnitine	true			Fatty acid oxidation	G_788__46__1	-1000	1000	0
R_ARACHDCOAtx	Fatty Acid Intracellular Transport	M_arachdcoa[c] <=> M_arachdcoa[x]	Arachidonoyl Coenzyme A <=> Arachidonoyl Coenzyme A	true		2.3.1.21	Transport, peroxisomal		-1000	1000	0
R_ARACHDt2	Fatty Acid Transport via Diffusion	M_arachd[e] <=> M_arachd[c]	Arachidonate <=> Arachidonate	true			Transport, extracellular	G_10998__46__1	-1000	1000	0
R_ARACHDtr	Intracellular Transport	M_arachd[c] <=> M_arachd[r]	Arachidonate <=> Arachidonate	true			Transport, endoplasmic reticular		-1000	1000	0
R_ARACHt	Fatty Acid Transport via Diffusion	M_arach[e] <=> M_arach[c]	Arachidic Acid <=> Arachidic Acid	true			Transport, extracellular		-1000	1000	0
R_ARGDCm	Arginine Decarboxylase, Mitochondrial	M_h[m] + M_arg_L[m] --> M_co2[m] + M_agm[m]	Proton + L-Arginine --> Carbon Dioxide + Agmatine	false		4.1.1.19	Arginine and proline metabolism	G_113451__46__1	0	1000	0
R_ARGLYSex	Arginine/Lysine Exchanger (Arg In)	M_lys_L[c] + M_arg_L[e] --> M_lys_L[e] + M_arg_L[c]	L-Lysine + L-Arginine --> L-Lysine + L-Arginine	false			Transport, extracellular	G_9057__46__1 and G_6520__46__1	0	1000	0
R_ARGNm	Arginase, Mitochondrial	M_h2o[m] + M_arg_L[m] --> M_urea[m] + M_orn[m]	Water + L-Arginine --> Urea + Ornithine	false		3.5.3.1	Urea cycle	G_384__46__1	0	1000	0
R_ARGSS	Argininosuccinate Synthase	M_atp[c] + M_asp_L[c] + M_citr_L[c] --> M_h[c] + M_amp[c] + M_ppi[c] + M_argsuc[c]	Adenosine Triphosphate + L-Aspartate + L-Citrulline --> Proton + Adenosine Monophosphate + Diphosphate + L-Arginosuccinic Acid	false		3.5.3.1	Alanine and aspartate metabolism	G_445__46__1 or G_445__46__2	0	1000	0
R_ARGt4	L-Arginine Transport in via Sodium Symport	M_na1[e] + M_arg_L[e] --> M_na1[c] + M_arg_L[c]	Sodium + L-Arginine --> Sodium + L-Arginine	false		3.5.3.1	Transport, extracellular	G_11254__46__1	0	1000	0
R_ARGtm	Arginine Mitochondrial Transport via Ornithine Carrier	M_h[m] + M_arg_L[c] <=> M_h[c] + M_arg_L[m]	Proton + L-Arginine <=> Proton + L-Arginine	true		4.3.2.1	Transport, mitochondrial	G_83884__46__1 or G_10166__46__1	-1000	1000	0
R_ARSA	Arylsulfatase A	M_h2o[l] + M_sgalside_hs[l] --> M_h[l] + M_galside_hs[l] + M_so4[l]	Water + Sulfatide Galactocerebroside --> Proton + D-Galactosyl-N-Acylsphingosine + Sulfate	false		3.1.6.8	Sphingolipid metabolism	G_410__46__1	0	1000	0
R_ARTCOAL1	R Group Coenzyme A Ligase	M_h2o[c] + M_Rtotalcoa[c] --> M_h[c] + M_coa[c] + M_Rtotal[c]	Water + R Total Coenzyme A --> Proton + Coenzyme A + R Total	false			R group synthesis		0	1000	0
R_ARTCOAL2	R Group Coenzyme A Ligase	M_h2o[c] + M_Rtotal2coa[c] --> M_h[c] + M_coa[c] + M_Rtotal2[c]	Water + R Total 2 Coenzyme A --> Proton + Coenzyme A + R Total 2 Position	false			R group synthesis		0	1000	0
R_ARTCOAL3	R Group Coenzyme A Ligase	M_h2o[c] + M_Rtotal3coa[c] --> M_h[c] + M_coa[c] + M_Rtotal3[c]	Water + R Total 3 Coenzyme A --> Proton + Coenzyme A + R Total 3 Position	false			R group synthesis		0	1000	0
R_R_group_phosphotase_1	R Group Phosphotase 1	M_atp[c] + M_coa[c] + M_Rtotal[c] --> M_amp[c] + M_ppi[c] + M_Rtotalcoa[c]	Adenosine Triphosphate + Coenzyme A + R Total --> Adenosine Monophosphate + Diphosphate + R Total Coenzyme A	false		3.1.6.8	Miscellaneous		0	1000	0
R_R_group_phosphotase_2	R Group Phosphotase 2	M_atp[c] + M_coa[c] + M_Rtotal2[c] --> M_amp[c] + M_ppi[c] + M_Rtotal2coa[c]	Adenosine Triphosphate + Coenzyme A + R Total 2 Position --> Adenosine Monophosphate + Diphosphate + R Total 2 Coenzyme A	false			Miscellaneous		0	1000	0
R_R_group_phosphotase_3	R Group Phosphotase 3	M_atp[c] + M_coa[c] + M_Rtotal3[c] --> M_amp[c] + M_ppi[c] + M_Rtotal3coa[c]	Adenosine Triphosphate + Coenzyme A + R Total 3 Position --> Adenosine Monophosphate + Diphosphate + R Total 3 Coenzyme A	false			Miscellaneous		0	1000	0
R_ARTFR208	R Group Artificial Flux	(2) M_h[m] + (2) M_nadph[m] + (3) M_fadh2[m] + M_tmndnccoa[c] --> (2) M_nadp[m] + (3) M_fad[m] + (1.25) M_R2coa_hs[c]	(2) Proton + (2) Nicotinamide Adenine Dinucleotide Phosphate - Reduced + (3) Flavin Adenine Dinucleotide Reduced + Eicosa-5,8,11,14,17-All-Cis-Pentaenoyl Coenzyme A --> (2) Nicotinamide Adenine Dinucleotide Phosphate + (3) Flavin Adenine Dinucleotide Oxidized + (1.25) R Group 2 Coenzyme A	false			R group synthesis		0	1000	0
R_ARTPLM3	R Group to Palmitate Conversion	M_Rtotal3coa[c] --> M_pmtcoa[c]	R Total 3 Coenzyme A --> Palmitoyl Coenzyme A (N-C16:0 Coenzyme A)	false			R group synthesis		0	1000	0
R_ARTPLM3m	R Group to Palmitate Conversion	M_Rtotal3coa[m] --> M_pmtcoa[m]	R Total 3 Coenzyme A --> Palmitoyl Coenzyme A (N-C16:0 Coenzyme A)	false			R group synthesis		0	1000	0
R_ASAH1	N-Acylsphingosine Amidohydrolase	M_h2o[l] + M_crm_hs[l] --> M_Rtotal[l] + M_sphings[l]	Water + N-Acylsphingosine --> R Total + Sphingosine	false		3.5.1.23	Sphingolipid metabolism	G_427__46__1 or G_427__46__2	0	1000	0
R_ASCBOX	Ascorbic Acid Oxidase	(3) M_h[c] + M_ascb_L[c] + (2) M_o2s[c] --> (2) M_h2o2[c] + M_dhdascb[c]	(3) Proton + L-Ascorbate + (2) Superoxide --> (2) Hydrogen Peroxide + Dehydroascorbide	false			Vitamin C metabolism		0	1000	0
R_ASCBt	L-Ascorbate Transport via Facilitated Diffusion	M_ascb_L[e] <=> M_ascb_L[c]	L-Ascorbate <=> L-Ascorbate	true			Transport, extracellular		-1000	1000	0
R_ASCBt4	L-Ascorbate Transport via Proton Symport	M_na1[e] + M_ascb_L[e] <=> M_na1[c] + M_ascb_L[c]	Sodium + L-Ascorbate <=> Sodium + L-Ascorbate	true			Transport, extracellular	G_9962__46__2 or G_9963__46__1 or G_9962__46__1 or G_9963__46__2	-1000	1000	0
R_ASNALANaEx	L-Alanine/L-Asparagine Na-Dependent Exchange (Asn-L In)	M_na1[e] + M_ala_L[c] + M_asn_L[e] --> M_na1[c] + M_ala_L[e] + M_asn_L[c]	Sodium + L-Alanine + L-Asparagine --> Sodium + L-Alanine + L-Asparagine	false		3.5.1.23	Transport, extracellular	G_6510__46__1	0	1000	0
R_ASNCYSNaEx	L-Cysteine/L-Asparagine Na-Dependent Exchange (Asn-L In)	M_na1[e] + M_asn_L[e] + M_cys_L[c] --> M_na1[c] + M_asn_L[c] + M_cys_L[e]	Sodium + L-Asparagine + L-Cysteine --> Sodium + L-Asparagine + L-Cysteine	false			Transport, extracellular	G_6510__46__1	0	1000	0
R_ASNGLNNaEx	L-Glutamine/L-Asparagine Na-Dependent Exchange (Asn-L In)	M_na1[e] + M_asn_L[e] + M_gln_L[c] --> M_na1[c] + M_asn_L[c] + M_gln_L[e]	Sodium + L-Asparagine + L-Glutamine --> Sodium + L-Asparagine + L-Glutamine	false			Transport, extracellular	G_6510__46__1	0	1000	0
R_ASNNm	L-Asparaginase, Mitochondrial	M_h2o[m] + M_asn_L[m] --> M_asp_L[m] + M_nh4[m]	Water + L-Asparagine --> L-Aspartate + Ammonium	false		3.5.1.1	Alanine and aspartate metabolism	G_80150__46__1	0	1000	0
R_ASNS1	Asparagine Synthase (Glutamine-Hydrolysing)	M_h2o[c] + M_atp[c] + M_asp_L[c] + M_gln_L[c] --> M_h[c] + M_glu_L[c] + M_amp[c] + M_ppi[c] + M_asn_L[c]	Water + Adenosine Triphosphate + L-Aspartate + L-Glutamine --> Proton + L-Glutamate + Adenosine Monophosphate + Diphosphate + L-Asparagine	false		6.3.5.4	Alanine and aspartate metabolism	G_440__46__1 or G_440__46__3 or G_440__46__2	0	1000	0
R_ASNSERNaEx	L-Serine/L-Asparagine Na-Dependent Exchange (Asn-L In)	M_na1[e] + M_asn_L[e] + M_ser_L[c] --> M_na1[c] + M_asn_L[c] + M_ser_L[e]	Sodium + L-Asparagine + L-Serine --> Sodium + L-Asparagine + L-Serine	false			Transport, extracellular	G_6510__46__1	0	1000	0
R_ASNt4	L-Asparagine Transport in via Sodium Symport	M_na1[e] + M_asn_L[e] --> M_na1[c] + M_asn_L[c]	Sodium + L-Asparagine --> Sodium + L-Asparagine	false			Transport, extracellular	G_81539__46__1 or G_11254__46__1 or G_54407__46__1 or G_55089__46__1 or (G_340024__46__1 and G_57393__46__1) or (G_340024__46__1 and G_59272__46__1)	0	1000	0
R_ASNTHRNaEx	L-Threonine/L-Asparagine Na-Dependent Exchange (Asn-L In)	M_na1[e] + M_asn_L[e] + M_thr_L[c] --> M_na1[c] + M_asn_L[c] + M_thr_L[e]	Sodium + L-Asparagine + L-Threonine --> Sodium + L-Asparagine + L-Threonine	false		3.5.1.1	Transport, extracellular	G_6510__46__1	0	1000	0
R_ASNtm	L-Asparagine Transport, Mitochondrial	M_asn_L[c] --> M_asn_L[m]	L-Asparagine --> L-Asparagine	false		6.3.5.4	Transport, mitochondrial		0	1000	0
R_ASNtN1	Asparagine Transport (Na, H Coupled)	M_h[c] + (2) M_na1[e] + M_asn_L[e] <=> M_h[e] + (2) M_na1[c] + M_asn_L[c]	Proton + (2) Sodium + L-Asparagine <=> Proton + (2) Sodium + L-Asparagine	true			Transport, extracellular	G_92745__46__1 or G_10991__46__1	-1000	1000	0
R_ASPCTr	Aspartate Carbamoyltransferase (Reversible)	M_asp_L[c] + M_cbp[c] <=> M_h[c] + M_pi[c] + M_cbasp[c]	L-Aspartate + Carbamoyl Phosphate <=> Proton + Orthophosphate + N-Carbamoyl-L-Aspartate	true		2.1.3.2	Pyrimidine synthesis	G_790__46__1	-1000	1000	0
R_ASPDt6	D-Aspartate Transport via Na, H Symport And K Antiport	M_h[e] + (3) M_na1[e] + M_asp_D[e] + M_k[c] --> M_h[c] + (3) M_na1[c] + M_asp_D[c] + M_k[e]	Proton + (3) Sodium + D-Aspartate + Potassium --> Proton + (3) Sodium + D-Aspartate + Potassium	false			Transport, extracellular	G_6511__46__1 or G_6505__46__1 or G_6507__46__1 or G_6506__46__1 or G_6512__46__1	0	1000	0
R_ASPDxt	D-Aspartate Transport, Peroxisomal	M_asp_D[x] <=> M_asp_D[c]	D-Aspartate <=> D-Aspartate	true			Transport, peroxisomal		-1000	1000	0
R_ASPGLUm	Aspartate-Glutamate Mitochondrial Shuttle	M_h[c] + M_glu_L[c] + M_asp_L[m] --> M_h[m] + M_glu_L[m] + M_asp_L[c]	Proton + L-Glutamate + L-Aspartate --> Proton + L-Glutamate + L-Aspartate	false		4.1.1.15	Transport, mitochondrial	G_8604__46__1 or G_10165__46__1	0	1000	0
R_ASPNATm	Aspartate N-Acetyltransferase, Mitochondrial	M_asp_L[m] + M_accoa[m] --> M_h[m] + M_coa[m] + M_Nacasp[m]	L-Aspartate + Acetyl Coenzyme A --> Proton + Coenzyme A + N-Acetyl-L-Aspartate	false		2.3.1.17	Alanine and aspartate metabolism		0	1000	0
R_ASPt6	L-Aspartate Transport via Na, H Symport And K Antiport	M_h[e] + (3) M_na1[e] + M_k[c] + M_asp_L[e] --> M_h[c] + (3) M_na1[c] + M_asp_L[c] + M_k[e]	Proton + (3) Sodium + Potassium + L-Aspartate --> Proton + (3) Sodium + L-Aspartate + Potassium	false			Transport, extracellular	G_6511__46__1 or G_6505__46__1 or G_6507__46__1 or G_6506__46__1 or G_6512__46__1	0	1000	0
R_ASPTAm	Aspartate Transaminase	M_akg[m] + M_asp_L[m] <=> M_glu_L[m] + M_oaa[m]	2-Oxoglutarate + L-Aspartate <=> L-Glutamate + Oxaloacetate	true		2.6.1.1	Alanine and aspartate metabolism	G_2806__46__1	-1000	1000	0
R_ATP1ter	ADP/ATP Transporter, Endoplasmic Reticulum	M_atp[c] + M_adp[r] <=> M_adp[c] + M_atp[r]	Adenosine Triphosphate + Adenosine Diphosphate <=> Adenosine Diphosphate + Adenosine Triphosphate	true		2.3.1.17	Transport, endoplasmic reticular		-1000	1000	0
R_ATP2ter	AMP/ATP Transporter, Endoplasmic Reticulum	M_atp[c] + M_amp[r] <=> M_amp[c] + M_atp[r]	Adenosine Triphosphate + Adenosine Monophosphate <=> Adenosine Monophosphate + Adenosine Triphosphate	true			Transport, endoplasmic reticular		-1000	1000	0
R_ATPasel	V-Type ATPase, H+ Transporting, Lysosomal	M_h2o[c] + M_atp[c] --> M_adp[c] + M_pi[c] + M_h[l]	Water + Adenosine Triphosphate --> Adenosine Diphosphate + Orthophosphate + Proton	false		3.6.3.14	Transport, lysosomal	((G_50617__46__1 and G_533__46__1 and G_527__46__1 and G_8992__46__1 and G_245972__46__1) or (G_50617__46__1 and G_533__46__1 and G_527__46__1 and G_8992__46__1 and G_9114__46__1) or (G_533__46__1 and G_527__46__1 and G_8992__46__1 and G_535__46__1 and G_245972__46__1) or (G_533__46__1 and G_527__46__1 and G_8992__46__1 and G_535__46__1 and G_9114__46__1) or (G_533__46__1 and G_527__46__1 and G_8…	0	1000	0
R_ATPH1e	ATP Diphosphohydrolase	(2) M_h2o[e] + M_atp[e] --> (2) M_h[e] + (2) M_pi[e] + M_amp[e]	(2) Water + Adenosine Triphosphate --> (2) Proton + (2) Orthophosphate + Adenosine Monophosphate	false		3.6.1.5	Nucleotide interconversion	G_954__46__1 or G_954__46__2 or G_953__46__1 or G_956__46__1 or G_955__46__1 or G_957__46__1	0	1000	0
R_ATPH2e	ATP Diphosphohydrolase	M_h2o[e] + M_adp[e] --> M_h[e] + M_pi[e] + M_amp[e]	Water + Adenosine Diphosphate --> Proton + Orthophosphate + Adenosine Monophosphate	false		3.6.1.5	Nucleotide interconversion	G_954__46__2 or G_954__46__1 or G_953__46__1 or G_956__46__1 or G_955__46__1 or G_957__46__1 or G_377841__46__1	0	1000	0
R_ATPtm	ADP/ATP Transporter, Mitochondrial	M_adp[c] + M_atp[m] --> M_atp[c] + M_adp[m]	Adenosine Diphosphate + Adenosine Triphosphate --> Adenosine Triphosphate + Adenosine Diphosphate	false		3.6.3.14	Transport, mitochondrial	G_291__46__1 or G_293__46__1 or G_292__46__1	0	1000	0
R_ATPtn	ATP Diffusion in Nucleus	M_atp[c] <=> M_atp[n]	Adenosine Triphosphate <=> Adenosine Triphosphate	true		3.6.1.5	Transport, nuclear		-1000	1000	0
R_ATPtx	ATP Transporter, Peroxisomal	M_atp[c] <=> M_atp[x]	Adenosine Triphosphate <=> Adenosine Triphosphate	true		3.6.1.5	Transport, peroxisomal		-1000	1000	0
R_AVITE2t	Alpha-Tocotrienol (Vit. E) Transport	M_avite2[e] --> M_avite2[c]	Alpha-Tocotrienol --> Alpha-Tocotrienol	false		3.6.3.14	Transport, extracellular		0	1000	0
R_B_MANNASEly	Beta-Mannosidase, Lysosomal	M_h2o[l] + M_mn[l] --> M_man[l] + M_acgam[l]	Water + Beta-1,4-Mannose-N-Acetylglucosamine --> D-Mannose + N-Acetyl-D-Glucosamine	false		3.2.1.25	N-glycan degradation	G_4126__46__1	0	1000	0
R_B3GALT3g	Beta-1, 3-Galactosyltransferase 3	M_thcrm_hs[g] + M_udpacgal[g] --> M_h[g] + M_udp[g] + M_gbside_hs[g]	Trihexosyl Ceramide + Uridine-5'-Diphosphate-N-Acetyl-D-Galactosamine --> Proton + Uridine Diphosphate + Globoside	false		2.4.1.79	Sphingolipid metabolism	G_8706__46__4 or G_8706__46__1 or G_8706__46__3 or G_8706__46__2	0	1000	0
R_B3GALT41g	Beta-1, 3-Galactosyltransferase 4	M_udpgal[g] + M_ga2_hs[g] --> M_h[g] + M_udp[g] + M_ga1_hs[g]	Uridine-5'-Diphosphate-D-Galactose + Gibberellin A2 --> Proton + Uridine Diphosphate + Gibberellin A1	false		2.4.1.62	Sphingolipid metabolism	G_8705__46__1	0	1000	0
R_B3GALT42g	Beta-1, 3-Galactosyltransferase 4	M_udpgal[g] + M_gm2_hs[g] --> M_h[g] + M_udp[g] + M_gm1_hs[g]	Uridine-5'-Diphosphate-D-Galactose + N-Acetyl-Beta-D-Galactosaminyl-(1->4)-[Alpha-N-Acetylneuraminosyl-(2->3)]-Beta-D-Galactosyl-Beta-D-Glucosyl-(1<->1)-Ceramide Anion --> Proton + Uridine Diphosphate + Ganglioside Gm1	false		2.4.1.62	Sphingolipid metabolism	G_8705__46__1	0	1000	0
R_B3GALT43g	Beta-1, 3-Galactosyltransferase 4	M_udpgal[g] + M_gd2_hs[g] --> M_h[g] + M_udp[g] + M_gd1b_hs[g]	Uridine-5'-Diphosphate-D-Galactose + GalNac-Beta1->4(Neuac-Alpha2->8Neuac2->3)Gal-Beta1->4Glc-Beta1->1'Cer --> Proton + Uridine Diphosphate + Gd1B	false		2.4.1.62	Sphingolipid metabolism	G_8705__46__1	0	1000	0
R_B3GALT44g	Beta-1, 3-Galactosyltransferase 4	M_udpgal[g] + M_gt2_hs[g] --> M_h[g] + M_udp[g] + M_gt1c_hs[g]	Uridine-5'-Diphosphate-D-Galactose + Gt2 --> Proton + Uridine Diphosphate + Gt1C	false		2.4.1.62	Sphingolipid metabolism	G_8705__46__1	0	1000	0
R_B3GALT5g	Beta-1, 3-Galactosyltransferase 5	M_udpgal[g] + M_gbside_hs[g] --> M_h[g] + M_udp[g] + M_galgbside_hs[g]	Uridine-5'-Diphosphate-D-Galactose + Globoside --> Proton + Uridine Diphosphate + Galactosylgloboside	false		2.4.1.62	Sphingolipid metabolism	G_10317__46__4 or G_10317__46__1 or G_10317__46__3 or G_10317__46__2 or G_10317__46__5	0	1000	0
R_B3GALTg	Beta Galactosyltransferase	M_udpgal[g] + M_acglcgalgluside_hs[g] --> M_h[g] + M_udp[g] + M_galacglcgalgluside_hs[g]	Uridine-5'-Diphosphate-D-Galactose + Lactotriaosylceramide --> Proton + Uridine Diphosphate + D-Glucosylceramide	false		2.4.1.86	Blood group synthesis		0	1000	0
R_B3GNT11g	UDP-GlcNac:Betagal Beta-1, 3-N-Acetylglucosaminyltransferase 1	M_uacgam[g] + M_gal14acglcgalgluside_hs[g] --> M_h[g] + M_udp[g] + M_acglcgal14acglcgalgluside_hs[g]	Uridine-5'-Diphosphate-N-Acetyl-Alpha-D-Glucosamine + Lactoneotetraosylceramide --> Proton + Uridine Diphosphate + N-Acetyl-D-Glucosaminyl-1,3-Beta-D-Galactosyl-1,4-N-Acetyl-Beta-D-Glucosaminyl-1,3-Beta-D-Galactosyl-1,4-Beta-D-Glucosylceramide	false		2.4.1.62	Blood group synthesis	G_10678__46__1	0	1000	0
R_B3GNT12g	UDP-GlcNac:Betagal Beta-1, 3-N-Acetylglucosaminyltransferase 1	M_uacgam[g] + M_galacglcgal14acglcgalgluside_hs[g] --> M_h[g] + M_udp[g] + M_acglc13galacglcgal14acglcgalgluside_hs[g]	Uridine-5'-Diphosphate-N-Acetyl-Alpha-D-Glucosamine + Nlc6Cer --> Proton + Uridine Diphosphate + Nlc7Cer	false		2.4.1.62	Blood group synthesis	G_10678__46__1 or G_10678__46__2	0	1000	0
R_B3GNT310g	UDP-GlcNac:Betagal Beta-1, 3-N-Acetylglucosaminyltransferase 3, Golgi Apparatus	M_udpgal[g] + M_acglcgalgluside_hs[g] --> M_h[g] + M_udp[g] + M_gal14acglcgalgluside_hs[g]	Uridine-5'-Diphosphate-D-Galactose + Lactotriaosylceramide --> Proton + Uridine Diphosphate + Lactoneotetraosylceramide	false			Blood group synthesis	G_10331__46__1	0	1000	0
R_B3GNT311g	UDP-GlcNac:Betagal Beta-1, 3-N-Acetylglucosaminyltransferase 3, Golgi Apparatus	M_udpgal[g] + M_acgalfuc12gal14acglcgalgluside_hs[g] --> M_h[g] + M_udp[g] + M_galacgalfuc12gal14acglcgalgluside_hs[g]	Uridine-5'-Diphosphate-D-Galactose + (Gal)2 (GalNac)1 (Glc)1 (GlcNac)1 (LFuc)1 (Cer)1 --> Proton + Uridine Diphosphate + (Gal)3 (GalNac)1 (Glc)1 (GlcNac)1 (LFuc)1 (Cer)1	false		2.4.1.86	Blood group synthesis	G_10331__46__1	0	1000	0
R_B3GNT312g	UDP-GlcNac:Betagal Beta-1, 3-N-Acetylglucosaminyltransferase 3, Golgi Apparatus	M_udpgal[g] + M_acglcgal14acglcgalgluside_hs[g] --> M_h[g] + M_udp[g] + M_galacglcgal14acglcgalgluside_hs[g]	Uridine-5'-Diphosphate-D-Galactose + N-Acetyl-D-Glucosaminyl-1,3-Beta-D-Galactosyl-1,4-N-Acetyl-Beta-D-Glucosaminyl-1,3-Beta-D-Galactosyl-1,4-Beta-D-Glucosylceramide --> Proton + Uridine Diphosphate + Nlc6Cer	false			Blood group synthesis	G_10331__46__1	0	1000	0
R_B3GNT313g	UDP-GlcNac:Betagal Beta-1, 3-N-Acetylglucosaminyltransferase 3, Golgi Apparatus	M_udpgal[g] + M_acgalfucgalacglcgal14acglcgalgluside_hs[g] --> M_h[g] + M_udp[g] + M_galacgalfucgalacglcgal14acglcgalgluside_hs[g]	Uridine-5'-Diphosphate-D-Galactose + (Gal)3 (GalNac)1 (Glc)1 (GlcNac)2 (LFuc)1 (Cer)1 --> Proton + Uridine Diphosphate + (Gal)4 (GalNac)1 (Glc)1 (GlcNac)2 (LFuc)1 (Cer)1	false			Blood group synthesis	G_10331__46__1	0	1000	0
R_B3GNT314g	UDP-GlcNac:Betagal Beta-1, 3-N-Acetylglucosaminyltransferase 3, Golgi Apparatus	M_udpgal[g] + M_acglcgalacglcgal14acglcgalgluside_hs[g] --> M_h[g] + M_udp[g] + M_galacglcgalacglcgal14acglcgalgluside_hs[g]	Uridine-5'-Diphosphate-D-Galactose + (Gal)3 (Glc)1 (Glcnac)3 (Cer)1 --> Proton + Uridine Diphosphate + I-Antigen	false			Blood group synthesis	G_10331__46__1	0	1000	0
R_B3GNT315g	UDP-GlcNac:Betagal Beta-1, 3-N-Acetylglucosaminyltransferase 3, Golgi Apparatus	M_udpgal[g] + M_acglc13galacglcgal14acglcgalgluside_hs[g] --> M_h[g] + M_udp[g] + M_galacglc13galacglcgal14acglcgalgluside_hs[g]	Uridine-5'-Diphosphate-D-Galactose + Nlc7Cer --> Proton + Uridine Diphosphate + Nlc8Cer	false			Blood group synthesis	G_10331__46__1	0	1000	0
R_B3GNT31g	UDP-GlcNac:Betagal Beta-1, 3-N-Acetylglucosaminyltransferase 3, Golgi Apparatus	M_udpgal[g] + M_thcrm_hs[g] --> M_h[g] + M_udp[g] + M_galthcrm_hs[g]	Uridine-5'-Diphosphate-D-Galactose + Trihexosyl Ceramide --> Proton + Uridine Diphosphate + Gal-Gal-Gal-Glc-Cer	false			Sphingolipid metabolism	G_10331__46__1	0	1000	0
R_B3GNT32g	UDP-GlcNac:Betagal Beta-1, 3-N-Acetylglucosaminyltransferase 3, Golgi Apparatus	M_udpgal[g] + M_galthcrm_hs[g] --> M_h[g] + M_udp[g] + M_galgalthcrm_hs[g]	Uridine-5'-Diphosphate-D-Galactose + Gal-Gal-Gal-Glc-Cer --> Proton + Uridine Diphosphate + Gal-Gal-Gal-Gal-Glc-Cer	false			Sphingolipid metabolism	G_10331__46__1	0	1000	0
R_B3GNT33g	UDP-GlcNac:Betagal Beta-1, 3-N-Acetylglucosaminyltransferase 3, Golgi Apparatus	M_udpgal[g] + M_galgalthcrm_hs[g] --> M_h[g] + M_udp[g] + M_galgalgalthcrm_hs[g]	Uridine-5'-Diphosphate-D-Galactose + Gal-Gal-Gal-Gal-Glc-Cer --> Proton + Uridine Diphosphate + Gal-Gal-Gal-Gal-Gal-Glc-Cer	false			Sphingolipid metabolism	G_10331__46__1	0	1000	0
R_B3GNT34g	UDP-GlcNac:Betagal Beta-1, 3-N-Acetylglucosaminyltransferase 3, Golgi Apparatus	M_uacgam[g] + M_galgbside_hs[g] --> M_h[g] + M_udp[g] + M_acglcgalgbside_hs[g]	Uridine-5'-Diphosphate-N-Acetyl-Alpha-D-Glucosamine + Galactosylgloboside --> Proton + Uridine Diphosphate + GlcNac-Gal Globoside	false			Sphingolipid metabolism	G_10331__46__1	0	1000	0
R_B3GNT35g	UDP-GlcNac:Betagal Beta-1, 3-N-Acetylglucosaminyltransferase 3, Golgi Apparatus	M_udpgal[g] + M_acglcgalgbside_hs[g] --> M_h[g] + M_udp[g] + M_galacglcgalgbside_hs[g]	Uridine-5'-Diphosphate-D-Galactose + GlcNac-Gal Globoside --> Proton + Uridine Diphosphate + Gal-GlcNac-Gal Globoside	false			Sphingolipid metabolism	G_10331__46__1	0	1000	0
R_B3GNT36g	UDP-GlcNac:Betagal Beta-1, 3-N-Acetylglucosaminyltransferase 3, Golgi Apparatus	M_acgal[g] + M_gbside_hs[g] --> M_acgbgbside_hs[g] + M_h2o[g]	N-Acetyl-D-Galactosamine + Globoside --> Beta-GalNac-Globoside + Water	false			Sphingolipid metabolism	G_10331__46__1	0	1000	0
R_B3GNT37g	UDP-GlcNac:Betagal Beta-1, 3-N-Acetylglucosaminyltransferase 3, Golgi Apparatus	M_udpgal[g] + M_gm2a_hs[g] --> M_h[g] + M_udp[g] + M_gm1a_hs[g]	Uridine-5'-Diphosphate-D-Galactose + Gm2Alpha --> Proton + Uridine Diphosphate + Gm1Alpha	false			Sphingolipid metabolism	G_10331__46__1	0	1000	0
R_B3GNT39g	UDP-GlcNac:Betagal Beta-1, 3-N-Acetylglucosaminyltransferase 3, Golgi Apparatus	M_udpgal[g] + M_gluside_hs[g] --> M_h[g] + M_galgluside_hs[g] + M_udp[g]	Uridine-5'-Diphosphate-D-Galactose + D-Glucosyl-N-Acylsphingosine --> Proton + Galactosyl Glucosyl Ceramide + Uridine Diphosphate	false			Sphingolipid metabolism	G_10331__46__1	0	1000	0
R_B3GNT51g	UDP-GlcNac:Betagal Beta-1, 3-N-Acetylglucosaminyltransferase 5	M_galgluside_hs[g] + M_uacgam[g] --> M_h[g] + M_udp[g] + M_acglcgalgluside_hs[g]	Galactosyl Glucosyl Ceramide + Uridine-5'-Diphosphate-N-Acetyl-Alpha-D-Glucosamine --> Proton + Uridine Diphosphate + Lactotriaosylceramide	false			Blood group synthesis	G_84002__46__1	0	1000	0
R_BAAT1x	Bile Acid Coenzyme A: Amino Acid N-Acyltransferase	M_gly[x] + M_cholcoa[x] --> M_coa[x] + M_gchola[x]	Glycine + Choloyl Coenzyme A --> Coenzyme A + Glycocholate	false		2.3.1.65	Bile acid synthesis	G_570__46__1	0	1000	0
R_BAAT2x	Bile Acid Coenzyme A: Amino Acid N-Acyltransferase	M_cholcoa[x] + M_taur[x] --> M_coa[x] + M_tchola[x]	Choloyl Coenzyme A + Taurine --> Coenzyme A + Taurocholic acid	false		2.3.1.65	Bile acid synthesis	G_570__46__1	0	1000	0
R_BAAT3x	Bile Acid Coenzyme A: Amino Acid N-Acyltransferase	M_gly[x] + M_dgcholcoa[x] --> M_coa[x] + M_dgchol[x]	Glycine + Chenodeoxyglycocholoyl Coenzyme A --> Coenzyme A + Glycochenodeoxycholate	false		2.3.1.65	Bile acid synthesis	G_570__46__1	0	1000	0
R_BAAT4x	Bile Acid Coenzyme A: Amino Acid N-Acyltransferase	M_gly[x] + M_dcholcoa[x] --> M_coa[x] + M_dgchol[x]	Glycine + Chenodeoxycholoyl Coenzyme A --> Coenzyme A + Glycochenodeoxycholate	false		2.3.1.65	Bile acid synthesis	G_570__46__1	0	1000	0
R_BACCL	Biotin-[Acetyl Coenzyme A-Carboxylase] Ligase	M_h[c] + M_atp[c] + M_btn[c] --> M_ppi[c] + M_btamp[c]	Proton + Adenosine Triphosphate + Biotin --> Diphosphate + Biotinyl-5-Adenosine-5'-Monophosphate	false		6.3.4.15	Biotin metabolism	G_3141__46__1	0	1000	0
R_BACCLm	Biotin-[Acetyl Coenzyme A-Carboxylase] Ligase, Mitochondrial	M_h[m] + M_atp[m] + M_btn[m] --> M_ppi[m] + M_btamp[m]	Proton + Adenosine Triphosphate + Biotin --> Diphosphate + Biotinyl-5-Adenosine-5'-Monophosphate	false		6.3.4.15	Biotin metabolism	G_3141__46__1	0	1000	0
R_BALAtmr	Beta-Alanine Reversible Mitochondrial Transport (Diffusion)	M_ala_B[c] <=> M_ala_B[m]	Beta-Alanine <=> Beta-Alanine	true		2.3.1.65	Transport, mitochondrial		-1000	1000	0
R_BALAVECSEC	B-Alanine Secretion via Secretory Vesicle (ATP Driven)	M_h2o[c] + M_atp[c] + M_ala_B[c] --> M_h[c] + M_adp[c] + M_pi[c] + M_ala_B[e]	Water + Adenosine Triphosphate + Beta-Alanine --> Proton + Adenosine Diphosphate + Orthophosphate + Beta-Alanine	false		2.3.1.65	Transport, extracellular	G_140679__46__1	0	1000	0
R_BAMPPALDOX	Beta-Aminopropion Aldehyde:NAD+ Oxidoreductase	M_h2o[c] + M_bamppald[c] + M_nad[c] --> (2) M_h[c] + M_nadh[c] + M_ala_B[c]	Water + Beta-Aminopropion Aldehyde + Nicotinamide Adenine Dinucleotide --> (2) Proton + Nicotinamide Adenine Dinucleotide - Reduced + Beta-Alanine	false		1.2.1.36	Beta-Alanine metabolism	G_8854__46__2 or G_501__46__1 or G_216__46__1 or G_224__46__1 or G_8854__46__3 or G_223__46__1 or G_8854__46__1	0	1000	0
R_BBHOX	4-Trimethylammoniobutanoate, 2-Oxoglutarate:Oxygen Oxidoreductase (3-Hydroxylating)	M_o2[c] + M_akg[c] + M_4tmeabutn[c] --> M_co2[c] + M_crn[c] + M_succ[c]	Oxygen + 2-Oxoglutarate + 4-(Trimethylammonio)Butanoate --> Carbon Dioxide + L-Carnitine + Succinate	false		1.14.11.1	Lysine metabolism	G_8424__46__1	0	1000	0
R_BCDO	Beta-Carotene Dioxygenase	M_o2[c] + M_caro[c] --> (2) M_retinal[c]	Oxygen + Beta-Carotene --> (2) Retinal	false		1.14.99.36	Vitamin A metabolism	G_53630__46__1	0	1000	0
R_BDHm	(R)-3-Hydroxybutanoate:NAD+ Oxidoreductase	M_nad[m] + M_bhb[m] <=> M_h[m] + M_nadh[m] + M_acac[m]	Nicotinamide Adenine Dinucleotide + (R)-3-Hydroxybutyrate <=> Proton + Nicotinamide Adenine Dinucleotide - Reduced + Acetoacetate	true		1.1.1.30	Butanoate metabolism	G_622__46__2 or G_622__46__3 or G_622__46__1	-1000	1000	0
R_BETALDHxm	Betaine-Aldehyde Dehydrogenase, Mitochondrial	M_h2o[m] + M_nad[m] + M_betald[m] --> (2) M_h[m] + M_nadh[m] + M_glyb[m]	Water + Nicotinamide Adenine Dinucleotide + Betaine Aldehyde --> (2) Proton + Nicotinamide Adenine Dinucleotide - Reduced + Glycine Betaine	false		1.2.1.8	Glycine, serine, alanine, and threonine metabolism		0	1000	0
R_BHBt	(R)-3-Hydroxybutanoate Transport via H+ Symport	M_h[e] + M_bhb[e] <=> M_h[c] + M_bhb[c]	Proton + (R)-3-Hydroxybutyrate <=> Proton + (R)-3-Hydroxybutyrate	true		1.1.1.30	Transport, extracellular		-1000	1000	0
R_BHBtm	(R)-3-Hydroxybutanoate Mitochondrial Transport via H+ Symport	M_h[c] + M_bhb[c] <=> M_h[m] + M_bhb[m]	Proton + (R)-3-Hydroxybutyrate <=> Proton + (R)-3-Hydroxybutyrate	true		2.4.1.142	Transport, mitochondrial		-1000	1000	0
R_BHMT	Betaine-Homocysteine S-Methyltransferase	M_hcys_L[c] + M_glyb[c] --> M_dmgly[c] + M_met_L[c]	L-Homocysteine + Glycine Betaine --> N,N-Dimethylglycine + L-Methionine	false		2.1.1.5	Glycine, serine, alanine, and threonine metabolism	G_23743__46__1 or G_635__46__1	0	1000	0
R_BILDGLCURt	Bilirubin Beta-Diglucuronide Transport via Bicarbonate Antiport	M_hco3[c] + M_bildglcur[e] <=> M_hco3[e] + M_bildglcur[c]	Bicarbonate + Bis(Beta-Glucosyluronate)Bilirubin <=> Bicarbonate + Bis(Beta-Glucosyluronate)Bilirubin	true		1.2.1.8	Transport, extracellular	G_10599__46__1	-1000	1000	0
R_BILDGLCURte	Bilirubin Beta-Diglucuronide Transport Mdr	M_h2o[c] + M_atp[c] + M_bildglcur[c] --> M_h[c] + M_adp[c] + M_pi[c] + M_bildglcur[e]	Water + Adenosine Triphosphate + Bis(Beta-Glucosyluronate)Bilirubin --> Proton + Adenosine Diphosphate + Orthophosphate + Bis(Beta-Glucosyluronate)Bilirubin	false			Transport, extracellular	G_4363__46__1 or G_1244__46__1 or G_8714__46__1	0	1000	0
R_BILDGLCURtr	Glucuronidated Compound Transport	M_bildglcur[c] <=> M_bildglcur[r]	Bis(Beta-Glucosyluronate)Bilirubin <=> Bis(Beta-Glucosyluronate)Bilirubin	true			Transport, endoplasmic reticular		-1000	1000	0
R_BILGLCURt	Bilirubin Monoglucuronide Transport via Bicarbonate Antiport	M_hco3[c] + M_bilglcur[e] <=> M_hco3[e] + M_bilglcur[c]	Bicarbonate + Mono(Glucosyluronic Acid)Bilirubin <=> Bicarbonate + Mono(Glucosyluronic Acid)Bilirubin	true		2.1.1.5	Transport, extracellular	G_10599__46__1 or G_28234__46__1	-1000	1000	0
R_BILGLCURte	Bilirubin Monoglucuronide Transport Mdr	M_h2o[c] + M_atp[c] + M_bilglcur[c] --> M_h[c] + M_adp[c] + M_pi[c] + M_bilglcur[e]	Water + Adenosine Triphosphate + Mono(Glucosyluronic Acid)Bilirubin --> Proton + Adenosine Diphosphate + Orthophosphate + Mono(Glucosyluronic Acid)Bilirubin	false			Transport, extracellular	G_4363__46__1	0	1000	0
R_BILGLCURtr	Glucuronidated Compound Transport	M_bilglcur[c] <=> M_bilglcur[r]	Mono(Glucosyluronic Acid)Bilirubin <=> Mono(Glucosyluronic Acid)Bilirubin	true			Transport, endoplasmic reticular		-1000	1000	0
R_BILIRED	NAD (P)H Biliverdin Reductase	M_h[c] + M_nadph[c] + M_biliverd[c] --> M_nadp[c] + M_bilirub[c]	Proton + Nicotinamide Adenine Dinucleotide Phosphate - Reduced + Biliverdin --> Nicotinamide Adenine Dinucleotide Phosphate + Bilirubin	false		1.3.1.24	Heme degradation	G_645__46__1 or G_644__46__1	0	1000	0
R_BILIRUBt2	Bilirubin Transport via Bicarbonate Antiport	M_hco3[c] + M_bilirub[e] <=> M_hco3[e] + M_bilirub[c]	Bicarbonate + Bilirubin <=> Bicarbonate + Bilirubin	true			Transport, extracellular	G_10599__46__1	-1000	1000	0
R_BILIRUBtr	Lipid, Flip-Flop Intracellular Transport	M_bilirub[c] <=> M_bilirub[r]	Bilirubin <=> Bilirubin	true			Transport, endoplasmic reticular		-1000	1000	0
R_BIOCYTtn	Biocytin Transport, Nuclear	M_biocyt[c] <=> M_biocyt[n]	Biocytin <=> Biocytin	true			Transport, nuclear		-1000	1000	0
R_BMTer_U	B Mannosyltransferase, Endoplasmic Reticulum	M_memgacpail_hs[r] + (0.1) M_dolmanp_U[r] --> M_h[r] + M_m2emgacpail_hs[r] + (0.1) M_dolp_U[r]	(Mannosyl),(Phosphoethanolaminyl)-Mannosyl-Glucosylaminyl-Acylphosphatidylinositol (B) + (0.1) Dolichyl Phosphate D-Mannose, Human Uterine Homolog --> Proton + (Dimannosyl),(Phosphoethanolaminyl)-Mannosyl-Glucosylaminyl-Acylphosphatidylinositol (H6) + (0.1) Dolichyl Phosphate	false			Phosphatidylinositol phosphate metabolism	G_9488__46__1	0	1000	0
R_BPNT2	3', 5'-Bisphosphate Nucleotidase (Paps)	M_h2o[c] + M_paps[c] --> M_pi[c] + M_aps[c]	Water + 3'-Phosphoadenylyl Sulfate --> Orthophosphate + 5-Adenylyl Sulfate	false		3.1.3.7	Nucleotide interconversion	G_10380__46__1	0	1000	0
R_BTND1	Biotinidase (Biotin)	M_h2o[c] + M_biocyt[c] --> M_lys_L[c] + M_btn[c]	Water + Biocytin --> L-Lysine + Biotin	false		3.5.1.12	Biotin metabolism	G_686__46__1	0	1000	0
R_BTND1n	Biotinidase (Biotin), Nuclear	M_biocyt[n] + M_h2o[n] --> M_lys_L[n] + M_btn[n]	Biocytin + Water --> L-Lysine + Biotin	false		3.5.1.12	Biotin metabolism	G_686__46__1	0	1000	0
R_BTNDe	Biotinidase (Biotin), Extracellular	M_h2o[e] + M_biocyt[e] --> M_lys_L[e] + M_btn[e]	Water + Biocytin --> L-Lysine + Biotin	false		3.5.1.12	Biotin metabolism	G_686__46__1	0	1000	0
R_BTNDm	Biotinidase (Biotin), Mitochondrial	M_h2o[m] + M_biocyt[m] --> M_lys_L[m] + M_btn[m]	Water + Biocytin --> L-Lysine + Biotin	false		3.5.1.12	Biotin metabolism	G_686__46__1	0	1000	0
R_BTNPL	Holocarboxylase Synthestase (Biotin Protein Ligase)	M_apoC_Lys[c] + M_btamp[c] --> M_h[c] + M_amp[c] + M_apoC_Lys_btn[c]	Apoc-Lysine + Biotinyl-5-Adenosine-5'-Monophosphate --> Proton + Adenosine Monophosphate + Holocarboxylase (Biotin Covalent Bound To Lys Residue Of Apoc)	false		3.5.1.12	Biotin metabolism	G_3141__46__1	0	1000	0
R_BTNPLm	Holocarboxylase Synthestase (Biotin Protein Ligase), Mitochondrial	M_apoC_Lys[m] + M_btamp[m] --> M_h[m] + M_amp[m] + M_apoC_Lys_btn[m]	Apoc-Lysine + Biotinyl-5-Adenosine-5'-Monophosphate --> Proton + Adenosine Monophosphate + Holocarboxylase (Biotin Covalent Bound To Lys Residue Of Apoc)	false		3.5.1.12	Biotin metabolism	G_3141__46__1	0	1000	0
R_BTNt2	Biotin Reversible Transport via Proton Symport	M_h[e] + M_btn[e] <=> M_h[c] + M_btn[c]	Proton + Biotin <=> Proton + Biotin	true		3.5.1.12	Transport, extracellular	G_6566__46__1	-1000	1000	0
R_BTNt2m	Biotin Reversible Transport via Proton Symport, Mitochondria	M_h[c] + M_btn[c] <=> M_h[m] + M_btn[m]	Proton + Biotin <=> Proton + Biotin	true		3.5.1.12	Transport, mitochondrial	G_6566__46__1	-1000	1000	0
R_BTNt3i	Biotin Transport via Sodium Symport	M_h2o[c] + M_atp[c] + M_na1[e] + M_btn[e] --> M_h[c] + M_adp[c] + M_pi[c] + M_na1[c] + M_btn[c]	Water + Adenosine Triphosphate + Sodium + Biotin --> Proton + Adenosine Diphosphate + Orthophosphate + Sodium + Biotin	false			Transport, extracellular	G_8884__46__1	0	1000	0
R_BTNt4i	Biotin Uptake (Antiport)	M_h[c] + M_btn[e] --> M_h[e] + M_btn[c]	Proton + Biotin --> Proton + Biotin	false			Transport, extracellular	G_80704__46__1	0	1000	0
R_BTNtn	Biotin Transport, Nuclear	M_btn[c] <=> M_btn[n]	Biotin <=> Biotin	true			Transport, nuclear		-1000	1000	0
R_BUP2	Beta-Ureidopropionase (D-3-Amino-Isobutanoate Forming)	M_h2o[c] + (2) M_h[c] + M_3uib[c] --> M_nh4[c] + M_co2[c] + M_3aib_D[c]	Water + (2) Proton + 3-Ureidoisobutyrate --> Ammonium + Carbon Dioxide + D-3-Amino-Isobutanoate	false		3.5.1.6	Pyrimidine catabolism	G_51733__46__1	0	1000	0
R_BUTt2m	Butyrate Mitochondrial Transport via Proton Symport, Reversible	M_h[c] + M_but[c] <=> M_h[m] + M_but[m]	Proton + Butyrate <=> Proton + Butyrate	true			Transport, mitochondrial	G_6566__46__1	-1000	1000	0
R_BVITEt	Beta-Tocopherol (Vit. E) Transport	M_bvite[e] --> M_bvite[c]	Beta-Tocopherol --> Beta-Tocopherol	false			Transport, extracellular		0	1000	0
R_BZt	Benzoate Transport (Diffusion)	M_bz[e] <=> M_bz[c]	Benzoate <=> Benzoate	true		3.5.1.6	Transport, extracellular		-1000	1000	0
R_BZtr	Benzene Transporter, Endoplasmic Reticulum	M_bz[c] <=> M_bz[r]	Benzoate <=> Benzoate	true			Transport, endoplasmic reticular		-1000	1000	0
R_C14STRr	C-14 Sterol Reductase	M_h[r] + M_nadph[r] + M_44mctr[r] --> M_nadp[r] + M_44mzym[r]	Proton + Nicotinamide Adenine Dinucleotide Phosphate - Reduced + 4,4-Dimethyl-5Alpha-Cholesta-8,14,24-Trien-3Beta-Ol --> Nicotinamide Adenine Dinucleotide Phosphate + 14-Demethyllanosterol	false		1.3.1.70	Cholesterol metabolism	G_7108__46__1	0	1000	0
R_C160CPT1	Production of Palmitoylcarnitine	M_crn[c] + M_pmtcoa[c] <=> M_coa[c] + M_pmtcrn[c]	L-Carnitine + Palmitoyl Coenzyme A (N-C16:0 Coenzyme A) <=> Coenzyme A + L-Palmitoylcarnitine	true		2.3.1.21	Fatty acid oxidation	G_126129__46__1 or G_1375__46__3 or G_1374__46__1 or G_1375__46__2 or G_1375__46__1	-1000	1000	0
R_C160CPT2	C160 Transport into the Mitochondria	M_coa[m] + M_pmtcrn[m] <=> M_crn[m] + M_pmtcoa[m]	Coenzyme A + L-Palmitoylcarnitine <=> L-Carnitine + Palmitoyl Coenzyme A (N-C16:0 Coenzyme A)	true		2.3.1.21	Fatty acid oxidation	G_1376__46__1 or G_1374__46__1	-1000	1000	0
R_C160CRNt	C160 Transport into the Mitochondria	M_pmtcrn[c] <=> M_pmtcrn[m]	L-Palmitoylcarnitine <=> L-Palmitoylcarnitine	true			Fatty acid oxidation	G_788__46__1	-1000	1000	0
R_C161CPT1	Production of Palmitoleoylcarnitine	M_crn[c] + M_hdcoa[c] <=> M_coa[c] + M_hdcecrn[c]	L-Carnitine + Palmitoleyl Coenzyme A <=> Coenzyme A + Palmitoleoyl-Carnitine	true		2.3.1.21	Fatty acid oxidation	G_1375__46__1 or G_1375__46__3 or G_1375__46__4 or G_126129__46__1 or G_1374__46__1 or G_1375__46__2	-1000	1000	0
R_C161CPT12	Carnitine O-Palmitoyltransferase	M_crn[c] + M_hdd2coa[c] <=> M_coa[c] + M_hdd2crn[c]	L-Carnitine + Trans-Hexadec-2-Enoyl Coenzyme A <=> Coenzyme A + Trans-Hexadec-2-Enoyl Carnitine	true		2.3.1.21	Fatty acid oxidation	G_126129__46__1 or G_1375__46__3 or G_1375__46__1 or G_1375__46__2 or G_1374__46__1 or G_1375__46__4	-1000	1000	0
R_C161CPT2	Transport of Hexadecenoyl Coenzyme A into Mitochondrial Matrix	M_coa[m] + M_hdcecrn[m] <=> M_crn[m] + M_hdcoa[m]	Coenzyme A + Palmitoleoyl-Carnitine <=> L-Carnitine + Palmitoleyl Coenzyme A	true		2.3.1.21	Fatty acid oxidation	G_1376__46__1	-1000	1000	0
R_C161CPT22	C161 Transport into the Mitochondria	M_coa[m] + M_hdd2crn[m] <=> M_crn[m] + M_hdd2coa[m]	Coenzyme A + Trans-Hexadec-2-Enoyl Carnitine <=> L-Carnitine + Trans-Hexadec-2-Enoyl Coenzyme A	true		2.3.1.21	Fatty acid oxidation	G_1376__46__1	-1000	1000	0
R_C161CRN2t	C161 Transport into the Mitochondria	M_hdd2crn[c] <=> M_hdd2crn[m]	Trans-Hexadec-2-Enoyl Carnitine <=> Trans-Hexadec-2-Enoyl Carnitine	true		2.3.1.21	Fatty acid oxidation	G_788__46__1	-1000	1000	0
R_C161CRNt	C161 Transport into the Mitochondria	M_hdcecrn[c] <=> M_hdcecrn[m]	Palmitoleoyl-Carnitine <=> Palmitoleoyl-Carnitine	true		2.3.1.21	Fatty acid oxidation	G_788__46__1	-1000	1000	0
R_C180CPT1	Production of Stearoylcarnitine	M_crn[c] + M_stcoa[c] <=> M_coa[c] + M_stcrn[c]	L-Carnitine + Stearoyl Coenzyme A (N-C18:0 Coenzyme A) <=> Coenzyme A + O-Octadecanoyl-R-Carnitine	true		2.3.1.21	Fatty acid oxidation	G_1375__46__4 or G_1375__46__2 or G_126129__46__1 or G_1375__46__1 or G_1374__46__1 or G_1375__46__3	-1000	1000	0
R_C180CPT2	Carnitine O-Stearoyl Transferase	M_coa[m] + M_stcrn[m] <=> M_crn[m] + M_stcoa[m]	Coenzyme A + O-Octadecanoyl-R-Carnitine <=> L-Carnitine + Stearoyl Coenzyme A (N-C18:0 Coenzyme A)	true		2.3.1.21	Fatty acid oxidation	G_1376__46__1	-1000	1000	0
R_C180CRNt	C180 Transport into the Mitochondria	M_stcrn[c] <=> M_stcrn[m]	O-Octadecanoyl-R-Carnitine <=> O-Octadecanoyl-R-Carnitine	true			Fatty acid oxidation	G_788__46__1	-1000	1000	0
R_C181CPT1	Transport of Octadecenoyl Coenzyme A into Mitochondrial Matrix	M_crn[c] + M_odecoa[c] <=> M_coa[c] + M_odecrn[c]	L-Carnitine + Octadecenoyl Coenzyme A (N-C18:1 Coenzyme A) <=> Coenzyme A + L-Oleoylcarnitine	true		2.3.1.21	Fatty acid oxidation	G_126129__46__1 or G_1375__46__3 or G_1374__46__1 or G_1375__46__2 or G_1375__46__1 or G_1375__46__4	-1000	1000	0
R_C181CPT2	Transport of Octadecenoyl Coenzyme A into Mitochondrial Matrix	M_coa[m] + M_odecrn[m] <=> M_crn[m] + M_odecoa[m]	Coenzyme A + L-Oleoylcarnitine <=> L-Carnitine + Octadecenoyl Coenzyme A (N-C18:1 Coenzyme A)	true		2.3.1.21	Fatty acid oxidation	G_1376__46__1	-1000	1000	0
R_C181CRNt	C181 Transport into the Mitochondria	M_odecrn[c] <=> M_odecrn[m]	L-Oleoylcarnitine <=> L-Oleoylcarnitine	true		2.3.1.21	Fatty acid oxidation	G_788__46__1	-1000	1000	0
R_C204CPT1	Carnitine C20:4 Transferase	M_crn[c] + M_arachdcoa[c] <=> M_coa[c] + M_arachdcrn[c]	L-Carnitine + Arachidonoyl Coenzyme A <=> Coenzyme A + C20:4 Carnitine	true		2.3.1.21	Fatty acid oxidation	G_1374__46__1 or G_1375__46__4 or G_1375__46__1 or G_1375__46__3 or G_1375__46__2 or G_126129__46__1	-1000	1000	0
R_C204CPT2	Arachidonic Acid Transport into the Mitochondria	M_coa[m] + M_arachdcrn[m] <=> M_crn[m] + M_arachdcoa[m]	Coenzyme A + C20:4 Carnitine <=> L-Carnitine + Arachidonoyl Coenzyme A	true		2.3.1.21	Fatty acid oxidation	G_1376__46__1	-1000	1000	0
R_C204CRNt	Arachidonic Acid Transport into the Mitochondria	M_arachdcrn[c] <=> M_arachdcrn[m]	C20:4 Carnitine <=> C20:4 Carnitine	true			Fatty acid oxidation	G_788__46__1	-1000	1000	0
R_C226COAtx	Fatty Acid Intracellular Transport	M_c226coa[c] <=> M_c226coa[x]	Cervonyl Coenzyme A <=> Cervonyl Coenzyme A	true			Transport, peroxisomal		-1000	1000	0
R_C226CPT1	Carnitine C22:6 Transferase	M_crn[c] + M_c226coa[c] <=> M_coa[c] + M_c226crn[c]	L-Carnitine + Cervonyl Coenzyme A <=> Coenzyme A + Docosahexaenoylcarnitine	true		2.3.1.21	Fatty acid oxidation	G_126129__46__1 or G_1375__46__3 or G_1374__46__1 or G_1375__46__2 or G_1375__46__1 or G_1375__46__4	-1000	1000	0
R_C226CPT2	C226 Transport into the Mitochondria	M_coa[m] + M_c226crn[m] <=> M_crn[m] + M_c226coa[m]	Coenzyme A + Docosahexaenoylcarnitine <=> L-Carnitine + Cervonyl Coenzyme A	true			Fatty acid oxidation	G_1376__46__1	-1000	1000	0
R_C226CRNt	C226 Transport into the Mitochondria	M_c226crn[c] <=> M_c226crn[m]	Docosahexaenoylcarnitine <=> Docosahexaenoylcarnitine	true			Fatty acid oxidation		-1000	1000	0
R_C3STDH1Pr	C-3 Sterol Dehydrogenase (4-Methylzymosterol)	M_nadp[r] + M_4mzym_int1[r] --> M_h[r] + M_nadph[r] + M_co2[r] + M_4mzym_int2[r]	Nicotinamide Adenine Dinucleotide Phosphate + 4Alpha-Methylzymosterol-4-Carboxylate --> Proton + Nicotinamide Adenine Dinucleotide Phosphate - Reduced + Carbon Dioxide + 3-Keto-4-Methylzymosterol	false			Cholesterol metabolism	G_50814__46__1	0	1000	0
R_C3STDH1r	C-3 Sterol Dehydrogenase (4-Methylzymosterol)	M_4mzym_int1[r] + M_nad[r] --> M_h[r] + M_co2[r] + M_4mzym_int2[r] + M_nadh[r]	4Alpha-Methylzymosterol-4-Carboxylate + Nicotinamide Adenine Dinucleotide --> Proton + Carbon Dioxide + 3-Keto-4-Methylzymosterol + Nicotinamide Adenine Dinucleotide - Reduced	false			Cholesterol metabolism	G_50814__46__1	0	1000	0
R_C3STKR2r	C-3 Sterol Keto Reductase (Zymosterol)	M_h[r] + M_nadph[r] + M_zym_int2[r] --> M_nadp[r] + M_zymst[r]	Proton + Nicotinamide Adenine Dinucleotide Phosphate - Reduced + Zymosterol Intermediate 2 --> Nicotinamide Adenine Dinucleotide Phosphate + Zymosterol	false		4.2.1.17	Cholesterol metabolism	G_3295__46__1	0	1000	0
R_C4STMO1r	C-4 Sterol Methyl Oxidase (4, 4-Dimethylzymosterol)	(3) M_o2[r] + (3) M_h[r] + (3) M_nadph[r] + M_44mzym[r] --> (4) M_h2o[r] + (3) M_nadp[r] + M_4mzym_int1[r]	(3) Oxygen + (3) Proton + (3) Nicotinamide Adenine Dinucleotide Phosphate - Reduced + 14-Demethyllanosterol --> (4) Water + (3) Nicotinamide Adenine Dinucleotide Phosphate + 4Alpha-Methylzymosterol-4-Carboxylate	false		4.2.1.17	Cholesterol metabolism	G_6307__46__1	0	1000	0
R_C4STMO2Pr	C-4 Methyl Sterol Oxidase	M_o2[r] + M_nadp[r] + M_4mzym_int2[r] --> M_h[r] + M_nadph[r] + M_co2[r] + M_zym_int2[r]	Oxygen + Nicotinamide Adenine Dinucleotide Phosphate + 3-Keto-4-Methylzymosterol --> Proton + Nicotinamide Adenine Dinucleotide Phosphate - Reduced + Carbon Dioxide + Zymosterol Intermediate 2	false			Cholesterol metabolism	G_50814__46__1	0	1000	0
R_C4STMO2r	C-4 Methyl Sterol Oxidase	M_o2[r] + M_4mzym_int2[r] + M_nad[r] --> M_h[r] + M_co2[r] + M_nadh[r] + M_zym_int2[r]	Oxygen + 3-Keto-4-Methylzymosterol + Nicotinamide Adenine Dinucleotide --> Proton + Carbon Dioxide + Nicotinamide Adenine Dinucleotide - Reduced + Zymosterol Intermediate 2	false			Cholesterol metabolism	G_6307__46__1 or G_50814__46__1	0	1000	0
R_CAATPS	Ca ATPase	M_h2o[c] + M_atp[c] + M_ca2[c] --> M_adp[c] + M_pi[c] + M_h[e] + M_ca2[e]	Water + Adenosine Triphosphate + Calcium --> Adenosine Diphosphate + Orthophosphate + Proton + Calcium	false		3.6.3.6	Transport, extracellular	G_492__46__1 or G_491__46__1 or G_490__46__1 or G_493__46__1	0	1000	0
R_CAROtr	Beta-Carotene Transport via Diffusion	M_caro[e] <=> M_caro[c]	Beta-Carotene <=> Beta-Carotene	true			Transport, extracellular		-1000	1000	0
R_CARVEOLte	Transport of Xenobiotic	M_carveol[e] <=> M_carveol[c]	(-)-Trans-Carveol <=> (-)-Trans-Carveol	true			Transport, extracellular		-1000	1000	0
R_CAT2p	Catalase A, Peroxisomal (Ethanol)	M_h2o2[x] + M_etoh[x] --> M_acald[x] + (2) M_h2o[x]	Hydrogen Peroxide + Ethanol --> Acetaldehyde + (2) Water	false		1.11.1.6	Glycolysis/gluconeogenesis	G_847__46__1	0	1000	0
R_CAt7r	Calcium / Sodium Antiporter (1:3), Reversible	(3) M_na1[e] + M_ca2[c] <=> (3) M_na1[c] + M_ca2[e]	(3) Sodium + Calcium <=> (3) Sodium + Calcium	true		3.6.3.6	Transport, extracellular	G_6547__46__6 or G_6547__46__4 or G_6547__46__2 or G_6546__46__1 or G_6547__46__1 or G_6547__46__5 or G_6543__46__1 or G_6547__46__3	-1000	1000	0
R_CATm	Catalase	(2) M_h2o2[m] --> (2) M_h2o[m] + M_o2[m]	(2) Hydrogen Peroxide --> (2) Water + Oxygen	false		1.11.1.6	ROS detoxification	G_847__46__1	0	1000	0
R_CATp	Catalase A, Peroxisomal	(2) M_h2o2[x] --> M_o2[x] + (2) M_h2o[x]	(2) Hydrogen Peroxide --> Oxygen + (2) Water	false		1.11.1.6	Miscellaneous	G_847__46__1	0	1000	0
R_CBL2OR	NADH:Cob (III)Alamine Oxidoreductase	M_h[c] + M_nadh[c] + (2) M_aqcobal[c] --> (2) M_h2o[c] + M_nad[c] + (2) M_cbl2[c]	Proton + Nicotinamide Adenine Dinucleotide - Reduced + (2) Aquacob(III)Alamin --> (2) Water + Nicotinamide Adenine Dinucleotide + (2) Cob(Ii)Alamin	false		1.11.1.6	Vitamin B12 metabolism		0	1000	0
R_CBL2tm	Cob(II)Alamine Transport, Mitochondrial	M_cbl2[c] --> M_cbl2[m]	Cob(Ii)Alamin --> Cob(Ii)Alamin	false			Transport, mitochondrial	G_166785__46__1	0	1000	0
R_CBPPer	Carbamoyl Phosphate Phosphotransferase, Endoplasmic Reticulum	M_h[r] + M_glc_D[r] + M_cbp[r] --> M_co2[r] + M_nh4[r] + M_g6p[r]	Proton + D-Glucose + Carbamoyl Phosphate --> Carbon Dioxide + Ammonium + D-Glucose 6-Phosphate	false		1.11.1.6	Glycolysis/gluconeogenesis	G_2538__46__1 or G_57818__46__1 or G_92579__46__1	0	1000	0
R_CBPSam	Carbamoyl-Phosphate Synthase (Ammonia), Mitochondrial	(2) M_atp[m] + M_hco3[m] + M_nh4[m] --> (2) M_h[m] + (2) M_adp[m] + M_pi[m] + M_cbp[m]	(2) Adenosine Triphosphate + Bicarbonate + Ammonium --> (2) Proton + (2) Adenosine Diphosphate + Orthophosphate + Carbamoyl Phosphate	false		6.3.4.16	Glutamate metabolism	G_1373__46__1 or G_1373__46__2	0	1000	0
R_CBPter	Carbamoyl Phosphate Transport, Endoplasmic Reticulum	M_pi[c] + M_ppi[c] + M_cbp[c] <=> M_cbp[r] + M_pi[r] + M_ppi[r]	Orthophosphate + Diphosphate + Carbamoyl Phosphate <=> Carbamoyl Phosphate + Orthophosphate + Diphosphate	true		2.5.1.17	Transport, endoplasmic reticular		-1000	1000	0
R_CBR2	Carbonyl Reductase [NADPH] 1	M_h[c] + M_nadph[c] + M_prostge2[c] --> M_nadp[c] + M_prostgf2[c]	Proton + Nicotinamide Adenine Dinucleotide Phosphate - Reduced + Prostaglandin E2 --> Nicotinamide Adenine Dinucleotide Phosphate + Prostaglandin F2Alpha	false		1.1.1.197	Eicosanoid metabolism	G_873__46__1	0	1000	0
R_CDIPTr	Phosphatidylinositol Synthase (Homo Sapiens)	M_cdpdag_hs[c] + M_inost[c] <=> M_h[c] + M_cmp[c] + M_pail_hs[c]	Cytidine-5'-Diphosphate-Diacylglycerol + Myo-Inositol <=> Proton + Cytidine 5'-Monophosphate + 1-Phosphatidyl-1D-Myo-Inositol	true		2.7.8.11	Glycerophospholipid metabolism	G_10423__46__1 or G_10423__46__2	-1000	1000	0
R_CDPDAGtm	Intracellular Transport	M_cdpdag_hs[c] <=> M_cdpdag_hs[m]	Cytidine-5'-Diphosphate-Diacylglycerol <=> Cytidine-5'-Diphosphate-Diacylglycerol	true		1.1.1.197	Transport, mitochondrial		-1000	1000	0
R_CDS	Phosphatidate Cytidylyltransferase	M_h[c] + M_pa_hs[c] + M_ctp[c] --> M_ppi[c] + M_cdpdag_hs[c]	Proton + Phosphatidate + Cytidine-5'-Triphosphate --> Diphosphate + Cytidine-5'-Diphosphate-Diacylglycerol	false		2.7.7.41	Glycerophospholipid metabolism	G_1040__46__1 or G_8760__46__1	0	1000	0
R_CDSm	Phosphatidate Cytidylyltransferase	M_h[m] + M_pa_hs[m] + M_ctp[m] --> M_ppi[m] + M_cdpdag_hs[m]	Proton + Phosphatidate + Cytidine-5'-Triphosphate --> Diphosphate + Cytidine-5'-Diphosphate-Diacylglycerol	false		2.7.7.41	Glycerophospholipid metabolism	G_1040__46__1 or G_8760__46__1	0	1000	0
R_CEPTC	Choline Phosphotransferase	M_cdpchol[c] + M_dag_hs[c] --> M_h[c] + M_cmp[c] + M_pchol_hs[c]	Cytidine-5'-Diphosphatecholine + Diglyceride --> Proton + Cytidine 5'-Monophosphate + Phosphatidylcholine	false		2.7.8.11	Glycerophospholipid metabolism	G_10390__46__1 or G_56994__46__1	0	1000	0
R_CEPTE	Ethanolamine Phosphotransferase	M_cdpea[c] + M_dag_hs[c] --> M_h[c] + M_cmp[c] + M_pe_hs[c]	Cytidine-5'-Diphosphate-Ethanolamine + Diglyceride --> Proton + Cytidine 5'-Monophosphate + Phosphatidylethanolamine	false			Glycerophospholipid metabolism	G_10390__46__1	0	1000	0
R_CERK	Ceramide Kinase	M_atp[c] + M_crm_hs[c] --> M_h[c] + M_adp[c] + M_crmp_hs[c]	Adenosine Triphosphate + N-Acylsphingosine --> Proton + Adenosine Diphosphate + Ceramide 1-Phosphate	false		2.7.1.138	Sphingolipid metabolism	G_64781__46__1 or G_64781__46__2	0	1000	0
R_CERT1gt	Ceramide Transport Protein	M_crm_hs[c] <=> M_crm_hs[g]	N-Acylsphingosine <=> N-Acylsphingosine	true		2.7.7.41	Transport, golgi apparatus	G_10087__46__1	-1000	1000	0
R_CERT1rt	Ceramide Transport Protein	M_crm_hs[c] <=> M_crm_hs[r]	N-Acylsphingosine <=> N-Acylsphingosine	true			Transport, endoplasmic reticular	G_10087__46__1	-1000	1000	0
R_CERT2gt	Ceramide Transport Protein	M_gluside_hs[c] <=> M_gluside_hs[g]	D-Glucosyl-N-Acylsphingosine <=> D-Glucosyl-N-Acylsphingosine	true			Transport, golgi apparatus	G_10087__46__1	-1000	1000	0
R_CERT2rt	Ceramide Transport Protein	M_gluside_hs[c] <=> M_gluside_hs[r]	D-Glucosyl-N-Acylsphingosine <=> D-Glucosyl-N-Acylsphingosine	true		2.7.1.138	Transport, endoplasmic reticular	G_10087__46__1	-1000	1000	0
R_CGLYt3_2_	Cys-Gly Transport in via Proton Symport	(2) M_h[e] + M_cgly[e] --> (2) M_h[c] + M_cgly[c]	(2) Proton + L-Cysteinylglycine --> (2) Proton + L-Cysteinylglycine	false			Transport, extracellular	G_6565__46__1	0	1000	0
R_CH25H	Cholesterol 25-Hydroxylase	M_o2[r] + M_h[r] + M_nadph[r] + M_chsterol[r] --> M_h2o[r] + M_nadp[r] + M_xol25oh[r]	Oxygen + Proton + Nicotinamide Adenine Dinucleotide Phosphate - Reduced + Cholesterol --> Water + Nicotinamide Adenine Dinucleotide Phosphate + 25-Hydroxycholesterol	false			Bile acid synthesis	G_9023__46__1	0	1000	0
R_CHAT	Choline O-Acetyltransferase	M_accoa[c] + M_chol[c] <=> M_coa[c] + M_ach[c]	Acetyl Coenzyme A + Choline <=> Coenzyme A + Acetylcholine	true		2.3.1.6	Glycerophospholipid metabolism	G_1103__46__4 or G_1103__46__2 or G_1103__46__3 or G_1103__46__1	-1000	1000	0
R_CHATn	Choline O-Acetyltransferase	M_accoa[n] + M_chol[n] <=> M_ach[n] + M_coa[n]	Acetyl Coenzyme A + Choline <=> Acetylcholine + Coenzyme A	true		2.3.1.6	Glycerophospholipid metabolism	G_1103__46__4 or G_1103__46__1 or G_1103__46__3 or G_1103__46__2	-1000	1000	0
R_CHLP	Choline Phosphate Phosphatase	M_h2o[c] + M_cholp[c] --> M_pi[c] + M_chol[c]	Water + Choline Phosphate --> Orthophosphate + Choline	false		2.7.7.15	Glycerophospholipid metabolism	G_162466__46__1	0	1000	0
R_CHLPCTD	Choline Phosphate Cytididyltransferase	M_h[c] + M_ctp[c] + M_cholp[c] --> M_ppi[c] + M_cdpchol[c]	Proton + Cytidine-5'-Triphosphate + Choline Phosphate --> Diphosphate + Cytidine-5'-Diphosphatecholine	false		2.7.7.15	Glycerophospholipid metabolism	G_5130__46__1 or G_9468__46__1	0	1000	0
R_CHLtm	Choline Transport via Diffusion (Cytosol to Mitochondria)	M_chol[c] <=> M_chol[m]	Choline <=> Choline	true		2.3.1.6	Transport, mitochondrial		-1000	1000	0
R_CHOLATEt	Cholate Transport via Bicarbonate Antiport	M_hco3[c] + M_cholate[e] <=> M_hco3[e] + M_cholate[c]	Bicarbonate + Cholate <=> Bicarbonate + Cholate	true		2.3.1.6	Transport, extracellular	G_6579__46__1 or G_10599__46__1	-1000	1000	0
R_CHOLATEt2	Cholate Transport via Sodium Symport	(2) M_na1[e] + M_cholate[e] --> (2) M_na1[c] + M_cholate[c]	(2) Sodium + Cholate --> (2) Sodium + Cholate	false		2.7.7.15	Transport, extracellular	G_6554__46__1 or G_6555__46__1	0	1000	0
R_CHOLATEt3	ABC Bile Acid Transporter	M_h2o[c] + M_atp[c] + M_cholate[c] --> M_h[c] + M_adp[c] + M_pi[c] + M_cholate[e]	Water + Adenosine Triphosphate + Cholate --> Proton + Adenosine Diphosphate + Orthophosphate + Cholate	false		2.7.7.15	Transport, extracellular	G_8714__46__3 or G_8647__46__1 or G_8714__46__2 or G_8714__46__1	0	1000	0
R_CHOLD2m	Choline Dehydrogenase (FAD Acceptor), Mitochondrial	M_fad[m] + M_chol[m] --> M_fadh2[m] + M_betald[m]	Flavin Adenine Dinucleotide Oxidized + Choline --> Flavin Adenine Dinucleotide Reduced + Betaine Aldehyde	false		1.1.99.1	Glycine, serine, alanine, and threonine metabolism	G_55349__46__1	0	1000	0
R_CHOLK	Choline Kinase	M_atp[c] + M_chol[c] --> M_h[c] + M_adp[c] + M_cholp[c]	Adenosine Triphosphate + Choline --> Proton + Adenosine Diphosphate + Choline Phosphate	false			Glycerophospholipid metabolism	G_1120__46__2 or G_1119__46__1 or G_1120__46__1 or G_1119__46__2	0	1000	0
R_CHOLPtg	Choline Phosphate Intracellular Transport	M_cholp[c] <=> M_cholp[g]	Choline Phosphate <=> Choline Phosphate	true			Transport, golgi apparatus		-1000	1000	0
R_CHOLPtl	Choline Phosphate Intracellular Transport	M_cholp[c] <=> M_cholp[l]	Choline Phosphate <=> Choline Phosphate	true			Transport, lysosomal		-1000	1000	0
R_CHOLt4	Choline, Sodium Symport	M_na1[e] + M_chol[e] <=> M_na1[c] + M_chol[c]	Sodium + Choline <=> Sodium + Choline	true		1.1.99.1	Transport, extracellular	G_60482__46__1	-1000	1000	0
R_CHOLtg	Choline Intracellular Transport	M_chol[g] <=> M_chol[c]	Choline <=> Choline	true			Transport, golgi apparatus		-1000	1000	0
R_CHOLtn	Choline Transport, Nuclear Through Pores	M_chol[c] <=> M_chol[n]	Choline <=> Choline	true			Transport, nuclear		-1000	1000	0
R_CHOLtr	Choline Intracellular Transport	M_chol[r] <=> M_chol[c]	Choline <=> Choline	true			Transport, endoplasmic reticular		-1000	1000	0
R_CHOLtu	Choline Uniport	M_chol[e] <=> M_chol[c]	Choline <=> Choline	true			Transport, extracellular	G_6582__46__1 or G_6584__46__1 or G_6582__46__2	-1000	1000	0
R_CHSTEROLSULT	Steroid Sulfotransferase	M_paps[c] + M_chsterol[c] --> M_h[c] + M_pap[c] + M_chsterols[c]	3'-Phosphoadenylyl Sulfate + Cholesterol --> Proton + Adenosine 3,5-Bismonophosphate + Cholesterol Sulfate	false		2.8.2.2	Steroid metabolism	G_6820__46__1 or G_6818__46__1	0	1000	0
R_CHSTEROLt1	Cholesterol Intracellular Transport	M_chsterol[l] <=> M_chsterol[m]	Cholesterol <=> Cholesterol	true			Transport, mitochondrial	G_10948__46__1	-1000	1000	0
R_CHSTEROLt2	Cholesterol Intracellular Transport	M_chsterol[r] <=> M_chsterol[m]	Cholesterol <=> Cholesterol	true			Transport, mitochondrial		-1000	1000	0
R_CHSTEROLt3	Cholesterol Intracellular Transport	M_chsterol[c] <=> M_chsterol[m]	Cholesterol <=> Cholesterol	true			Transport, mitochondrial		-1000	1000	0
R_CHSTEROLtg	Cholesterol Efflux (ATP Depedent), Golgi Apparatus	M_h2o[c] + M_atp[c] + M_chsterol[g] --> M_h[c] + M_adp[c] + M_pi[c] + M_chsterol[c]	Water + Adenosine Triphosphate + Cholesterol --> Proton + Adenosine Diphosphate + Orthophosphate + Cholesterol	false		2.8.2.2	Transport, golgi apparatus	G_19__46__1	0	1000	0
R_CHTNASE	Chitinase	(2) M_h2o[c] + M_chtn[c] --> (3) M_acgam[c]	(2) Water + Chitin --> (3) N-Acetyl-D-Glucosamine	false		3.2.1.14	Aminosugar metabolism	G_27159__46__1 or G_54682__46__1 or G_1118__46__1	0	1000	0
R_CHTNASEe	Chitinase, Extracellular	(2) M_h2o[e] + M_chtn[e] --> (3) M_acgam[e]	(2) Water + Chitin --> (3) N-Acetyl-D-Glucosamine	false		3.2.1.14	Aminosugar metabolism	G_27159__46__2	0	1000	0
R_CITMCOAHm	L-Citramalyl Coenzyme A Hydro-Lyase, Mitochondrial	M_h2o[m] + M_itaccoa[m] <=> M_citmcoa_L[m]	Water + Itaconyl Coenzyme A <=> (3S)-Citramalyl Coenzyme A	true		4.2.1.56	C5-branched dibasic acid metabolism		-1000	1000	0
R_CITMCOALm	L-Citramalyl Coenzyme A Pyruvate-Lyase	M_citmcoa_L[m] --> M_pyr[m] + M_accoa[m]	(3S)-Citramalyl Coenzyme A --> Pyruvate + Acetyl Coenzyme A	false		4.1.3.25	C5-branched dibasic acid metabolism		0	1000	0
R_CITRtm	Citrulline Mitochondrial Transport via Proton Antiport	M_citr_L[m] <=> M_citr_L[c]	L-Citrulline <=> L-Citrulline	true		3.2.1.14	Transport, mitochondrial	G_83884__46__1 or G_10166__46__1	-1000	1000	0
R_CITt4_2	Citrate Transport via Sodium Symport	(2) M_na1[e] + M_cit[e] <=> (2) M_na1[c] + M_cit[c]	(2) Sodium + Citrate <=> (2) Sodium + Citrate	true		4.1.3.6	Transport, extracellular	G_9058__46__1	-1000	1000	0
R_CITtam	Citrate Transport, Mitochondrial	M_cit[c] + M_mal_L[m] <=> M_cit[m] + M_mal_L[c]	Citrate + (S)-Malate <=> Citrate + (S)-Malate	true		4.2.1.56	Transport, mitochondrial	G_6576__46__1	-1000	1000	0
R_CITtbm	Citrate Transport, Mitochondrial	M_cit[c] + M_pep[m] <=> M_pep[c] + M_cit[m]	Citrate + Phosphoenolpyruvate <=> Phosphoenolpyruvate + Citrate	true		4.1.3.25	Transport, mitochondrial	G_6576__46__1	-1000	1000	0
R_CK	ATP Creatine Kinase	M_atp[m] + M_creat[m] --> M_h[m] + M_adp[m] + M_pcreat[m]	Adenosine Triphosphate + Creatine --> Proton + Adenosine Diphosphate + Phosphocreatine	false		2.7.3.2	Urea cycle	G_1159__46__1 or G_1160__46__1 or G_548596__46__1	0	1000	0
R_CKc	ATP Creatine Kinase, Cytosolic	M_atp[c] + M_creat[c] --> M_h[c] + M_adp[c] + M_pcreat[c]	Adenosine Triphosphate + Creatine --> Proton + Adenosine Diphosphate + Phosphocreatine	false		2.7.3.2	Urea cycle	G_1152__46__1 or G_1158__46__1	0	1000	0
R_CLFORtex	Chloride Transport via Formate Antiport	M_cl[e] + (2) M_for[c] --> M_cl[c] + (2) M_for[e]	Chloride + (2) Formate --> Chloride + (2) Formate	false			Transport, extracellular	G_5172__46__1	0	1000	0
R_CLHCO3tex2	Chloride Transport via Bicarbonate Antiport (2:1)	M_hco3[c] + (2) M_cl[e] --> M_hco3[e] + (2) M_cl[c]	Bicarbonate + (2) Chloride --> Bicarbonate + (2) Chloride	false			Transport, extracellular	G_65010__46__1 or G_65010__46__3 or G_65010__46__2	0	1000	0
R_CLI2tex	Chloride Transport via Iodide Antiport	M_cl[e] + (2) M_i[c] --> M_cl[c] + (2) M_i[e]	Chloride + (2) Iodide --> Chloride + (2) Iodide	false		2.7.3.2	Transport, extracellular	G_5172__46__1	0	1000	0
R_CLOHtex2	Chloride Transport via Hydroxide Antiport (2:1)	M_h2o[c] + (2) M_cl[e] --> M_h2o[e] + (2) M_cl[c]	Water + (2) Chloride --> Water + (2) Chloride	false		2.7.3.2	Transport, extracellular	G_65010__46__1 or G_65010__46__3 or G_65010__46__2	0	1000	0
R_CLOXAtex2	Chloride Transport via Oxalate Antiport (2:1)	(2) M_cl[e] + M_oxa[c] --> (2) M_cl[c] + M_oxa[e]	(2) Chloride + Oxalate --> (2) Chloride + Oxalate	false			Transport, extracellular	G_65010__46__1 or G_65010__46__3 or G_65010__46__2	0	1000	0
R_CLPNDCOAtx	Fatty Acid Intracellular Transport	M_clpndcoa[c] <=> M_clpndcoa[x]	Docosa-7,10,13,16,19-All-Cis-Pentaenoyl Coenzyme A <=> Docosa-7,10,13,16,19-All-Cis-Pentaenoyl Coenzyme A	true			Transport, peroxisomal		-1000	1000	0
R_CLPNDCPT1	Carnitine O-Palmitoyltransferase	M_crn[c] + M_clpndcoa[c] <=> M_coa[c] + M_clpndcrn[c]	L-Carnitine + Docosa-7,10,13,16,19-All-Cis-Pentaenoyl Coenzyme A <=> Coenzyme A + 7Z,10Z,13Z,16Z,19Z-Docosapentaenoylcarnitine	true		2.3.1.21	Fatty acid oxidation	G_1375__46__1 or G_1375__46__3 or G_1375__46__4 or G_126129__46__1 or G_1374__46__1 or G_1375__46__2	-1000	1000	0
R_CLPNDCPT2	Carnitine Transferase	M_coa[m] + M_clpndcrn[m] <=> M_crn[m] + M_clpndcoa[m]	Coenzyme A + 7Z,10Z,13Z,16Z,19Z-Docosapentaenoylcarnitine <=> L-Carnitine + Docosa-7,10,13,16,19-All-Cis-Pentaenoyl Coenzyme A	true			Fatty acid oxidation	G_1376__46__1	-1000	1000	0
R_CLPNDCRNt	Transport into the Mitochondria (Carnitine)	M_clpndcrn[c] <=> M_clpndcrn[m]	7Z,10Z,13Z,16Z,19Z-Docosapentaenoylcarnitine <=> 7Z,10Z,13Z,16Z,19Z-Docosapentaenoylcarnitine	true			Fatty acid oxidation	G_788__46__1	-1000	1000	0
R_CLPNDt	Fatty Acid Transport via Diffusion	M_clpnd[e] <=> M_clpnd[c]	Docosapentaenoic Acid <=> Docosapentaenoic Acid	true			Transport, extracellular		-1000	1000	0
R_CLS_hs	Cardiolipin Synthase (Homo Sapiens)	M_cdpdag_hs[c] + M_pglyc_hs[c] --> M_h[c] + M_cmp[c] + M_clpn_hs[c]	Cytidine-5'-Diphosphate-Diacylglycerol + Phosphatidylglycerol --> Proton + Cytidine 5'-Monophosphate + Cardiolipin	false		2.3.1.21	Glycerophospholipid metabolism	G_54675__46__1	0	1000	0
R_CMPACNAtg	Transport of Cytidine-5'-Monophosphate-N-Acetyl-Beta-Neuraminate via CMP Antiport, Golgi Apparatus	M_cmp[g] + M_cmpacna[c] <=> M_cmp[c] + M_cmpacna[g]	Cytidine 5'-Monophosphate + Cytidine-5'-Monophosphate-N-Acetyl-Beta-Neuraminate <=> Cytidine 5'-Monophosphate + Cytidine-5'-Monophosphate-N-Acetyl-Beta-Neuraminate	true			Transport, golgi apparatus	G_10559__46__1	-1000	1000	0
R_CMPACNAtn	Transport of Cytidine-5'-Monophosphate-N-Acetyl-Beta-Neuraminate, Nuclear	M_cmpacna[n] --> M_cmpacna[c]	Cytidine-5'-Monophosphate-N-Acetyl-Beta-Neuraminate --> Cytidine-5'-Monophosphate-N-Acetyl-Beta-Neuraminate	false			Transport, nuclear		0	1000	0
R_CMPSAS	CMP Sialic Acid Synthase	M_acnam[c] + M_ctp[c] --> M_ppi[c] + M_cmpacna[c]	N-Acetylneuraminate + Cytidine-5'-Triphosphate --> Diphosphate + Cytidine-5'-Monophosphate-N-Acetyl-Beta-Neuraminate	false		2.7.7.43	Aminosugar metabolism	G_55907__46__1	0	1000	0
R_CMPSASn	CMP Sialic Acid Synthase, Nuclear	M_acnam[n] + M_ctp[n] --> M_cmpacna[n] + M_ppi[n]	N-Acetylneuraminate + Cytidine-5'-Triphosphate --> Cytidine-5'-Monophosphate-N-Acetyl-Beta-Neuraminate + Diphosphate	false		2.7.7.43	Aminosugar metabolism	G_55907__46__1	0	1000	0
R_CO2ter	CO2 Endoplasmic Reticular Transport via Diffusion	M_co2[c] <=> M_co2[r]	Carbon Dioxide <=> Carbon Dioxide	true			Transport, endoplasmic reticular		-1000	1000	0
R_CO2tg	CO2 Golgi Transport	M_co2[c] <=> M_co2[g]	Carbon Dioxide <=> Carbon Dioxide	true		2.7.7.43	Transport, golgi apparatus		-1000	1000	0
R_CO2tm	CO2 Transport (Diffusion), Mitochondrial	M_co2[c] <=> M_co2[m]	Carbon Dioxide <=> Carbon Dioxide	true		2.7.7.43	Transport, mitochondrial		-1000	1000	0
R_CO2tp	CO2 Peroxisomal Transport	M_co2[c] <=> M_co2[x]	Carbon Dioxide <=> Carbon Dioxide	true			Transport, peroxisomal		-1000	1000	0
R_COAtg	Transport of Coenzyme A (Diffusion), Golgi Apparatus	M_coa[c] <=> M_coa[g]	Coenzyme A <=> Coenzyme A	true			Transport, golgi apparatus		-1000	1000	0
R_COAtl	Transport of Coenzyme A (Diffusion), Lysosomal	M_coa[c] <=> M_coa[l]	Coenzyme A <=> Coenzyme A	true			Transport, lysosomal		-1000	1000	0
R_COAtm	Transport of Coenzyme A	M_coa[c] <=> M_coa[m]	Coenzyme A <=> Coenzyme A	true			Transport, mitochondrial	G_8034__46__1	-1000	1000	0
R_COAtn	Transport of Coenzyme A, Nuclear	M_coa[c] <=> M_coa[n]	Coenzyme A <=> Coenzyme A	true			Transport, nuclear		-1000	1000	0
R_COAtp	Transport of Coenzyme A, Peroxisome	M_coa[c] <=> M_coa[x]	Coenzyme A <=> Coenzyme A	true			Transport, peroxisomal		-1000	1000	0
R_COAtr	Transport of Coenzyme A, Endoplasmatic Reticulum	M_coa[c] <=> M_coa[r]	Coenzyme A <=> Coenzyme A	true			Transport, endoplasmic reticular		-1000	1000	0
R_COKECBESr	Carboxylesterase (Cocaine), Endoplasmatic Reticulum	M_h2o[r] + M_coke[r] --> M_h[r] + M_bz[r] + M_egme[r]	Water + Cocaine --> Proton + Benzoate + Ecgoninium Methyl Ester	false		3.1.1.1	Alkaloid synthesis	G_8824__46__1	0	1000	0
R_COQ3m	Methyltransferase Coq3	M_amet[m] + M_2dpmhobq[m] --> M_h[m] + M_ahcys[m] + M_q10[m]	S-Adenosyl-L-Methionine + 2-Decaprenyl-5-Hydroxy-6-Methoxy-3-Methyl-1,4-Benzoquinone --> Proton + S-Adenosyl-L-Homocysteine + Ubiquinone-10	false			Ubiquinone synthesis	G_51805__46__1	0	1000	0
R_COQ5m	Ubiquinone Biosynthesis Methyltransferase Coq5	M_amet[m] + M_2dp6mobq[m] --> M_h[m] + M_ahcys[m] + M_2dp6mobq_me[m]	S-Adenosyl-L-Methionine + 2-Decaprenyl-6-Methoxy-1,4-Benzoquinone --> Proton + S-Adenosyl-L-Homocysteine + 2-Decaprenyl-6-Methoxy-3-Methyl-1,4-Benzoquinone	false			Ubiquinone synthesis		0	1000	0
R_COQ6m	Ubiquinone Biosynthesis Monooxgenase Coq6	M_o2[m] + M_2dp6mep[m] --> M_h2o[m] + M_2dp6mobq[m]	Oxygen + 2-Decaprenyl-6-Methoxyphenol --> Water + 2-Decaprenyl-6-Methoxy-1,4-Benzoquinone	false			Ubiquinone synthesis	G_51004__46__1 or G_51004__46__2	0	1000	0
R_COQ7m	Ubiquinone Biosynthesis Coq7	M_o2[m] + M_h[m] + M_nadph[m] + M_2dp6mobq_me[m] --> M_h2o[m] + M_nadp[m] + M_2dpmhobq[m]	Oxygen + Proton + Nicotinamide Adenine Dinucleotide Phosphate - Reduced + 2-Decaprenyl-6-Methoxy-3-Methyl-1,4-Benzoquinone --> Water + Nicotinamide Adenine Dinucleotide Phosphate + 2-Decaprenyl-5-Hydroxy-6-Methoxy-3-Methyl-1,4-Benzoquinone	false		3.1.1.1	Ubiquinone synthesis	G_10229__46__1	0	1000	0
R_CORE2GTg	Core 2 Acetylglucosaminyltransferase, Golgi Apparatus	M_T_antigen[g] + M_uacgam[g] --> M_h[g] + M_udp[g] + M_core2[g]	T-Antigen (Core 1) + Uridine-5'-Diphosphate-N-Acetyl-Alpha-D-Glucosamine --> Proton + Uridine Diphosphate + Core 2	false		2.4.1.102	O-glycan metabolism	G_9245__46__1 or G_2650__46__1 or G_51301__46__1	0	1000	0
R_CORE3GTg	Core 3 Beta-GlcNac-Transferase, Golgi Apparatus	M_uacgam[g] + M_Tn_antigen[g] --> M_h[g] + M_udp[g] + M_core3[g]	Uridine-5'-Diphosphate-N-Acetyl-Alpha-D-Glucosamine + Tn Antigen --> Proton + Uridine Diphosphate + Core 3	false		2.4.1.147	O-glycan metabolism	G_192134__46__1	0	1000	0
R_CORE4GTg	Core 4 Beta6-Galnac-Transferase, Golgi Apparatus	M_uacgam[g] + M_core3[g] --> M_h[g] + M_udp[g] + M_core4[g]	Uridine-5'-Diphosphate-N-Acetyl-Alpha-D-Glucosamine + Core 3 --> Proton + Uridine Diphosphate + Core 4	false		2.4.1.148	O-glycan metabolism	G_9245__46__1	0	1000	0
R_CORE5GTg	Core 5 Alpha-Galnac-Transferase, Golgi Apparatus	M_udpacgal[g] + M_Tn_antigen[g] --> M_h[g] + M_udp[g] + M_core5[g]	Uridine-5'-Diphosphate-N-Acetyl-D-Galactosamine + Tn Antigen --> Proton + Uridine Diphosphate + Core 5	false			O-glycan metabolism		0	1000	0
R_CORE6GTg	Core 6 Beta-GlcNac-Transferase A, Golgi Apparatus	M_uacgam[g] + M_Tn_antigen[g] --> M_h[g] + M_udp[g] + M_core6[g]	Uridine-5'-Diphosphate-N-Acetyl-Alpha-D-Glucosamine + Tn Antigen --> Proton + Uridine Diphosphate + Core 6	false		2.4.1.102	O-glycan metabolism	G_2650__46__1	0	1000	0
R_CORE7GTg	Core 7 Alpha-Galnac-Transferase, Golgi Apparatus	M_udpacgal[g] + M_Tn_antigen[g] --> M_h[g] + M_udp[g] + M_core7[g]	Uridine-5'-Diphosphate-N-Acetyl-D-Galactosamine + Tn Antigen --> Proton + Uridine Diphosphate + Core 7	false		2.4.1.147	O-glycan metabolism		0	1000	0
R_CORE8GTg	N-Acetylgalactosamine 3-Alpha-Galactosyltransferase, Golgi Apparatus	M_udpgal[g] + M_Tn_antigen[g] --> M_h[g] + M_udp[g] + M_core8[g]	Uridine-5'-Diphosphate-D-Galactose + Tn Antigen --> Proton + Uridine Diphosphate + Core 8	false		2.4.1.148	O-glycan metabolism		0	1000	0
R_COt	Transporter of Carbon Monoxide via Diffusion	M_co[c] <=> M_co[e]	Carbon Monoxide <=> Carbon Monoxide	true			Transport, extracellular		-1000	1000	0
R_COUCOAFm	P-Coumaroyl Coenzyme A Formation	M_coa[m] + M_atp[m] + M_T4hcinnm[m] --> M_coucoa[m] + M_amp[m] + M_ppi[m]	Coenzyme A + Adenosine Triphosphate + Trans-4-Coumarate --> P-Coumaroyl Coenzyme A + Adenosine Monophosphate + Diphosphate	false		6.2.1.12	Ubiquinone synthesis		0	1000	0
R_COUMARINte	Transport of Coumarin	M_coumarin[e] <=> M_coumarin[c]	Coumarin <=> Coumarin	true			Transport, extracellular		-1000	1000	0
R_CREATt4_2_r	Creatine Transport (Sodium Symport) (2:1)	(2) M_na1[e] + M_creat[e] <=> (2) M_na1[c] + M_creat[c]	(2) Sodium + Creatine <=> (2) Sodium + Creatine	true		6.2.1.12	Transport, extracellular	G_6535__46__1 or G_386757__46__1	-1000	1000	0
R_CREATtmdiffir	Creatine Transport To/from Mitochondria via Diffusion	M_creat[c] --> M_creat[m]	Creatine --> Creatine	false			Urea cycle		0	1000	0
R_CRMPte	Crmp Hs Transport	M_crmp_hs[c] <=> M_crmp_hs[e]	Ceramide 1-Phosphate <=> Ceramide 1-Phosphate	true		2.7.7.15	Transport, extracellular		-1000	1000	0
R_CRNCAR3tp	Carnitine-Propcarnitine Carrier, Peroxisomal	M_crn[c] + M_pcrn[x] --> M_crn[x] + M_pcrn[c]	L-Carnitine + O-Propanoylcarnitine --> L-Carnitine + O-Propanoylcarnitine	false		1.3.3.3	Transport, peroxisomal		0	1000	0
R_CRNCARtp	Carnitine-Acetylcarnitine Carrier, Peroxisomal	M_crn[c] + M_acrn[x] --> M_acrn[c] + M_crn[x]	L-Carnitine + O-Acetylcarnitine --> O-Acetylcarnitine + L-Carnitine	false			Transport, peroxisomal	G_1384__46__1	0	1000	0
R_CRNt	L-Carnitine Reversible Transport	M_crn[e] <=> M_crn[c]	L-Carnitine <=> L-Carnitine	true			Transport, extracellular	G_6584__46__1	-1000	1000	0
R_CRNtHa	L-Carnitine Outward Transport (H+ Antiport)	M_h[e] + M_crn[c] --> M_h[c] + M_crn[e]	Proton + L-Carnitine --> Proton + L-Carnitine	false			Transport, extracellular	G_6583__46__1	0	1000	0
R_CRNtim	L-Carnitine Transport Out of Mitochondria via Diffusion	M_crn[m] <=> M_crn[c]	L-Carnitine <=> L-Carnitine	true			Transport, mitochondrial	G_788__46__1	-1000	1000	0
R_CRNtuNa	L-Carnitine Inward Transport by Na+ Symport	M_na1[e] + M_crn[e] --> M_na1[c] + M_crn[c]	Sodium + L-Carnitine --> Sodium + L-Carnitine	false			Transport, extracellular	G_6584__46__1	0	1000	0
R_CRNtx	Carnitine Transport Peroxisome to Mitochondria	M_dmnoncrn[x] <=> M_dmnoncrn[m]	4,8-Dimethylnonanoyl Carnitine <=> 4,8-Dimethylnonanoyl Carnitine	true			Transport, peroxisomal		-1000	1000	0
R_CRTNsyn	Creatinine Synthase	M_pcreat[c] --> M_pi[c] + M_crtn[c]	Phosphocreatine --> Orthophosphate + Creatinine	false			Urea cycle		0	1000	0
R_CRTSLt	Cortisol Transport	M_crtsl[e] <=> M_crtsl[c]	Cortisol <=> Cortisol	true			Transport, extracellular		-1000	1000	0
R_CRTSLtm	Cortisol Intracellular Transport	M_crtsl[c] <=> M_crtsl[m]	Cortisol <=> Cortisol	true			Transport, mitochondrial		-1000	1000	0
R_CRTSLtr	Cortisol Intracellular Transport	M_crtsl[c] <=> M_crtsl[r]	Cortisol <=> Cortisol	true			Transport, endoplasmic reticular		-1000	1000	0
R_CRTSTRNt	Corticosterone Transport	M_crtstrn[e] <=> M_crtstrn[c]	Corticosterone <=> Corticosterone	true			Transport, extracellular		-1000	1000	0
R_CRTSTRNtm	Corticosterone Intracellular Transport	M_crtstrn[c] <=> M_crtstrn[m]	Corticosterone <=> Corticosterone	true			Transport, mitochondrial		-1000	1000	0
R_CRVNCtr	Fatty Acid Transport via Diffusion	M_crvnc[e] <=> M_crvnc[c]	Cervonic Acid, C22:6 N-3 <=> Cervonic Acid, C22:6 N-3	true			Transport, extracellular		-1000	1000	0
R_CSAPASEly	Chondroitin Sulfate A Proteoglycan Protease, Lysosomal (Endosome)	M_h2o[l] + M_cspg_a[l] --> M_Ser_Gly_Ala_X_Gly[l] + M_cs_a[l]	Water + Chondroitin Sulfate A (GalNac4S-Glca) Proteoglycan --> Protein-Linked Serine Residue (Glycosaminoglycan Attachment Site) + Chondroitin Sulfate A (GalNac4S-Glca), Free Chain	false			Chondroitin sulfate degradation		0	1000	0
R_CSBPASEly	Chondroitin Sulfate B Proteoglycan Protease, Lysosomal (Endosome)	M_h2o[l] + M_cspg_b[l] --> M_Ser_Gly_Ala_X_Gly[l] + M_cs_b[l]	Water + Chondroitin Sulfate B / Dermatan Sulfate (Idoa2S-GalNac4S) Proteoglycan --> Protein-Linked Serine Residue (Glycosaminoglycan Attachment Site) + Chondroitin Sulfate B / Dermatan Sulfate (Idoa2S-GalNac4S), Free Chain	false			Chondroitin sulfate degradation		0	1000	0
R_CSCPASEly	Chondroitin Sulfate C Proteoglycan Protease, Lysosomal (Endosome)	M_h2o[l] + M_cspg_c[l] --> M_Ser_Gly_Ala_X_Gly[l] + M_cs_c[l]	Water + Chondroitin Sulfate C (GalNac6S-Glca) Proteoglycan --> Protein-Linked Serine Residue (Glycosaminoglycan Attachment Site) + Chondroitin Sulfate C (GalNac6S-Glca), Free Chain	false			Chondroitin sulfate degradation		0	1000	0
R_CSDPASEly	Chondroitin Sulfate D Proteoglycan Protease, Lysosomal (Endosome)	M_h2o[l] + M_cspg_d[l] --> M_Ser_Gly_Ala_X_Gly[l] + M_cs_d[l]	Water + Chondroitin Sulfate D (GlcNac6S-Glca2S) Proteoglycan --> Protein-Linked Serine Residue (Glycosaminoglycan Attachment Site) + Chondroitin Sulfate D (GlcNac6S-Glca2S), Free Chain	false			Chondroitin sulfate degradation		0	1000	0
R_CSEPASEly	Chondroitin Sulfate E Proteoglycan Protease, Lysosomal (Endosome)	M_h2o[l] + M_cspg_e[l] --> M_Ser_Gly_Ala_X_Gly[l] + M_cs_e[l]	Water + Chondroitin Sulfate E (GalNac4,6Dis-Glca) Proteoglycan --> Protein-Linked Serine Residue (Glycosaminoglycan Attachment Site) + Chondroitin Sulfate E (GalNac4,6Dis-Glca), Free Chain	false			Chondroitin sulfate degradation		0	1000	0
R_CSm	Citrate Synthase	M_h2o[m] + M_accoa[m] + M_oaa[m] --> M_h[m] + M_coa[m] + M_cit[m]	Water + Acetyl Coenzyme A + Oxaloacetate --> Proton + Coenzyme A + Citrate	false		4.1.3.7	Citric acid cycle	G_1431__46__1 or G_1431__46__2	0	1000	0
R_CSNAT2m	Carnitine O-Aceyltransferase, Mitochondrial	M_coa[m] + M_pcrn[m] <=> M_ppcoa[m] + M_crn[m]	Coenzyme A + O-Propanoylcarnitine <=> Propanoyl Coenzyme A + L-Carnitine	true		2.3.1.7	Fatty acid oxidation	G_1384__46__1	-1000	1000	0
R_CSNAT2x	Carnitine Dimethyl Nonanoyl Transferase, Revsible, Peroxisomal	M_crn[x] + M_dmnoncoa[x] <=> M_coa[x] + M_dmnoncrn[x]	L-Carnitine + 4,8 Dimethylnonanoyl Coenzyme A <=> Coenzyme A + 4,8-Dimethylnonanoyl Carnitine	true		2.3.1.7	Fatty acid oxidation	G_54677__46__1 or G_1384__46__2	-1000	1000	0
R_CSNAT3x	Carnitine O-Aceyltransferase, Peroxisomal	M_crn[x] + M_ppcoa[x] <=> M_coa[x] + M_pcrn[x]	L-Carnitine + Propanoyl Coenzyme A <=> Coenzyme A + O-Propanoylcarnitine	true		2.3.1.7	Fatty acid oxidation	G_1384__46__2	-1000	1000	0
R_CSNATer	Carnitine O-Acetyltransferase, Endolasmic Reticulum	M_accoa[r] + M_crn[r] <=> M_coa[r] + M_acrn[r]	Acetyl Coenzyme A + L-Carnitine <=> Coenzyme A + O-Acetylcarnitine	true		2.3.1.7	Fatty acid oxidation	G_1384__46__3	-1000	1000	0
R_CSNATm	Carnitine O-Aceyltransferase, Mitochondrial	M_coa[m] + M_acrn[m] <=> M_accoa[m] + M_crn[m]	Coenzyme A + O-Acetylcarnitine <=> Acetyl Coenzyme A + L-Carnitine	true		2.3.1.7	Fatty acid oxidation	G_1384__46__1	-1000	1000	0
R_CSNATp	Carnitine O-Acetyltransferase, Reverse Direction, Peroxisomal	M_accoa[x] + M_crn[x] <=> M_coa[x] + M_acrn[x]	Acetyl Coenzyme A + L-Carnitine <=> Coenzyme A + O-Acetylcarnitine	true		2.3.1.7	Fatty acid oxidation	G_1384__46__2	-1000	1000	0
R_CSNATr	Carnitine O-Acetyltransferase	M_accoa[c] + M_crn[c] <=> M_coa[c] + M_acrn[c]	Acetyl Coenzyme A + L-Carnitine <=> Coenzyme A + O-Acetylcarnitine	true		2.3.1.7	Fatty acid oxidation	G_1384__46__1	-1000	1000	0
R_CSNt	Cytosine Transport via Faciliated Diffusion	M_csn[e] <=> M_csn[c]	Cytosine <=> Cytosine	true		2.3.1.7	Transport, extracellular	G_3177__46__1	-1000	1000	0
R_CSPG_At	Chondroitin Sulfate A Transport, Golgi to Extracellular	M_cspg_a[g] --> M_cspg_a[e]	Chondroitin Sulfate A (GalNac4S-Glca) Proteoglycan --> Chondroitin Sulfate A (GalNac4S-Glca) Proteoglycan	false		2.3.1.7	Transport, extracellular		0	1000	0
R_CSPG_Atly	Chondroitin Sulfate A Transport, Extracellular to Lysosome	M_cspg_a[e] --> M_cspg_a[l]	Chondroitin Sulfate A (GalNac4S-Glca) Proteoglycan --> Chondroitin Sulfate A (GalNac4S-Glca) Proteoglycan	false		2.3.1.7	Transport, lysosomal		0	1000	0
R_CSPG_Bt	Chondroitin Sulfate B Transport, Golgi to Extracellular	M_cspg_b[g] --> M_cspg_b[e]	Chondroitin Sulfate B / Dermatan Sulfate (Idoa2S-GalNac4S) Proteoglycan --> Chondroitin Sulfate B / Dermatan Sulfate (Idoa2S-GalNac4S) Proteoglycan	false		3.5.4.1	Transport, extracellular		0	1000	0
R_CSPG_Btly	Chondroitin Sulfate B Transport, Extracellular to Lysosome	M_cspg_b[e] --> M_cspg_b[l]	Chondroitin Sulfate B / Dermatan Sulfate (Idoa2S-GalNac4S) Proteoglycan --> Chondroitin Sulfate B / Dermatan Sulfate (Idoa2S-GalNac4S) Proteoglycan	false			Transport, lysosomal		0	1000	0
R_CSPG_Ct	Chondroitin Sulfate C Transport, Golgi to Extracellular	M_cspg_c[g] --> M_cspg_c[e]	Chondroitin Sulfate C (GalNac6S-Glca) Proteoglycan --> Chondroitin Sulfate C (GalNac6S-Glca) Proteoglycan	false			Transport, extracellular		0	1000	0
R_CSPG_Ctly	Chondroitin Sulfate C Transport, Extracellular to Lysosome	M_cspg_c[e] --> M_cspg_c[l]	Chondroitin Sulfate C (GalNac6S-Glca) Proteoglycan --> Chondroitin Sulfate C (GalNac6S-Glca) Proteoglycan	false			Transport, lysosomal		0	1000	0
R_CSPG_Dt	Chondroitin Sulfate D Transport, Golgi to Extracellular	M_cspg_d[g] --> M_cspg_d[e]	Chondroitin Sulfate D (GlcNac6S-Glca2S) Proteoglycan --> Chondroitin Sulfate D (GlcNac6S-Glca2S) Proteoglycan	false			Transport, extracellular		0	1000	0
R_CSPG_Dtly	Chondroitin Sulfate D Transport, Extracellular to Lysosome	M_cspg_d[e] --> M_cspg_d[l]	Chondroitin Sulfate D (GlcNac6S-Glca2S) Proteoglycan --> Chondroitin Sulfate D (GlcNac6S-Glca2S) Proteoglycan	false			Transport, lysosomal		0	1000	0
R_CSPG_Et	Chondroitin Sulfate E Transport, Golgi to Extracellular	M_cspg_e[g] --> M_cspg_e[e]	Chondroitin Sulfate E (GalNac4,6Dis-Glca) Proteoglycan --> Chondroitin Sulfate E (GalNac4,6Dis-Glca) Proteoglycan	false			Transport, extracellular		0	1000	0
R_CSPG_Etly	Chondroitin Sulfate E Transport, Extracellular to Lysosome	M_cspg_e[e] --> M_cspg_e[l]	Chondroitin Sulfate E (GalNac4,6Dis-Glca) Proteoglycan --> Chondroitin Sulfate E (GalNac4,6Dis-Glca) Proteoglycan	false			Transport, lysosomal		0	1000	0
R_CTPtn	Transport of CTP (Diffusion), Nuclear	M_ctp[c] <=> M_ctp[n]	Cytidine-5'-Triphosphate <=> Cytidine-5'-Triphosphate	true			Transport, nuclear		-1000	1000	0
R_CYANt	Transport of Cyanide via Diffusion	M_cyan[e] <=> M_cyan[c]	Hydrogen Cyanide <=> Hydrogen Cyanide	true			Transport, extracellular		-1000	1000	0
R_CYANtm	Transport of Cyanide via Diffusion, Mitochondrial	M_cyan[c] <=> M_cyan[m]	Hydrogen Cyanide <=> Hydrogen Cyanide	true			Transport, mitochondrial		-1000	1000	0
R_CYSALANaEx	L-Alanine/L-Cysteine Na-Dependent Exchange (Cys-L In)	M_na1[e] + M_ala_L[c] + M_cys_L[e] --> M_na1[c] + M_ala_L[e] + M_cys_L[c]	Sodium + L-Alanine + L-Cysteine --> Sodium + L-Alanine + L-Cysteine	false			Transport, extracellular	G_6509__46__1 or G_6510__46__1	0	1000	0
R_CYSASNNaEx	L-Cysteine/L-Asparagine Na-Dependent Exchange (Cys-L In)	M_na1[e] + M_asn_L[c] + M_cys_L[e] --> M_na1[c] + M_asn_L[e] + M_cys_L[c]	Sodium + L-Asparagine + L-Cysteine --> Sodium + L-Asparagine + L-Cysteine	false			Transport, extracellular	G_6510__46__1	0	1000	0
R_CYSGLNNaEx	L-Cysteine/L-Glutamine Na-Dependent Exchange (Cys-L In)	M_na1[e] + M_cys_L[e] + M_gln_L[c] --> M_na1[c] + M_cys_L[c] + M_gln_L[e]	Sodium + L-Cysteine + L-Glutamine --> Sodium + L-Cysteine + L-Glutamine	false			Transport, extracellular	G_6510__46__1	0	1000	0
R_CYSGLTH	Glutathione:Cystine Oxidoreductase	M_Lcystin[c] + (2) M_gthrd[c] <=> (2) M_cys_L[c] + M_gthox[c]	L-Cystine + (2) Reduced Glutathione <=> (2) L-Cysteine + Glutathione Disulfide (Oxidized Glutathione)	true		1.8.4.4	Methionine and cysteine metabolism		-1000	1000	0
R_CYSGLUexR	L-Cysteine/L-Glutamine Reversible Exchanger	M_cys_L[e] + M_gln_L[c] <=> M_cys_L[c] + M_gln_L[e]	L-Cysteine + L-Glutamine <=> L-Cysteine + L-Glutamine	true			Transport, extracellular	(G_6520__46__1 and G_56301__46__1) or (G_8140__46__1 and G_6520__46__1)	-1000	1000	0
R_CYSGLYexR	L-Cysteine/Glycine Reversible Exchanger	M_cys_L[c] + M_gly[e] <=> M_cys_L[e] + M_gly[c]	L-Cysteine + Glycine <=> L-Cysteine + Glycine	true			Transport, extracellular	(G_6520__46__1 and G_23428__46__1) or (G_6520__46__1 and G_23428__46__2) or (G_56301__46__1 and G_6520__46__1)	-1000	1000	0
R_CYSO	Cysteine Oxidase	M_o2[c] + M_cys_L[c] --> (2) M_h[c] + M_3sala[c]	Oxygen + L-Cysteine --> (2) Proton + 3-Sulfino-L-Alanine	false		1.13.11.20	Taurine and hypotaurine metabolism	G_1036__46__1	0	1000	0
R_CYSSERNaEx	L-Serine/L-Cysteine Na-Dependent Exchange (Cys-L In)	M_na1[e] + M_cys_L[e] + M_ser_L[c] --> M_na1[c] + M_cys_L[c] + M_ser_L[e]	Sodium + L-Cysteine + L-Serine --> Sodium + L-Cysteine + L-Serine	false			Transport, extracellular	G_6509__46__1 or G_6510__46__1	0	1000	0
R_CYSt4	Transport of L-Cysteine via Sodium Symport, Reversible	M_na1[e] + M_cys_L[e] --> M_na1[c] + M_cys_L[c]	Sodium + L-Cysteine --> Sodium + L-Cysteine	false			Transport, extracellular	G_11254__46__1 or G_54407__46__1 or (G_340024__46__1 and G_57393__46__1) or (G_340024__46__1 and G_59272__46__1)	0	1000	0
R_CYSTA	Cysteine Transaminase	M_akg[c] + M_cys_L[c] <=> M_glu_L[c] + M_mercppyr[c]	2-Oxoglutarate + L-Cysteine <=> L-Glutamate + 3-Mercaptopyruvate	true		2.6.1.3	Methionine and cysteine metabolism	G_2805__46__1	-1000	1000	0
R_CYStec	Transport of L-Cysteine via Diffusion	M_cys_L[e] <=> M_cys_L[c]	L-Cysteine <=> L-Cysteine	true			Transport, extracellular	G_124935__46__1	-1000	1000	0
R_CYSTGLUex	L-Cystine/L-Glutamate Exchanger	M_glu_L[c] + M_Lcystin[e] --> M_Lcystin[c] + M_glu_L[e]	L-Glutamate + L-Cystine --> L-Cystine + L-Glutamate	false		2.6.1.3	Transport, extracellular	G_23657__46__1 and G_6520__46__1	0	1000	0
R_CYSTHRNaEx	L-Cysteine/L-Threonine Na-Dependent Exchange (Cys-L In)	M_na1[e] + M_cys_L[e] + M_thr_L[c] --> M_na1[c] + M_cys_L[c] + M_thr_L[e]	Sodium + L-Cysteine + L-Threonine --> Sodium + L-Cysteine + L-Threonine	false		2.6.1.3	Transport, extracellular	G_6509__46__1 or G_6510__46__1	0	1000	0
R_CYSTSERex	L-Cystine/Glycine Exchanger (Cystine In)	M_ser_L[c] + M_Lcystin[e] --> M_ser_L[e] + M_Lcystin[c]	L-Serine + L-Cystine --> L-Serine + L-Cystine	false		4.4.1.1	Transport, extracellular	G_6519__46__1 and G_11136__46__1	0	1000	0
R_CYTD	Cytidine Deaminase	M_h2o[c] + M_h[c] + M_cytd[c] --> M_nh4[c] + M_uri[c]	Water + Proton + Cytidine --> Ammonium + Uridine	false		3.5.4.5	Pyrimidine catabolism	G_978__46__1 or G_57379__46__1	0	1000	0
R_CYTDK1	ATPcytidine 5-Phosphotransferase	M_atp[c] + M_cytd[c] --> M_h[c] + M_adp[c] + M_cmp[c]	Adenosine Triphosphate + Cytidine --> Proton + Adenosine Diphosphate + Cytidine 5'-Monophosphate	false			Nucleotide interconversion	G_7371__46__1 or G_83549__46__1	0	1000	0
R_CYTDK2m	Cytidine Kinase (ATP), Mitochondrial	M_atp[m] + M_cytd[m] --> M_h[m] + M_adp[m] + M_cmp[m]	Adenosine Triphosphate + Cytidine --> Proton + Adenosine Diphosphate + Cytidine 5'-Monophosphate	false		4.2.1.22	Nucleotide interconversion		0	1000	0
R_CYTDn	Cytidine Deaminase, Nuclear	M_h2o[n] + M_h[n] + M_cytd[n] --> M_nh4[n] + M_uri[n]	Water + Proton + Cytidine --> Ammonium + Uridine	false		3.5.4.5	Nucleotide interconversion	G_57379__46__1	0	1000	0
R_CYTDt	Cytidine Faciliated Transport in Cytosol	M_cytd[e] <=> M_cytd[c]	Cytidine <=> Cytidine	true		3.5.4.5	Transport, extracellular	G_3177__46__1 or G_2030__46__1	-1000	1000	0
R_CYTDt4	Cytidine Transport in via Sodium Symport	M_na1[e] + M_cytd[e] --> M_na1[c] + M_cytd[c]	Sodium + Cytidine --> Sodium + Cytidine	false			Transport, extracellular	G_9154__46__1 or G_9154__46__2 or G_64078__46__1	0	1000	0
R_CYTDtl	Cytidine Faciliated Transport from Lysosome	M_cytd[l] <=> M_cytd[c]	Cytidine <=> Cytidine	true			Transport, lysosomal	G_55315__46__1	-1000	1000	0
R_CYTDtm	Cytidine Faciliated Transport in Mitochondria	M_cytd[c] <=> M_cytd[m]	Cytidine <=> Cytidine	true		3.5.4.5	Transport, mitochondrial	G_2030__46__1	-1000	1000	0
R_CYTDtn	Cytidine Transport in Nucleus	M_cytd[c] <=> M_cytd[n]	Cytidine <=> Cytidine	true			Transport, nuclear		-1000	1000	0
R_CYTK10	Cytidylate Kinase (CMP, dGTP)	M_cmp[c] + M_dgtp[c] <=> M_cdp[c] + M_dgdp[c]	Cytidine 5'-Monophosphate + Deoxyguanosine-5'-Triphosphate <=> Cytidine-5'-DIphosphate + Deoxyguanosine-5'-Diphosphate	true		2.7.4.14	Nucleotide interconversion	G_51727__46__1	-1000	1000	0
R_CYTK10n	Cytidylate Kinase (CMP, dGTP), Nuclear	M_cmp[n] + M_dgtp[n] <=> M_cdp[n] + M_dgdp[n]	Cytidine 5'-Monophosphate + Deoxyguanosine-5'-Triphosphate <=> Cytidine-5'-DIphosphate + Deoxyguanosine-5'-Diphosphate	true		2.7.4.14	Nucleotide interconversion	G_51727__46__1	-1000	1000	0
R_CYTK11	Cytidylate Kinase (dCMP, dGTP)	M_dgtp[c] + M_dcmp[c] <=> M_dgdp[c] + M_dcdp[c]	Deoxyguanosine-5'-Triphosphate + Deoxycytidylic Acid <=> Deoxyguanosine-5'-Diphosphate + Deoxycytidine-5'-Diphosphate	true		2.7.4.14	Nucleotide interconversion	G_51727__46__1	-1000	1000	0
R_CYTK11n	Cytidylate Kinase (dCMP, dGTP), Nuclear	M_dgtp[n] + M_dcmp[n] <=> M_dgdp[n] + M_dcdp[n]	Deoxyguanosine-5'-Triphosphate + Deoxycytidylic Acid <=> Deoxyguanosine-5'-Diphosphate + Deoxycytidine-5'-Diphosphate	true		2.7.4.14	Nucleotide interconversion	G_51727__46__1	-1000	1000	0
R_CYTK12	Cytidylate Kinase (dCMP, dCTP)	M_dcmp[c] + M_dctp[c] <=> (2) M_dcdp[c]	Deoxycytidylic Acid + Deoxycytidine-5'-Triphosphate <=> (2) Deoxycytidine-5'-Diphosphate	true		2.7.4.14	Nucleotide interconversion	G_51727__46__1	-1000	1000	0
R_CYTK12n	Cytidylate Kinase (dCMP, dCTP), Nuclear	M_dcmp[n] + M_dctp[n] <=> (2) M_dcdp[n]	Deoxycytidylic Acid + Deoxycytidine-5'-Triphosphate <=> (2) Deoxycytidine-5'-Diphosphate	true		2.7.4.14	Nucleotide interconversion	G_51727__46__1	-1000	1000	0
R_CYTK13	Cytidylate Kinase (dCMP, dATP)	M_datp[c] + M_dcmp[c] <=> M_dadp[c] + M_dcdp[c]	Deoxyadenosine Triphosphate + Deoxycytidylic Acid <=> Deoxyadenosine Diphosphate + Deoxycytidine-5'-Diphosphate	true		2.7.4.14	Nucleotide interconversion	G_51727__46__1	-1000	1000	0
R_CYTK13n	Cytidylate Kinase (dCMP, dATP), Nuclear	M_dcmp[n] + M_datp[n] <=> M_dcdp[n] + M_dadp[n]	Deoxycytidylic Acid + Deoxyadenosine Triphosphate <=> Deoxycytidine-5'-Diphosphate + Deoxyadenosine Diphosphate	true		2.7.4.14	Nucleotide interconversion	G_51727__46__1	-1000	1000	0
R_CYTK14	Cytidylate Kinase (dCMP, UTP)	M_dcmp[c] + M_utp[c] <=> M_udp[c] + M_dcdp[c]	Deoxycytidylic Acid + Uridine-5'-TrIphosphate <=> Uridine Diphosphate + Deoxycytidine-5'-Diphosphate	true		2.7.4.14	Nucleotide interconversion	G_51727__46__1	-1000	1000	0
R_CYTK14n	Cytidylate Kinase (dCMP, CTP), Nuclear	M_dcmp[n] + M_utp[n] <=> M_dcdp[n] + M_udp[n]	Deoxycytidylic Acid + Uridine-5'-TrIphosphate <=> Deoxycytidine-5'-Diphosphate + Uridine Diphosphate	true		2.7.4.14	Nucleotide interconversion	G_51727__46__1	-1000	1000	0
R_CYTK1m	Cytidylate Kinase (CMP), Mitochondrial	M_atp[m] + M_cmp[m] <=> M_adp[m] + M_cdp[m]	Adenosine Triphosphate + Cytidine 5'-Monophosphate <=> Adenosine Diphosphate + Cytidine-5'-DIphosphate	true		2.7.4.14	Nucleotide interconversion	G_129607__46__1	-1000	1000	0
R_CYTK1n	Cytidylate Kinase (CMP), Nuclear	M_atp[n] + M_cmp[n] <=> M_cdp[n] + M_adp[n]	Adenosine Triphosphate + Cytidine 5'-Monophosphate <=> Cytidine-5'-DIphosphate + Adenosine Diphosphate	true		2.7.4.14	Nucleotide interconversion	G_51727__46__1	-1000	1000	0
R_CYTK2n	Cytidylate Kinase (dCMP), Nuclear	M_atp[n] + M_dcmp[n] <=> M_dcdp[n] + M_adp[n]	Adenosine Triphosphate + Deoxycytidylic Acid <=> Deoxycytidine-5'-Diphosphate + Adenosine Diphosphate	true		2.7.4.14	Nucleotide interconversion	G_51727__46__1	-1000	1000	0
R_CYTK3	Cytidylate Kinase (CMP) (GTP)	M_gtp[c] + M_cmp[c] <=> M_gdp[c] + M_cdp[c]	Guanosine-5'-Triphosphate + Cytidine 5'-Monophosphate <=> Guanosine-5'-Diphosphate + Cytidine-5'-DIphosphate	true			Nucleotide interconversion	G_26289__46__1 or G_26289__46__2	-1000	1000	0
R_CYTK3n	Cytidylate Kinase (dCMP, CTP), Nuclear	M_ctp[n] + M_dcmp[n] <=> M_cdp[n] + M_dcdp[n]	Cytidine-5'-Triphosphate + Deoxycytidylic Acid <=> Cytidine-5'-DIphosphate + Deoxycytidine-5'-Diphosphate	true		2.7.4.14	Nucleotide interconversion	G_51727__46__1	-1000	1000	0
R_CYTK4	Cytidylate Kinase (dCMP) (GTP)	M_gtp[c] + M_dcmp[c] <=> M_gdp[c] + M_dcdp[c]	Guanosine-5'-Triphosphate + Deoxycytidylic Acid <=> Guanosine-5'-Diphosphate + Deoxycytidine-5'-Diphosphate	true			Nucleotide interconversion	G_26289__46__1 or G_26289__46__2	-1000	1000	0
R_CYTK4n	Cytidylate Kinase (dCMP, GTP), Nuclear	M_dcmp[n] + M_gtp[n] <=> M_dcdp[n] + M_gdp[n]	Deoxycytidylic Acid + Guanosine-5'-Triphosphate <=> Deoxycytidine-5'-Diphosphate + Guanosine-5'-Diphosphate	true		2.7.4.14	Nucleotide interconversion	G_51727__46__1	-1000	1000	0
R_CYTK5	Cytidylate Kinase (dCMP)	M_ctp[c] + M_dcmp[c] <=> M_cdp[c] + M_dcdp[c]	Cytidine-5'-Triphosphate + Deoxycytidylic Acid <=> Cytidine-5'-DIphosphate + Deoxycytidine-5'-Diphosphate	true		2.7.4.14	Nucleotide interconversion	G_51727__46__1	-1000	1000	0
R_CYTK5n	Cytidylate Kinase (CMP), Nuclear	M_cmp[n] + M_gtp[n] <=> M_cdp[n] + M_gdp[n]	Cytidine 5'-Monophosphate + Guanosine-5'-Triphosphate <=> Cytidine-5'-DIphosphate + Guanosine-5'-Diphosphate	true		2.7.4.14	Nucleotide interconversion	G_51727__46__1	-1000	1000	0
R_CYTK6	Cytidylate Kinase (CMP, CTP)	M_cmp[c] + M_ctp[c] <=> (2) M_cdp[c]	Cytidine 5'-Monophosphate + Cytidine-5'-Triphosphate <=> (2) Cytidine-5'-DIphosphate	true		2.7.4.14	Nucleotide interconversion	G_51727__46__1	-1000	1000	0
R_CYTK6n	Cytidylate Kinase (CMP, CTP), Nuclear	M_ctp[n] + M_cmp[n] <=> (2) M_cdp[n]	Cytidine-5'-Triphosphate + Cytidine 5'-Monophosphate <=> (2) Cytidine-5'-DIphosphate	true		2.7.4.14	Nucleotide interconversion	G_51727__46__1	-1000	1000	0
R_CYTK7	Cytidylate Kinase (CMP, UTP)	M_cmp[c] + M_utp[c] <=> M_udp[c] + M_cdp[c]	Cytidine 5'-Monophosphate + Uridine-5'-TrIphosphate <=> Uridine Diphosphate + Cytidine-5'-DIphosphate	true		2.7.4.14	Nucleotide interconversion	G_51727__46__1	-1000	1000	0
R_CYTK7n	Cytidylate Kinase (CMP, UTP), Nuclear	M_cmp[n] + M_utp[n] <=> M_cdp[n] + M_udp[n]	Cytidine 5'-Monophosphate + Uridine-5'-TrIphosphate <=> Cytidine-5'-DIphosphate + Uridine Diphosphate	true		2.7.4.14	Nucleotide interconversion	G_51727__46__1	-1000	1000	0
R_CYTK8	Cytidylate Kinase (CMP, dATP)	M_datp[c] + M_cmp[c] <=> M_dadp[c] + M_cdp[c]	Deoxyadenosine Triphosphate + Cytidine 5'-Monophosphate <=> Deoxyadenosine Diphosphate + Cytidine-5'-DIphosphate	true		2.7.4.14	Nucleotide interconversion	G_51727__46__1	-1000	1000	0
R_CYTK8n	Cytidylate Kinase (CMP, dATP), Nuclear	M_cmp[n] + M_datp[n] <=> M_cdp[n] + M_dadp[n]	Cytidine 5'-Monophosphate + Deoxyadenosine Triphosphate <=> Cytidine-5'-DIphosphate + Deoxyadenosine Diphosphate	true		2.7.4.14	Nucleotide interconversion	G_51727__46__1	-1000	1000	0
R_CYTK9	Cytidylate Kinase (CMP, dCTP)	M_cmp[c] + M_dctp[c] <=> M_cdp[c] + M_dcdp[c]	Cytidine 5'-Monophosphate + Deoxycytidine-5'-Triphosphate <=> Cytidine-5'-DIphosphate + Deoxycytidine-5'-Diphosphate	true		2.7.4.14	Nucleotide interconversion	G_51727__46__1	-1000	1000	0
R_CYTK9n	Cytidylate Kinase (CMP, dCTP), Nuclear	M_cmp[n] + M_dctp[n] <=> M_cdp[n] + M_dcdp[n]	Cytidine 5'-Monophosphate + Deoxycytidine-5'-Triphosphate <=> Cytidine-5'-DIphosphate + Deoxycytidine-5'-Diphosphate	true		2.7.4.14	Nucleotide interconversion	G_51727__46__1	-1000	1000	0
R_D_3AIBt	D-3-Amino-Isobutyrate Transport	M_3aib_D[c] --> M_3aib_D[e]	D-3-Amino-Isobutanoate --> D-3-Amino-Isobutanoate	false		2.7.4.14	Transport, extracellular		0	1000	0
R_D3AIBTm	D-3-Amino-Isobutanoate:Pyruvate Aminotransferase, Mitochondrial	M_pyr[m] + M_3aib_D[m] <=> M_2mop[m] + M_ala_L[m]	Pyruvate + D-3-Amino-Isobutanoate <=> 2-Methyl-3-Oxopropanoate + L-Alanine	true		2.6.1.40	Pyrimidine catabolism	G_64902__46__1	-1000	1000	0
R_DADA	Deoxyadenosine Deaminase	M_h2o[c] + M_h[c] + M_dad_2[c] --> M_nh4[c] + M_din[c]	Water + Proton + 2-Deoxyadenosine --> Ammonium + Deoxyinosine	false		3.5.4.4	Nucleotide interconversion	G_100__46__1	0	1000	0
R_DADAe	Deoxyadenosine Deaminase, Extracellular	M_h[e] + M_h2o[e] + M_dad_2[e] --> M_nh4[e] + M_din[e]	Proton + Water + 2-Deoxyadenosine --> Ammonium + Deoxyinosine	false		3.5.4.4	Nucleotide interconversion	G_100__46__1	0	1000	0
R_DADNK	Deoxyadenosine Kinase	M_atp[c] + M_dad_2[c] --> M_h[c] + M_adp[c] + M_damp[c]	Adenosine Triphosphate + 2-Deoxyadenosine --> Proton + Adenosine Diphosphate + Deoxyadenosine Monophosphate	false		2.7.1.76	Nucleotide interconversion		0	1000	0
R_DADNt4	Deoxyadenosine Transport via Diffusion	M_dad_2[e] <=> M_dad_2[c]	2-Deoxyadenosine <=> 2-Deoxyadenosine	true		2.6.1.40	Transport, extracellular	G_3177__46__1	-1000	1000	0
R_DAG_HSter	Transport of Diacylglycerol, Endoplasmatic Reticulum	M_dag_hs[r] --> M_dag_hs[c]	Diglyceride --> Diglyceride	false		3.5.4.4	Transport, endoplasmic reticular		0	1000	0
R_DAGK_hs	Diacylglycerol Phosphate Kinase (Homo Sapiens)	M_atp[c] + M_dag_hs[c] --> M_h[c] + M_adp[c] + M_pa_hs[c]	Adenosine Triphosphate + Diglyceride --> Proton + Adenosine Diphosphate + Phosphatidate	false		2.7.1.107	Glycerophospholipid metabolism	G_9162__46__1 or G_1607__46__1 or G_8525__46__2 or G_160851__46__1 or G_1608__46__1 or G_1607__46__2 or G_8525__46__1 or G_8527__46__1 or G_1606__46__1 or G_160851__46__2 or G_8526__46__1 or G_8525__46__3 or G_1607__46__1 or G_8527__46__2 or G_1609__46__1	0	1000	0
R_DAGKn_hs	Diacylglycerol Phosphate Kinase (Homo Sapiens)	M_atp[n] + M_dag_hs[n] --> M_h[n] + M_adp[n] + M_pa_hs[n]	Adenosine Triphosphate + Diglyceride --> Proton + Adenosine Diphosphate + Phosphatidate	false		2.7.1.107	Glycerophospholipid metabolism	G_8525__46__1 or G_9162__46__1	0	1000	0
R_DAGt	Diacylglycerol Transport	M_dag_hs[e] <=> M_dag_hs[c]	Diglyceride <=> Diglyceride	true		2.7.1.107	Transport, extracellular		-1000	1000	0
R_DALAOXx	D-Alanine Oxidase, Peroxisomal	M_o2[x] + M_h2o[x] + M_ala_D[x] --> M_h2o2[x] + M_pyr[x] + M_nh4[x]	Oxygen + Water + D-Alanine --> Hydrogen Peroxide + Pyruvate + Ammonium	false		1.4.3.3	D-alanine metabolism	G_1610__46__1	0	1000	0
R_DALAt2r	D-Alanine Transport via Proton Symport	M_h[e] + M_ala_D[e] <=> M_h[c] + M_ala_D[c]	Proton + D-Alanine <=> Proton + D-Alanine	true		2.7.1.107	Transport, extracellular	G_206358__46__1	-1000	1000	0
R_DALAxt	D-Alanine Transport to Perixosome	M_ala_D[c] --> M_ala_D[x]	D-Alanine --> D-Alanine	false		2.7.1.107	D-alanine metabolism		0	1000	0
R_DARGOp	D-Arginine Oxidase, Perixosomal	M_o2[x] + M_h2o[x] + M_arg_D[x] --> M_h2o2[x] + M_nh4[x] + M_5g2oxpt[x]	Oxygen + Water + D-Arginine --> Hydrogen Peroxide + Ammonium + 5-Guanidino-2-Oxopentanoic Acid	false		1.4.3.3	Arginine and proline metabolism	G_1610__46__1	0	1000	0
R_DASCBH	L-Dehydroascorbate Lactonohydrolase	M_h2o[c] + M_dhdascb[c] --> M_h[c] + M_23doguln[c]	Water + Dehydroascorbide --> Proton + (4R,5S)-4,5,6-Trihydroxy-2,3-Dioxohexanoate	false		3.1.1.17	Vitamin C metabolism		0	1000	0
R_DASCBR	Dehydroascorbate Reductase	M_nadph[c] + M_dhdascb[c] --> M_nadp[c] + M_ascb_L[c]	Nicotinamide Adenine Dinucleotide Phosphate - Reduced + Dehydroascorbide --> Nicotinamide Adenine Dinucleotide Phosphate + L-Ascorbate	false		1.6.5.4	Vitamin C metabolism	G_2745__46__1 or G_51022__46__2 or G_51022__46__1	0	1000	0
R_DASPO1p	D-Aspartate Oxidase, Peroxisomal	M_o2[x] + M_h2o[x] + M_asp_D[x] --> M_h2o2[x] + M_nh4[x] + M_oaa[x]	Oxygen + Water + D-Aspartate --> Hydrogen Peroxide + Ammonium + Oxaloacetate	false		1.4.3.1	Alanine and aspartate metabolism	G_8528__46__2 or G_8528__46__1	0	1000	0
R_DATPtn	DATP Diffusion in Nucleus	M_datp[c] <=> M_datp[n]	Deoxyadenosine Triphosphate <=> Deoxyadenosine Triphosphate	true		1.4.3.3	Transport, nuclear		-1000	1000	0
R_DCIm	Dodecenoyl-Coenzyme A Delta Isomerase	M_dd2coa[m] <=> M_dd3coa[m]	Trans-Dodec-2-Enoyl Coenzyme A <=> Cis-Dodec-3-Enoyl Coenzyme A	true		5.3.3.8	Fatty acid oxidation	G_1632__46__1 or G_10455__46__1	-1000	1000	0
R_DCK1m	Deoxycytidine Kinase, Mitochondrial (ATP)	M_atp[m] + M_dcyt[m] <=> M_h[m] + M_adp[m] + M_dcmp[m]	Adenosine Triphosphate + Deoxycytidine <=> Proton + Adenosine Diphosphate + Deoxycytidylic Acid	true		2.7.1.74	Nucleotide interconversion		-1000	1000	0
R_DCK1n	Deoxycytidine Kinase, Nuclear (ATP)	M_atp[n] + M_dcyt[n] <=> M_h[n] + M_dcmp[n] + M_adp[n]	Adenosine Triphosphate + Deoxycytidine <=> Proton + Deoxycytidylic Acid + Adenosine Diphosphate	true		2.7.1.74	Nucleotide interconversion	G_1633__46__1	-1000	1000	0
R_DCK2n	Deoxycytidine Kinase, Nuclear (UTP)	M_utp[n] + M_dcyt[n] <=> M_h[n] + M_dcmp[n] + M_udp[n]	Uridine-5'-TrIphosphate + Deoxycytidine <=> Proton + Deoxycytidylic Acid + Uridine Diphosphate	true		2.7.1.74	Nucleotide interconversion	G_1633__46__1	-1000	1000	0
R_DCSPTN1COAtx	Fatty Acid Intracellular Transport	M_dcsptn1coa[c] <=> M_dcsptn1coa[x]	(4Z,7Z,10Z,13Z,16Z)-Docosapentaenoyl Coenzyme A <=> (4Z,7Z,10Z,13Z,16Z)-Docosapentaenoyl Coenzyme A	true		2.7.1.74	Transport, peroxisomal		-1000	1000	0
R_DCSPTN1CPT1	Carnitine O-Palmitoyltransferase	M_crn[c] + M_dcsptn1coa[c] <=> M_coa[c] + M_dcsptn1crn[c]	L-Carnitine + (4Z,7Z,10Z,13Z,16Z)-Docosapentaenoyl Coenzyme A <=> Coenzyme A + 4Z,7Z,10Z,13Z,16Z-Docosapentaenoylcarnitine	true		2.3.1.21	Fatty acid oxidation	G_1375__46__1 or G_1375__46__3 or G_1375__46__4 or G_126129__46__1 or G_1374__46__1 or G_1375__46__2	-1000	1000	0
R_DCSPTN1CPT2	Carnitine Transferase	M_coa[m] + M_dcsptn1crn[m] <=> M_crn[m] + M_dcsptn1coa[m]	Coenzyme A + 4Z,7Z,10Z,13Z,16Z-Docosapentaenoylcarnitine <=> L-Carnitine + (4Z,7Z,10Z,13Z,16Z)-Docosapentaenoyl Coenzyme A	true		2.7.1.74	Fatty acid oxidation	G_1376__46__1	-1000	1000	0
R_DCSPTN1CRNt	Transport into the Mitochondria (Carnitine)	M_dcsptn1crn[c] <=> M_dcsptn1crn[m]	4Z,7Z,10Z,13Z,16Z-Docosapentaenoylcarnitine <=> 4Z,7Z,10Z,13Z,16Z-Docosapentaenoylcarnitine	true		3.5.4.12	Fatty acid oxidation	G_788__46__1	-1000	1000	0
R_DCSPTN1t	Fatty Acid Transport via Diffusion	M_dcsptn1[e] <=> M_dcsptn1[c]	(4Z,7Z,10Z,13Z,16Z)-Docosa-4,7,10,13,16-Pentaenoic Acid <=> (4Z,7Z,10Z,13Z,16Z)-Docosa-4,7,10,13,16-Pentaenoic Acid	true			Transport, extracellular		-1000	1000	0
R_DCT	Dopachrome Tautomerase	M_L_dpchrm[c] <=> M_56dihindlcrbxlt[c]	L-Dopachromate <=> 5,6-Dihydroxyindole-2-Carboxylate	true		5.3.3.12	Tyrosine metabolism	G_1638__46__1	-1000	1000	0
R_DCTPtn	DCTP Diffusion in Nucleus	M_dctp[c] <=> M_dctp[n]	Deoxycytidine-5'-Triphosphate <=> Deoxycytidine-5'-Triphosphate	true			Transport, nuclear		-1000	1000	0
R_DCYTD	Deoxycytidine Deaminase	M_h2o[c] + M_h[c] + M_dcyt[c] --> M_nh4[c] + M_duri[c]	Water + Proton + Deoxycytidine --> Ammonium + Deoxyuridine	false		3.5.4.14	Pyrimidine catabolism	G_978__46__1 or G_57379__46__1	0	1000	0
R_DCYTDn	Deoxycytidine Deaminase, Nuclear	M_h2o[n] + M_h[n] + M_dcyt[n] --> M_nh4[n] + M_duri[n]	Water + Proton + Deoxycytidine --> Ammonium + Deoxyuridine	false		3.5.4.14	Nucleotide interconversion	G_57379__46__1	0	1000	0
R_DCYTt	Deoxycytidine Transport via Diffusion	M_dcyt[e] <=> M_dcyt[c]	Deoxycytidine <=> Deoxycytidine	true		5.3.3.12	Transport, extracellular	G_3177__46__1	-1000	1000	0
R_DDPGAm	2-Dehydro-3-Deoxy-Phosphogluconate Aldolase, Mitochondrial	M_4h2oglt[m] <=> M_pyr[m] + M_glx[m]	4-Hydroxy-2-Oxoglutarate <=> Pyruvate + Glyoxylate	true		4.1.2.14	Arginine and proline metabolism		-1000	1000	0
R_DEBRISOQUINEt	Debrisoquine Uniport	M_debrisoquine[e] <=> M_debrisoquine[c]	Debrisoquine <=> Debrisoquine	true		3.5.4.14	Transport, extracellular	G_6582__46__1 or G_6582__46__2	-1000	1000	0
R_DECDPtm	Lipid, Flip-Flop Intracellular Transport	M_decdp[c] <=> M_decdp[m]	All Trans Decaprenyl Diphosphate <=> All Trans Decaprenyl Diphosphate	true		3.5.4.14	Transport, mitochondrial		-1000	1000	0
R_DEDOLP1_L	Dehydrodolichol Diphosphate Phosphatase (Liver)	M_h2o[c] + (0.1) M_dedoldp_L[c] --> M_h[c] + M_pi[c] + (0.1) M_dedolp_L[c]	Water + (0.1) Dehydrodolichol Diphosphate, Human Liver Homolog --> Proton + Orthophosphate + (0.1) Dehydrodolichol Phosphate, Human Liver Homolog	false			N-glycan synthesis		0	1000	0
R_DEDOLP2_L	Dehydrodolichol Phosphate Phosphatase (Liver)	M_h2o[c] + (0.1) M_dedolp_L[c] --> M_pi[c] + (0.1) M_dedol_L[c]	Water + (0.1) Dehydrodolichol Phosphate, Human Liver Homolog --> Orthophosphate + (0.1) Dehydrodolichol, Human Liver Homolog	false			N-glycan synthesis		0	1000	0
R_DEDOLR_L	Dehydrodolichol Reductase (Liver)	M_h[c] + M_nadph[c] + (0.1) M_dedol_L[c] --> M_nadp[c] + (0.1) M_dolichol_L[c]	Proton + Nicotinamide Adenine Dinucleotide Phosphate - Reduced + (0.1) Dehydrodolichol, Human Liver Homolog --> Nicotinamide Adenine Dinucleotide Phosphate + (0.1) Dolichol, Human Liver Homolog	false			N-glycan synthesis		0	1000	0
R_DESAT16_2	Palmitoyl Coenzyme A Desaturase (N-C16:0CoA -> N-C16:1CoA)	M_o2[c] + M_h[c] + M_nadh[c] + M_pmtcoa[c] --> (2) M_h2o[c] + M_nad[c] + M_hdcoa[c]	Oxygen + Proton + Nicotinamide Adenine Dinucleotide - Reduced + Palmitoyl Coenzyme A (N-C16:0 Coenzyme A) --> (2) Water + Nicotinamide Adenine Dinucleotide + Palmitoleyl Coenzyme A	false		1.14.19.1	Fatty acid synthesis	G_6319__46__1	0	1000	0
R_DESAT18_10	Fatty Acyl Coenzyme A Desaturase (N-C18:2CoA -> N-C18:3CoA)	M_o2[c] + M_h[c] + M_nadh[c] + M_lnlncacoa[c] --> (2) M_h2o[c] + M_nad[c] + M_strdnccoa[c]	Oxygen + Proton + Nicotinamide Adenine Dinucleotide - Reduced + Alpha-Linolenoyl Coenzyme A --> (2) Water + Nicotinamide Adenine Dinucleotide + Stearidonoyl Coenzyme A	false		1.14.19.1	Fatty acid synthesis	G_9415__46__1	0	1000	0
R_DESAT18_3	Stearoyl Coenzyme A Desaturase (N-C18:0CoA -> N-C18:1CoA)	M_o2[c] + M_h[c] + M_nadh[c] + M_stcoa[c] --> (2) M_h2o[c] + M_nad[c] + M_odecoa[c]	Oxygen + Proton + Nicotinamide Adenine Dinucleotide - Reduced + Stearoyl Coenzyme A (N-C18:0 Coenzyme A) --> (2) Water + Nicotinamide Adenine Dinucleotide + Octadecenoyl Coenzyme A (N-C18:1 Coenzyme A)	false		1.14.19.1	Fatty acid synthesis	G_6319__46__1	0	1000	0
R_DESAT18_4	Stearoyl Coenzyme A Desaturase (N-C18:0CoA -> N-C18:1CoA)	M_o2[c] + M_h[c] + M_nadh[c] + M_stcoa[c] --> (2) M_h2o[c] + M_nad[c] + M_octd11ecoa[c]	Oxygen + Proton + Nicotinamide Adenine Dinucleotide - Reduced + Stearoyl Coenzyme A (N-C18:0 Coenzyme A) --> (2) Water + Nicotinamide Adenine Dinucleotide + 11-Octadecenoyl Coenzyme A	false		1.14.19.1	Fatty acid synthesis	G_6319__46__1	0	1000	0
R_DESAT18_5	Stearoyl Coenzyme A Desaturase (N-C18:0CoA -> N-C18:1CoA)	M_o2[c] + M_h[c] + M_nadh[c] + M_stcoa[c] --> (2) M_h2o[c] + M_nad[c] + M_od2coa[c]	Oxygen + Proton + Nicotinamide Adenine Dinucleotide - Reduced + Stearoyl Coenzyme A (N-C18:0 Coenzyme A) --> (2) Water + Nicotinamide Adenine Dinucleotide + (2E)-Octadecenoyl Coenzyme A	false		1.14.19.1	Fatty acid synthesis	G_6319__46__1	0	1000	0
R_DESAT18_6	Fatty Acyl Coenzyme A Desaturase (N-C18:1CoA -> N-C18:2CoA)	M_o2[c] + M_h[c] + M_nadh[c] + M_odecoa[c] --> (2) M_h2o[c] + M_nad[c] + M_lneldccoa[c]	Oxygen + Proton + Nicotinamide Adenine Dinucleotide - Reduced + Octadecenoyl Coenzyme A (N-C18:1 Coenzyme A) --> (2) Water + Nicotinamide Adenine Dinucleotide + (6Z,9Z)-Octadecadienoyl Coenzyme A	false		1.14.99.25	Fatty acid synthesis	G_9415__46__1	0	1000	0
R_DESAT18_7	Fatty Acyl Coenzyme A Desaturase (N-C18:1CoA -> N-C18:2CoA)	M_o2[c] + M_h[c] + M_nadh[c] + M_octd11ecoa[c] --> (2) M_h2o[c] + M_nad[c] + M_lneldccoa[c]	Oxygen + Proton + Nicotinamide Adenine Dinucleotide - Reduced + 11-Octadecenoyl Coenzyme A --> (2) Water + Nicotinamide Adenine Dinucleotide + (6Z,9Z)-Octadecadienoyl Coenzyme A	false		1.14.19.1	Fatty acid synthesis	G_9415__46__1	0	1000	0
R_DESAT18_8	Fatty Acyl Coenzyme A Desaturase (N-C18:1CoA -> N-C18:2CoA)	M_o2[c] + M_h[c] + M_nadh[c] + M_od2coa[c] --> (2) M_h2o[c] + M_nad[c] + M_lneldccoa[c]	Oxygen + Proton + Nicotinamide Adenine Dinucleotide - Reduced + (2E)-Octadecenoyl Coenzyme A --> (2) Water + Nicotinamide Adenine Dinucleotide + (6Z,9Z)-Octadecadienoyl Coenzyme A	false		1.14.99.25	Fatty acid synthesis	G_9415__46__1	0	1000	0
R_DESAT18_9	Fatty Acyl Coenzyme A Desaturase (N-C18:2CoA -> N-C18:3CoA)	M_o2[c] + M_h[c] + M_nadh[c] + M_lnlccoa[c] --> (2) M_h2o[c] + M_nad[c] + M_lnlncgcoa[c]	Oxygen + Proton + Nicotinamide Adenine Dinucleotide - Reduced + Linoleic Coenzyme A --> (2) Water + Nicotinamide Adenine Dinucleotide + Gamma-Linolenoyl Coenzyme A	false		1.14.99.25	Fatty acid synthesis	G_9415__46__1 or G_3992__46__1	0	1000	0
R_DESAT20_1	Fatty Acyl Coenzyme A Desaturase (N-C20:3CoA -> N-C20:4CoA)	M_o2[c] + M_h[c] + M_nadh[c] + M_dlnlcgcoa[c] --> (2) M_h2o[c] + M_nad[c] + M_arachdcoa[c]	Oxygen + Proton + Nicotinamide Adenine Dinucleotide - Reduced + Dihomo-Gamma-Linolenyl Coenzyme A --> (2) Water + Nicotinamide Adenine Dinucleotide + Arachidonoyl Coenzyme A	false		1.14.19.1	Fatty acid synthesis	G_3992__46__1	0	1000	0
R_DESAT20_2	Fatty Acyl Coenzyme A Desaturase (N-C20:4CoA -> N-C20:5CoA)	M_o2[c] + M_h[c] + M_nadh[c] + M_eicostetcoa[c] --> (2) M_h2o[c] + M_nad[c] + M_tmndnccoa[c]	Oxygen + Proton + Nicotinamide Adenine Dinucleotide - Reduced + (8Z,11Z,14Z,17Z)-Eicosatetraenoyl Coenzyme A --> (2) Water + Nicotinamide Adenine Dinucleotide + Eicosa-5,8,11,14,17-All-Cis-Pentaenoyl Coenzyme A	false		1.14.19.1	Fatty acid synthesis	G_3992__46__1	0	1000	0
R_DESAT22_1p	Fatty Acyl Coenzyme A Desaturase (N-C22:4CoA -> N-C22:5CoA)	M_h[x] + M_nadh[x] + M_o2[x] + M_adrncoa[x] --> M_nad[x] + (2) M_h2o[x] + M_dcsptn1coa[x]	Proton + Nicotinamide Adenine Dinucleotide - Reduced + Oxygen + Adrenoyl Coenzyme A --> Nicotinamide Adenine Dinucleotide + (2) Water + (4Z,7Z,10Z,13Z,16Z)-Docosapentaenoyl Coenzyme A	false		1.14.19.1	Fatty acid synthesis		0	1000	0
R_DESAT22_2p	Fatty Acyl Coenzyme A Desaturase (N-C22:5CoA -> N-C22:6CoA)	M_h[x] + M_nadh[x] + M_o2[x] + M_clpndcoa[x] --> M_nad[x] + (2) M_h2o[x] + M_c226coa[x]	Proton + Nicotinamide Adenine Dinucleotide - Reduced + Oxygen + Docosa-7,10,13,16,19-All-Cis-Pentaenoyl Coenzyme A --> Nicotinamide Adenine Dinucleotide + (2) Water + Cervonyl Coenzyme A	false		1.14.19.1	Fatty acid synthesis		0	1000	0
R_DESAT24_1	Fatty Acyl Coenzyme A Desaturase (N-C24:5CoA -> N-C24:6CoA)	M_o2[c] + M_h[c] + M_nadh[c] + M_tetpent3coa[c] --> (2) M_h2o[c] + M_nad[c] + M_tethex3coa[c]	Oxygen + Proton + Nicotinamide Adenine Dinucleotide - Reduced + (9Z,12Z,15Z,18Z,21Z)-Tetracosapentaenoyl Coenzyme A --> (2) Water + Nicotinamide Adenine Dinucleotide + Tetracosa-6,9,12,15,18,21-All-Cis-Hexaenoyl Coenzyme A	false		1.14.99.25	Fatty acid synthesis	G_9415__46__1	0	1000	0
R_DGAT	Diacylglycerol Acyltransferase	M_Rtotal3coa[c] + M_dag_hs[c] --> M_coa[c] + M_tag_hs[c]	R Total 3 Coenzyme A + Diglyceride --> Coenzyme A + Triglyceride	false		1.14.19.1	Triacylglycerol synthesis	G_8694__46__1 or G_84649__46__1	0	1000	0
R_DGCHOLte	Bile Acid Intracellular Transport	M_dgchol[e] <=> M_dgchol[c]	Glycochenodeoxycholate <=> Glycochenodeoxycholate	true		1.14.19.1	Transport, extracellular		-1000	1000	0
R_DGCHOLtx	Bile Acid Intracellular Transport	M_dgchol[x] <=> M_dgchol[c]	Glycochenodeoxycholate <=> Glycochenodeoxycholate	true		1.14.19.1	Transport, peroxisomal		-1000	1000	0
R_DGK2m	Deoxyguanylate Kinase (dGMP:dATP), Mitochondrial	M_datp[m] + M_dgmp[m] <=> M_dadp[m] + M_dgdp[m]	Deoxyadenosine Triphosphate + Dgmp <=> Deoxyadenosine Diphosphate + Deoxyguanosine-5'-Diphosphate	true		2.7.4.8	Nucleotide interconversion		-1000	1000	0
R_DGNSKm	Deoxyguanosine Kinase	M_atp[m] + M_dgsn[m] --> M_h[m] + M_adp[m] + M_dgmp[m]	Adenosine Triphosphate + Deoxyguanosine --> Proton + Adenosine Diphosphate + Dgmp	false		2.7.1.113	Nucleotide interconversion	G_1716__46__5 or G_1716__46__1 or G_1716__46__4 or G_1716__46__2 or G_1716__46__3	0	1000	0
R_DGSNt	Deoyguanosine Transport via Diffusion	M_dgsn[e] <=> M_dgsn[c]	Deoxyguanosine <=> Deoxyguanosine	true			Transport, extracellular	G_3177__46__1	-1000	1000	0
R_DGSNtm	Deoyguanosine Transport in Mitochondria	M_dgsn[c] <=> M_dgsn[m]	Deoxyguanosine <=> Deoxyguanosine	true			Transport, mitochondrial		-1000	1000	0
R_DGTPtn	DGTP Diffusion in Nucleus	M_dgtp[c] <=> M_dgtp[n]	Deoxyguanosine-5'-Triphosphate <=> Deoxyguanosine-5'-Triphosphate	true		2.7.4.8	Transport, nuclear		-1000	1000	0
R_DGULND	Dehydro-L-Gulonate Decarboxylase	M_h[c] + M_3dhguln[c] <=> M_co2[c] + M_xylu_L[c]	Proton + 3-Dehydro-L-Gulonate <=> Carbon Dioxide + L-Xylulose	true		4.1.1.34	Pentose phosphate pathway		-1000	1000	0
R_DHAAt1r	Dehydroascorbate Transport (Uniport)	M_dhdascb[e] <=> M_dhdascb[c]	Dehydroascorbide <=> Dehydroascorbide	true			Transport, extracellular	G_6515__46__1 or G_6513__46__1 or G_6517__46__1	-1000	1000	0
R_DHCHOLESTANATEtm	Lipid, Flip-Flop Intracellular Transport	M_dhcholestanate[m] <=> M_dhcholestanate[x]	3Alpha,7Alpha-Dihydroxy-5Beta-Cholestanate <=> 3Alpha,7Alpha-Dihydroxy-5Beta-Cholestanate	true		4.1.1.34	Transport, peroxisomal		-1000	1000	0
R_DHCR241r	24-Dehydrocholesterol Reductase [Precursor]	M_zymst[r] + M_fadh2[r] --> M_fad[r] + M_zymstnl[r]	Zymosterol + Flavin Adenine Dinucleotide Reduced --> Flavin Adenine Dinucleotide Oxidized + Cholesta-8(9)-En-3Beta-Ol	false			Cholesterol metabolism	G_1718__46__1	0	1000	0
R_DHCR242r	24-Dehydrocholesterol Reductase [Precursor]	M_fadh2[r] + M_chlstol[r] --> M_fad[r] + M_lthstrl[r]	Flavin Adenine Dinucleotide Reduced + 5Alpha-Cholesta-7,24-Dien-3Beta-Ol --> Flavin Adenine Dinucleotide Oxidized + 5Alpha-Cholest-7-En-3Beta-Ol	false		2.3.1.42	Cholesterol metabolism	G_1718__46__1 or G_1581__46__1	0	1000	0
R_DHCR243r	24-Dehydrocholesterol Reductase [Precursor]	M_fadh2[r] + M_dsmsterol[r] --> M_chsterol[r] + M_fad[r]	Flavin Adenine Dinucleotide Reduced + Desmosterol --> Cholesterol + Flavin Adenine Dinucleotide Oxidized	false		2.3.1.42	Cholesterol metabolism	G_1718__46__1	0	1000	0
R_DHCR71r	7-Dehydrocholesterol Reductase	M_h[r] + M_nadph[r] + M_ddsmsterol[r] --> M_nadp[r] + M_dsmsterol[r]	Proton + Nicotinamide Adenine Dinucleotide Phosphate - Reduced + Cholesta-5,7,24-Trien-3Beta-Ol --> Nicotinamide Adenine Dinucleotide Phosphate + Desmosterol	false		1.3.1.21	Cholesterol metabolism	G_1717__46__1	0	1000	0
R_DHCR72r	7-Dehydrocholesterol Reductase	M_7dhchsterol[r] + M_h[r] + M_nadph[r] --> M_nadp[r] + M_chsterol[r]	Cholesta-5,7-Dien-3Beta-Ol + Proton + Nicotinamide Adenine Dinucleotide Phosphate - Reduced --> Nicotinamide Adenine Dinucleotide Phosphate + Cholesterol	false		1.3.1.21	Cholesterol metabolism	G_1717__46__1	0	1000	0
R_DHCRD1	Dihydroceramide Desaturase	M_nadp[c] + M_dhcrm_hs[c] --> M_h[c] + M_nadph[c] + M_crm_hs[c]	Nicotinamide Adenine Dinucleotide Phosphate + Dihydroceramide --> Proton + Nicotinamide Adenine Dinucleotide Phosphate - Reduced + N-Acylsphingosine	false			Sphingolipid metabolism	G_8560__46__1 or G_8560__46__2 or G_123099__46__1	0	1000	0
R_DHCRD2	Dihydroceramide Desaturase	M_dhcrm_hs[c] + M_fad[c] --> M_crm_hs[c] + M_fadh2[c]	Dihydroceramide + Flavin Adenine Dinucleotide Oxidized --> N-Acylsphingosine + Flavin Adenine Dinucleotide Reduced	false			Sphingolipid metabolism	G_8560__46__1 or G_8560__46__2 or G_123099__46__1	0	1000	0
R_DHDPBMTm	Dihydroxydecaprenylbenzoate Methyltransferase	M_3dpdhb[m] + M_amet[m] --> M_h[m] + M_ahcys[m] + M_3dpdhb_me[m]	3-Decaprenyl-4,5-Dihdydroxybenzoate + S-Adenosyl-L-Methionine --> Proton + S-Adenosyl-L-Homocysteine + 3-Decaprenyl-4-Hydroxy-5-Methoxybenzoate	false		2.1.1.114	Ubiquinone synthesis	G_51805__46__1	0	1000	0
R_DHEASt	Dehydroepiandrosterone Sulfate Transport via Bicarbonate Antiport	M_hco3[c] + M_dheas[e] <=> M_hco3[e] + M_dheas[c]	Bicarbonate + 3Beta-Hydroxyandrost-5-En-17-One 3-Sulfate <=> Bicarbonate + 3Beta-Hydroxyandrost-5-En-17-One 3-Sulfate	true		1.3.1.21	Transport, extracellular	G_11309__46__1 or G_6579__46__1 or G_28234__46__1 or G_10599__46__1	-1000	1000	0
R_DHEAStr	Dheas Intracellular Transport	M_dheas[r] <=> M_dheas[c]	3Beta-Hydroxyandrost-5-En-17-One 3-Sulfate <=> 3Beta-Hydroxyandrost-5-En-17-One 3-Sulfate	true			Transport, extracellular		-1000	1000	0
R_DHEASULT	Dehydroepiandrosterone Sulfotransferase	M_paps[c] + M_dhea[c] --> M_h[c] + M_pap[c] + M_dheas[c]	3'-Phosphoadenylyl Sulfate + 3Beta-Hydroxyandrost-5-En-17-One --> Proton + Adenosine 3,5-Bismonophosphate + 3Beta-Hydroxyandrost-5-En-17-One 3-Sulfate	false		2.8.2.2	Steroid metabolism	G_6783__46__1 or G_6822__46__1 or G_6818__46__1	0	1000	0
R_DHEAtr	Dehydroepiandrosterone Transport	M_dhea[r] <=> M_dhea[c]	3Beta-Hydroxyandrost-5-En-17-One <=> 3Beta-Hydroxyandrost-5-En-17-One	true		2.8.2.2	Transport, endoplasmic reticular		-1000	1000	0
R_DHFtl	Dihydrofolate Reversible Lysosomal Transport	M_dhf[c] <=> M_dhf[l]	7,8-Dihydrofolate <=> 7,8-Dihydrofolate	true			Transport, lysosomal		-1000	1000	0
R_DHFtm	Dihydrofolate Reversible Mitochondrial Transport	M_dhf[c] <=> M_dhf[m]	7,8-Dihydrofolate <=> 7,8-Dihydrofolate	true		2.8.2.2	Transport, mitochondrial		-1000	1000	0
R_DHORD9	Dihydoorotic Acid Dehydrogenase (Quinone 10)	M_q10[m] + M_dhor_S[c] --> M_q10h2[m] + M_orot[c]	Ubiquinone-10 + (S)-Dihydroorotate --> Ubiquinol-10 + Orotate	false		1.3.3.1	Pyrimidine synthesis	G_1723__46__1	0	1000	0
R_DHPM1	Dihydropyrimidinase (5, 6-Dihydrouracil)	M_h2o[c] + M_56dura[c] --> M_h[c] + M_cala[c]	Water + 5,6-Dihydrouracil --> Proton + N-Carbamoyl-Beta-Alaninate	false		3.5.2.2	Pyrimidine catabolism	G_1807__46__1 or G_1809__46__1 or G_1808__46__1	0	1000	0
R_DHPM2	Dihydropyrimidinase (Dihydrothymine)	M_h2o[c] + M_56dthm[c] --> M_h[c] + M_3uib[c]	Water + 5,6-Dihydrothymine --> Proton + 3-Ureidoisobutyrate	false		3.5.2.2	Pyrimidine catabolism	G_1807__46__1	0	1000	0
R_DHPR2	6, 7-Dihydropteridine Reduction	M_5mthf[c] + M_dhbpt[c] --> M_h[c] + M_thbpt[c] + M_mlthf[c]	5-Methyltetrahydrofolate + 6,7-Dihydrobiopterin --> Proton + 5,6,7,8-Tetrahydrobiopterin + 5,10-Methylenetetrahydrofolate	false		3.5.2.3	Tetrahydrobiopterin metabolism		0	1000	0
R_DIDPtn	Transport of dIDP, Nuclear	M_didp[c] <=> M_didp[n]	Deoxyinosine-5'-Diphosphate <=> Deoxyinosine-5'-Diphosphate	true		3.5.2.2	Transport, nuclear		-1000	1000	0
R_DIGALSGALSIDEtg	Digalsgalside Hs Intracellular Transport	M_digalsgalside_hs[c] <=> M_digalsgalside_hs[g]	Digalactosylceramidesulfate <=> Digalactosylceramidesulfate	true		3.5.2.2	Transport, golgi apparatus		-1000	1000	0
R_DIGALSIDEtg	Digalside Hs Intracellular Transport	M_digalside_hs[c] <=> M_digalside_hs[g]	Digalactosylceramide <=> Digalactosylceramide	true		1.6.99.7	Transport, golgi apparatus		-1000	1000	0
R_DIGALSIDEtl	Digalside Hs Intracellular Transport	M_digalside_hs[c] <=> M_digalside_hs[l]	Digalactosylceramide <=> Digalactosylceramide	true			Transport, lysosomal		-1000	1000	0
R_DINt	Deoxyinosine Transport via Diffusion	M_din[e] <=> M_din[c]	Deoxyinosine <=> Deoxyinosine	true			Transport, extracellular	G_3177__46__1	-1000	1000	0
R_DITPtn	Transport of dITP, Nuclear	M_ditp[c] <=> M_ditp[n]	Deoxyinosine-5'-Triphosphate <=> Deoxyinosine-5'-Triphosphate	true			Transport, nuclear		-1000	1000	0
R_DKMPPD	2, 3-Diketo-5-Methylthio-1-Phosphopentane Degradation Reaction	M_h2o[c] + M_o2[c] + M_dkmpp[c] --> (2) M_h[c] + M_pi[c] + M_for[c] + M_2kmb[c]	Water + Oxygen + 2,3-Diketo-5-Methylthio-1-Phosphopentane --> (2) Proton + Orthophosphate + Formate + 2-Keto-4-Methylthiobutyrate	false			Arginine and proline metabolism		0	1000	0
R_D_LACt2	D-Lactate Transport via Proton Symport	M_h[e] + M_lac_D[e] <=> M_h[c] + M_lac_D[c]	Proton + (R)-Lactate <=> Proton + (R)-Lactate	true			Transport, extracellular	G_9194__46__1 or G_23539__46__1 or G_6566__46__1 or G_9123__46__1	-1000	1000	0
R_D_LACtm	D-Lactate Transport, Mitochondrial	M_h[c] + M_lac_D[c] <=> M_h[m] + M_lac_D[m]	Proton + (R)-Lactate <=> Proton + (R)-Lactate	true			Transport, mitochondrial	G_6566__46__1	-1000	1000	0
R_DLNLCGCPT1	Carnitine O-Palmitoyltransferase	M_crn[c] + M_dlnlcgcoa[c] <=> M_coa[c] + M_dlnlcgcrn[c]	L-Carnitine + Dihomo-Gamma-Linolenyl Coenzyme A <=> Coenzyme A + 8Z,11Z,14Z-Eicosatrienoylcarnitine	true		2.3.1.21	Fatty acid oxidation	G_1375__46__1 or G_1375__46__3 or G_1375__46__4 or G_126129__46__1 or G_1374__46__1 or G_1375__46__2	-1000	1000	0
R_DLNLCGCPT2	Carnitine Transferase	M_coa[m] + M_dlnlcgcrn[m] <=> M_crn[m] + M_dlnlcgcoa[m]	Coenzyme A + 8Z,11Z,14Z-Eicosatrienoylcarnitine <=> L-Carnitine + Dihomo-Gamma-Linolenyl Coenzyme A	true			Fatty acid oxidation	G_1376__46__1	-1000	1000	0
R_DLNLCGCRNt	Transport into the Mitochondria (Carnitine)	M_dlnlcgcrn[c] <=> M_dlnlcgcrn[m]	8Z,11Z,14Z-Eicosatrienoylcarnitine <=> 8Z,11Z,14Z-Eicosatrienoylcarnitine	true			Fatty acid oxidation	G_788__46__1	-1000	1000	0
R_DLNLCGt	Fatty Acid Transport via Diffusion	M_dlnlcg[e] <=> M_dlnlcg[c]	Dihomo-Gamma-Linolenate <=> Dihomo-Gamma-Linolenate	true			Transport, extracellular	G_10998__46__1	-1000	1000	0
R_DM_13_cis_oretn_n_	13-Cis-Oxo-Retinoic Acid Demand	M_13_cis_oretn[n] -->	13-Cis-Oxo-Retinoic Acid -->	false			Exchange/demand reaction		0	1000	0
R_DM_13_cis_retn_n_	13-Cis-Retinoate Demand	M_13_cis_retn[n] -->	13-Cis-Retinoate -->	false		2.3.1.21	Exchange/demand reaction		0	1000	0
R_DM_Asn_X_Ser_Thr_ly_	Demand for Asn-X-Ser/Thr, Lysosomal	M_Asn_X_Ser_Thr[l] -->	Protein Asparagine -->	false			Exchange/demand reaction		0	1000	0
R_DM_avite2_c_	Demand for Alpha-Tocotrienol	M_avite2[c] -->	Alpha-Tocotrienol -->	false			Exchange/demand reaction		0	1000	0
R_DM_bvite_c_	Demand for Beta-Tocopherol	M_bvite[c] -->	Beta-Tocopherol -->	false			Exchange/demand reaction		0	1000	0
R_DM_core5_g_	Demand for Core5, Golgi Apparatus	M_core5[g] -->	Core 5 -->	false			Exchange/demand reaction		0	1000	0
R_DM_core7_g_	Demand for Core7, Golgi Apparatus	M_core7[g] -->	Core 7 -->	false			Exchange/demand reaction		0	1000	0
R_DM_core8_g_	Demand for Core8, Golgi Apparatus	M_core8[g] -->	Core 8 -->	false			Exchange/demand reaction		0	1000	0
R_DM_datp_m_	Demand for dATP	M_datp[m] -->	Deoxyadenosine Triphosphate -->	false			Exchange/demand reaction		0	1000	0
R_DM_datp_n_	Demand for dATP, Nuclear	M_datp[n] -->	Deoxyadenosine Triphosphate -->	false			Exchange/demand reaction		0	1000	0
R_DM_dctp_m_	Demand for dCTP	M_dctp[m] -->	Deoxycytidine-5'-Triphosphate -->	false			Exchange/demand reaction		0	1000	0
R_DM_dctp_n_	Demand for dCTP, Nuclear	M_dctp[n] -->	Deoxycytidine-5'-Triphosphate -->	false			Exchange/demand reaction		0	1000	0
R_DM_dem2emgacpail_prot_hs_r_	Demand for Deacylated-(Phosphoethanolaminyl-Dimannosyl),(Phosphoethanolaminyl)-Mannosyl-Glucosaminyl-Acylphosphatidylinositol, Endoplasmatic Reticulum	M_dem2emgacpail_prot_hs[r] -->	Deacylated-(Phosphoethanolaminyl-Dimannosyl),(Phosphoethanolaminyl)-Mannosyl-Glucosaminyl-Acylphosphatidylinositol -->	false			Exchange/demand reaction		0	1000	0
R_DM_dgpi_prot_hs_r_	Demand for Deacylated-Glycophosphatidylinositol (Gpi)-Anchored Protein, Endoplasmatic Reticulum	M_dgpi_prot_hs[r] -->	Deacylated-Glycophosphatidylinositol (Gpi)-Anchored Protein -->	false			Exchange/demand reaction		0	1000	0
R_DM_dgtp_m_	Demand for dGTP, Mitochondrial	M_dgtp[m] -->	Deoxyguanosine-5'-Triphosphate -->	false			Exchange/demand reaction		0	1000	0
R_DM_dgtp_n_	Demand for dGTP, Nuclear	M_dgtp[n] -->	Deoxyguanosine-5'-Triphosphate -->	false			Exchange/demand reaction		0	1000	0
R_DM_dsT_antigen_g_	Demand for Disialyl-T Antigen, Golgi Apparatus	M_dsT_antigen[g] -->	Disialyl-T Antigen -->	false			Exchange/demand reaction		0	1000	0
R_DM_dttp_m_	Demand for dTTP	M_dttp[m] -->	Deoxythymidine-5'-Triphosphate -->	false			Exchange/demand reaction		0	1000	0
R_DM_dttp_n_	Demand for dTTP, Nuclear	M_dttp[n] -->	Deoxythymidine-5'-Triphosphate -->	false			Exchange/demand reaction		0	1000	0
R_DM_ethamp_r_	Demand for Ethanolamine Phosphate	M_ethamp[r] -->	Ethanolamine Phosphate -->	false			Exchange/demand reaction		0	1000	0
R_DM_gncore2_g_	Demand for gncore 2, Golgi Apparatus	M_gncore2[g] -->	GlcNac-Alpha-1,4-Core 2 -->	false			Exchange/demand reaction		0	1000	0
R_DM_gpi_sig_er_	Demand for Glycophosphatidylinositol (Gpi) Signal Sequence (C-Terminal Peptide), Endoplasmatic Reticulum	M_gpi_sig[r] -->	Glycophosphatidylinositol (Gpi) Signal Sequence (C-Terminal Peptide) -->	false			Exchange/demand reaction		0	1000	0
R_DM_hretn_n_	Demand for 4-Hydroxy Retinoic Acid	M_hretn[n] -->	4 Hydroxy Retinoic Acid -->	false			Exchange/demand reaction		0	1000	0
R_DM_kdn_c_	Demand for 2-Keto-3-Deoxy-D-Glycero-D-Galactononic Acid, Cytosolic	M_kdn[c] -->	2-Keto-3-Deoxy-D-Glycero-D-Galactononic Acid -->	false			Exchange/demand reaction		0	1000	0
R_DM_m_em_3gacpail_prot_hs_r_	Demand for Phosphoethanolaminyl-Trimannosyl-Glucosaminyl-Acylphosphatidylinositol (H6), Endoplasmatic Reticulum	M_m3gacpail_prot_hs[r] -->	M3Gacpail Prot Heparan Sulfate -->	false			Exchange/demand reaction		0	1000	0
R_DM_melanin_c_	Demand for Melanin, Cytosolic	M_melanin[c] -->	Melanin -->	false			Exchange/demand reaction		0	1000	0
R_DM_mem2emgacpail_prot_hs_r_	Demand for ({[(mannosyl),(phosphoethanolaminyl)]-dimannosyl},{phosphoethanolaminyl})-mannosyl-glucosaminyl-acylphosphatidylinositol-Protein (M4B), Endoplasmatic Reticulum	M_mem2emgacpail_prot_hs[r] -->	({[(mannosyl),(phosphoethanolaminyl)]-dimannosyl},{phosphoethanolaminyl})-mannosyl-glucosaminyl-acylphosphatidylinositol-Protein (M4B) -->	false			Exchange/demand reaction		0	1000	0
R_DM_n5m2masn_g_	Demand for ((N-Acetyl-D-Glucosaminyl)5-(Alpha-D-Mannosyl)2-Beta-D-Mannosyl-Diacetylchitobiosyl)-L-Asparagine (Protein), Golgi Apparatus	M_n5m2masn[g] -->	((N-Acetyl-D-Glucosaminyl)5-(Alpha-D-Mannosyl)2-Beta-D-Mannosyl-Diacetylchitobiosyl)-L-Asparagine (Protein) -->	false			Exchange/demand reaction		0	1000	0
R_DM_oretn_n_	Demand for 4-Oxo-Retonoic Acid	M_oretn[n] -->	4-Oxo-13-Cis-Retinoate -->	false			Exchange/demand reaction		0	1000	0
R_DM_Ser_Thr_ly_	Demand for Ser/Thr, Lysosomal	M_Ser_Thr[l] -->	Protein-Linked Serine Or Threonine Residue (O-Glycosylation Site) -->	false			Exchange/demand reaction		0	1000	0
R_DM_Ser_Gly_Ala_X_Gly_ly_	Demand for Ser-Gly/Ala-X-Gly, Lysosomal	M_Ser_Gly_Ala_X_Gly[l] -->	Protein-Linked Serine Residue (Glycosaminoglycan Attachment Site) -->	false			Exchange/demand reaction		0	1000	0
R_DM_sprm_c_	Demand for Spermine, Cytosolic	M_sprm[c] -->	Spermine -->	false			Exchange/demand reaction		0	1000	0
R_DM_sTn_antigen_g_	Demand for Sialyl-Tn Antigen, Golgi Apparatus	M_sTn_antigen[g] -->	Sialyl-Tn Antigen -->	false			Exchange/demand reaction		0	1000	0
R_DM_T_antigen_g_	Demand for T-Antigen (Core 1), Golgi Apparatus	M_T_antigen[g] -->	T-Antigen (Core 1) -->	false			Exchange/demand reaction		0	1000	0
R_DM_yvite_c_	Demand for Gamma-Tocopherol	M_yvite[c] -->	(+)-Gama-Tocopherol -->	false			Exchange/demand reaction		0	1000	0
R_DMANTIPYRINEte	Transport of Demethylated Antipyrine	M_dmantipyrine[e] <=> M_dmantipyrine[c]	Demethylated Antipyrine <=> Demethylated Antipyrine	true			Transport, extracellular		-1000	1000	0
R_DMATTx	Dimethylallyltranstransferase	M_dmpp[x] + M_ipdp[x] --> M_ppi[x] + M_grdp[x]	Dimethylallyl Diphosphate + Isopentenyl Diphosphate --> Diphosphate + Geranyl Diphosphate	false		2.5.1.1	Cholesterol metabolism	G_2224__46__1	0	1000	0
R_DMGDHm	Dimethylglycine Dehydrogenase, Mitochondrial	M_h2o[m] + M_fad[m] + M_dmgly[m] --> M_fadh2[m] + M_fald[m] + M_sarcs[m]	Water + Flavin Adenine Dinucleotide Oxidized + N,N-Dimethylglycine --> Flavin Adenine Dinucleotide Reduced + Formaldehyde + Sarcosine	false		1.5.99.2	Glycine, serine, alanine, and threonine metabolism	G_29958__46__1	0	1000	0
R_DMGtm	Transport of Dimethylglycine via Diffusion, Mitochondrial	M_dmgly[c] <=> M_dmgly[m]	N,N-Dimethylglycine <=> N,N-Dimethylglycine	true			Transport, mitochondrial		-1000	1000	0
R_DMHPTCRNCPT2	2, 6 Dimethylheptanoly Coenzyme A Carnitine Transferase	M_coa[m] + M_dmhptcrn[m] <=> M_crn[m] + M_dmhptcoa[m]	Coenzyme A + 2,6 Dimethylheptanoyl Carnitine <=> L-Carnitine + 2,6 Dimethylheptanoyl Coenzyme A	true			Fatty acid oxidation		-1000	1000	0
R_DMHPTCRNt	Transport of 2, 6 Dimethylheptanoyl Carnitine, Mitochondrial	M_dmhptcrn[c] <=> M_dmhptcrn[m]	2,6 Dimethylheptanoyl Carnitine <=> 2,6 Dimethylheptanoyl Carnitine	true		2.5.1.1	Fatty acid oxidation		-1000	1000	0
R_DMHPTCRNte	Transport of 2, 6 Dimethylheptanoyl Carnitine, Extracellular	M_dmhptcrn[c] <=> M_dmhptcrn[e]	2,6 Dimethylheptanoyl Carnitine <=> 2,6 Dimethylheptanoyl Carnitine	true		2.5.1.1	Transport, extracellular		-1000	1000	0
R_DMNONCOACRNCPT1	Dmnoncoacrncpt1	M_crn[c] + M_dmnoncoa[c] <=> M_coa[c] + M_dmnoncrn[c]	L-Carnitine + 4,8 Dimethylnonanoyl Coenzyme A <=> Coenzyme A + 4,8-Dimethylnonanoyl Carnitine	true		1.5.99.2	Fatty acid oxidation		-1000	1000	0
R_DMNONCRNCPT2	Dmnoncrncpt2	M_coa[m] + M_dmnoncrn[m] <=> M_crn[m] + M_dmnoncoa[m]	Coenzyme A + 4,8-Dimethylnonanoyl Carnitine <=> L-Carnitine + 4,8 Dimethylnonanoyl Coenzyme A	true			Fatty acid oxidation		-1000	1000	0
R_DMNONCRNt	4, 8 Dimethylnonanoyl Carnitine Transport, Mitochondrial	M_dmnoncrn[c] <=> M_dmnoncrn[m]	4,8-Dimethylnonanoyl Carnitine <=> 4,8-Dimethylnonanoyl Carnitine	true		2.3.1.21	Fatty acid oxidation		-1000	1000	0
R_DNADtn	Transport of DNAD, Nuclear through Pore	M_dnad[c] <=> M_dnad[n]	Deamino-Nad+ <=> Deamino-Nad+	true			Transport, nuclear		-1000	1000	0
R_DNDPt10m	Transport of dADP via dCDP Antiport	M_dadp[c] + M_dcdp[m] --> M_dcdp[c] + M_dadp[m]	Deoxyadenosine Diphosphate + Deoxycytidine-5'-Diphosphate --> Deoxycytidine-5'-Diphosphate + Deoxyadenosine Diphosphate	false			Transport, mitochondrial	G_60386__46__1	0	1000	0
R_DNDPt11m	Transport of dADP via dGDP Antiport	M_dadp[c] + M_dgdp[m] --> M_dgdp[c] + M_dadp[m]	Deoxyadenosine Diphosphate + Deoxyguanosine-5'-Diphosphate --> Deoxyguanosine-5'-Diphosphate + Deoxyadenosine Diphosphate	false			Transport, mitochondrial	G_60386__46__1	0	1000	0
R_DNDPt12m	Transport of dADP via ADP Antiport	M_adp[m] + M_dadp[c] --> M_adp[c] + M_dadp[m]	Adenosine Diphosphate + Deoxyadenosine Diphosphate --> Adenosine Diphosphate + Deoxyadenosine Diphosphate	false			Transport, mitochondrial	G_60386__46__1	0	1000	0
R_DNDPt13m	Transport of dADP via ATP Antiport	M_atp[m] + M_dadp[c] --> M_atp[c] + M_dadp[m]	Adenosine Triphosphate + Deoxyadenosine Diphosphate --> Adenosine Triphosphate + Deoxyadenosine Diphosphate	false			Transport, mitochondrial	G_60386__46__1	0	1000	0
R_DNDPt14m	Transport of dUDP via dTDP Antiport	M_dtdp[m] + M_dudp[c] --> M_dtdp[c] + M_dudp[m]	Deoxythymidine-5'-Diphosphate + Deoxyuridine-5'-Diphosphate --> Deoxythymidine-5'-Diphosphate + Deoxyuridine-5'-Diphosphate	false		2.1.1.37	Transport, mitochondrial	G_60386__46__1	0	1000	0
R_DNDPt15m	Transport of dUDP via dGDP Antiport	M_dgdp[m] + M_dudp[c] --> M_dgdp[c] + M_dudp[m]	Deoxyguanosine-5'-Diphosphate + Deoxyuridine-5'-Diphosphate --> Deoxyguanosine-5'-Diphosphate + Deoxyuridine-5'-Diphosphate	false		2.1.1.37	Transport, mitochondrial	G_60386__46__1	0	1000	0
R_DNDPt16m	Transport of dUDP via dADP Antiport	M_dadp[m] + M_dudp[c] --> M_dadp[c] + M_dudp[m]	Deoxyadenosine Diphosphate + Deoxyuridine-5'-Diphosphate --> Deoxyadenosine Diphosphate + Deoxyuridine-5'-Diphosphate	false			Transport, mitochondrial	G_60386__46__1	0	1000	0
R_DNDPt17m	Transport of dUDP via dCDP Antiport	M_dcdp[m] + M_dudp[c] --> M_dcdp[c] + M_dudp[m]	Deoxycytidine-5'-Diphosphate + Deoxyuridine-5'-Diphosphate --> Deoxycytidine-5'-Diphosphate + Deoxyuridine-5'-Diphosphate	false			Transport, mitochondrial	G_60386__46__1	0	1000	0
R_DNDPt18m	Transport of dUDP via ADP Antiport	M_adp[m] + M_dudp[c] --> M_adp[c] + M_dudp[m]	Adenosine Diphosphate + Deoxyuridine-5'-Diphosphate --> Adenosine Diphosphate + Deoxyuridine-5'-Diphosphate	false			Transport, mitochondrial	G_60386__46__1	0	1000	0
R_DNDPt19m	Transport of dUDP via ATP Antiport	M_atp[m] + M_dudp[c] --> M_atp[c] + M_dudp[m]	Adenosine Triphosphate + Deoxyuridine-5'-Diphosphate --> Adenosine Triphosphate + Deoxyuridine-5'-Diphosphate	false			Transport, mitochondrial	G_60386__46__1	0	1000	0
R_DNDPt1m	Transport of dATP via ADP Antiport	M_adp[m] + M_datp[c] --> M_adp[c] + M_datp[m]	Adenosine Diphosphate + Deoxyadenosine Triphosphate --> Adenosine Diphosphate + Deoxyadenosine Triphosphate	false			Transport, mitochondrial	G_60386__46__1	0	1000	0
R_DNDPt20m	Transport of dTDP via ATP Antiport	M_atp[m] + M_dtdp[c] --> M_atp[c] + M_dtdp[m]	Adenosine Triphosphate + Deoxythymidine-5'-Diphosphate --> Adenosine Triphosphate + Deoxythymidine-5'-Diphosphate	false			Transport, mitochondrial	G_60386__46__1	0	1000	0
R_DNDPt21m	Transport of dTDP via ADP Antiport	M_adp[m] + M_dtdp[c] --> M_adp[c] + M_dtdp[m]	Adenosine Diphosphate + Deoxythymidine-5'-Diphosphate --> Adenosine Diphosphate + Deoxythymidine-5'-Diphosphate	false			Transport, mitochondrial	G_60386__46__1	0	1000	0
R_DNDPt23m	Transport of dTDP via dGTP Antiport	M_dgdp[m] + M_dtdp[c] --> M_dgdp[c] + M_dtdp[m]	Deoxyguanosine-5'-Diphosphate + Deoxythymidine-5'-Diphosphate --> Deoxyguanosine-5'-Diphosphate + Deoxythymidine-5'-Diphosphate	false			Transport, mitochondrial	G_60386__46__1	0	1000	0
R_DNDPt24m	Transport of dTDP via dADP Antiport	M_dadp[m] + M_dtdp[c] --> M_dadp[c] + M_dtdp[m]	Deoxyadenosine Diphosphate + Deoxythymidine-5'-Diphosphate --> Deoxyadenosine Diphosphate + Deoxythymidine-5'-Diphosphate	false			Transport, mitochondrial	G_60386__46__1	0	1000	0
R_DNDPt25m	Transport of dTDP via dCDP Antiport	M_dcdp[m] + M_dtdp[c] --> M_dcdp[c] + M_dtdp[m]	Deoxycytidine-5'-Diphosphate + Deoxythymidine-5'-Diphosphate --> Deoxycytidine-5'-Diphosphate + Deoxythymidine-5'-Diphosphate	false			Transport, mitochondrial	G_60386__46__1	0	1000	0
R_DNDPt28m	Transport of dCDP via dGDP Antiport	M_dcdp[c] + M_dgdp[m] --> M_dgdp[c] + M_dcdp[m]	Deoxycytidine-5'-Diphosphate + Deoxyguanosine-5'-Diphosphate --> Deoxyguanosine-5'-Diphosphate + Deoxycytidine-5'-Diphosphate	false			Transport, mitochondrial	G_60386__46__1	0	1000	0
R_DNDPt2m	Transport of dATP via ATP Antiport	M_atp[m] + M_datp[c] --> M_atp[c] + M_datp[m]	Adenosine Triphosphate + Deoxyadenosine Triphosphate --> Adenosine Triphosphate + Deoxyadenosine Triphosphate	false			Transport, mitochondrial	G_60386__46__1	0	1000	0
R_DNDPt30m	Transport of dCDP via ADP Antiport	M_adp[m] + M_dcdp[c] --> M_adp[c] + M_dcdp[m]	Adenosine Diphosphate + Deoxycytidine-5'-Diphosphate --> Adenosine Diphosphate + Deoxycytidine-5'-Diphosphate	false			Transport, mitochondrial	G_60386__46__1	0	1000	0
R_DNDPt31m	Transport of dCDP via ATP Antiport	M_atp[m] + M_dcdp[c] --> M_atp[c] + M_dcdp[m]	Adenosine Triphosphate + Deoxycytidine-5'-Diphosphate --> Adenosine Triphosphate + Deoxycytidine-5'-Diphosphate	false			Transport, mitochondrial	G_60386__46__1	0	1000	0
R_DNDPt32m	Transport of dGDP via ATP Antiport	M_atp[m] + M_dgdp[c] --> M_atp[c] + M_dgdp[m]	Adenosine Triphosphate + Deoxyguanosine-5'-Diphosphate --> Adenosine Triphosphate + Deoxyguanosine-5'-Diphosphate	false			Transport, mitochondrial	G_60386__46__1	0	1000	0
R_DNDPt37m	Transport of dUTP via dTDP Antiport	M_dtdp[m] + M_dutp[c] --> M_dtdp[c] + M_dutp[m]	Deoxythymidine-5'-Diphosphate + Deoxyuridine-5'-Triphosphate --> Deoxythymidine-5'-Diphosphate + Deoxyuridine-5'-Triphosphate	false			Transport, mitochondrial	G_60386__46__1	0	1000	0
R_DNDPt38m	Transport of dUTP via dUDP Antiport	M_dudp[m] + M_dutp[c] --> M_dudp[c] + M_dutp[m]	Deoxyuridine-5'-Diphosphate + Deoxyuridine-5'-Triphosphate --> Deoxyuridine-5'-Diphosphate + Deoxyuridine-5'-Triphosphate	false			Transport, mitochondrial	G_60386__46__1	0	1000	0
R_DNDPt39m	Transport of dUTP via dGDP Antiport	M_dgdp[m] + M_dutp[c] --> M_dgdp[c] + M_dutp[m]	Deoxyguanosine-5'-Diphosphate + Deoxyuridine-5'-Triphosphate --> Deoxyguanosine-5'-Diphosphate + Deoxyuridine-5'-Triphosphate	false			Transport, mitochondrial	G_60386__46__1	0	1000	0
R_DNDPt3m	Transport of dATP via dCDP Antiport	M_datp[c] + M_dcdp[m] --> M_dcdp[c] + M_datp[m]	Deoxyadenosine Triphosphate + Deoxycytidine-5'-Diphosphate --> Deoxycytidine-5'-Diphosphate + Deoxyadenosine Triphosphate	false			Transport, mitochondrial	G_60386__46__1	0	1000	0
R_DNDPt40m	Transport of dUTP via dADP Antiport	M_dadp[m] + M_dutp[c] --> M_dadp[c] + M_dutp[m]	Deoxyadenosine Diphosphate + Deoxyuridine-5'-Triphosphate --> Deoxyadenosine Diphosphate + Deoxyuridine-5'-Triphosphate	false			Transport, mitochondrial	G_60386__46__1	0	1000	0
R_DNDPt41m	Transport of dUTP via dCDP Antiport	M_dcdp[m] + M_dutp[c] --> M_dcdp[c] + M_dutp[m]	Deoxycytidine-5'-Diphosphate + Deoxyuridine-5'-Triphosphate --> Deoxycytidine-5'-Diphosphate + Deoxyuridine-5'-Triphosphate	false			Transport, mitochondrial	G_60386__46__1	0	1000	0
R_DNDPt42m	Transport of dUTP via ADP Antiport	M_adp[m] + M_dutp[c] --> M_adp[c] + M_dutp[m]	Adenosine Diphosphate + Deoxyuridine-5'-Triphosphate --> Adenosine Diphosphate + Deoxyuridine-5'-Triphosphate	false			Transport, mitochondrial	G_60386__46__1	0	1000	0
R_DNDPt43m	Transport of dUTP via ATP Antiport	M_atp[m] + M_dutp[c] --> M_atp[c] + M_dutp[m]	Adenosine Triphosphate + Deoxyuridine-5'-Triphosphate --> Adenosine Triphosphate + Deoxyuridine-5'-Triphosphate	false			Transport, mitochondrial	G_60386__46__1	0	1000	0
R_DNDPt44m	Transport of dTTP via ATP Antiport	M_atp[m] + M_dttp[c] --> M_atp[c] + M_dttp[m]	Adenosine Triphosphate + Deoxythymidine-5'-Triphosphate --> Adenosine Triphosphate + Deoxythymidine-5'-Triphosphate	false			Transport, mitochondrial	G_60386__46__1	0	1000	0
R_DNDPt45m	Transport of dTTP via ADP Antiport	M_adp[m] + M_dttp[c] --> M_adp[c] + M_dttp[m]	Adenosine Diphosphate + Deoxythymidine-5'-Triphosphate --> Adenosine Diphosphate + Deoxythymidine-5'-Triphosphate	false			Transport, mitochondrial	G_60386__46__1	0	1000	0
R_DNDPt46m	Transport of dTTP via dUDP Antiport	M_dudp[m] + M_dttp[c] --> M_dttp[m] + M_dudp[c]	Deoxyuridine-5'-Diphosphate + Deoxythymidine-5'-Triphosphate --> Deoxythymidine-5'-Triphosphate + Deoxyuridine-5'-Diphosphate	false			Transport, mitochondrial	G_60386__46__1	0	1000	0
R_DNDPt47m	Transport of dTTP via dTDP Antiport	M_dtdp[m] + M_dttp[c] --> M_dttp[m] + M_dtdp[c]	Deoxythymidine-5'-Diphosphate + Deoxythymidine-5'-Triphosphate --> Deoxythymidine-5'-Triphosphate + Deoxythymidine-5'-Diphosphate	false			Transport, mitochondrial	G_60386__46__1	0	1000	0
R_DNDPt48m	Transport of dTTP via dGDP Antiport	M_dgdp[m] + M_dttp[c] --> M_dgdp[c] + M_dttp[m]	Deoxyguanosine-5'-Diphosphate + Deoxythymidine-5'-Triphosphate --> Deoxyguanosine-5'-Diphosphate + Deoxythymidine-5'-Triphosphate	false			Transport, mitochondrial	G_60386__46__1	0	1000	0
R_DNDPt49m	Transport of dTTP via dADP Antiport	M_dadp[m] + M_dttp[c] --> M_dadp[c] + M_dttp[m]	Deoxyadenosine Diphosphate + Deoxythymidine-5'-Triphosphate --> Deoxyadenosine Diphosphate + Deoxythymidine-5'-Triphosphate	false			Transport, mitochondrial	G_60386__46__1	0	1000	0
R_DNDPt4m	Transport of dATP via dUDP Antiport	M_datp[c] + M_dudp[m] --> M_datp[m] + M_dudp[c]	Deoxyadenosine Triphosphate + Deoxyuridine-5'-Diphosphate --> Deoxyadenosine Triphosphate + Deoxyuridine-5'-Diphosphate	false			Transport, mitochondrial	G_60386__46__1	0	1000	0
R_DNDPt50m	Transport of dTTP via dCDP Antiport	M_dcdp[m] + M_dttp[c] --> M_dcdp[c] + M_dttp[m]	Deoxycytidine-5'-Diphosphate + Deoxythymidine-5'-Triphosphate --> Deoxycytidine-5'-Diphosphate + Deoxythymidine-5'-Triphosphate	false			Transport, mitochondrial	G_60386__46__1	0	1000	0
R_DNDPt51m	Transport of dCTP via dCDP Antiport	M_dctp[c] + M_dcdp[m] --> M_dcdp[c] + M_dctp[m]	Deoxycytidine-5'-Triphosphate + Deoxycytidine-5'-Diphosphate --> Deoxycytidine-5'-Diphosphate + Deoxycytidine-5'-Triphosphate	false			Transport, mitochondrial	G_60386__46__1	0	1000	0
R_DNDPt52m	Transport of dCTP via dUDP Antiport	M_dctp[c] + M_dudp[m] --> M_dctp[m] + M_dudp[c]	Deoxycytidine-5'-Triphosphate + Deoxyuridine-5'-Diphosphate --> Deoxycytidine-5'-Triphosphate + Deoxyuridine-5'-Diphosphate	false			Transport, mitochondrial	G_60386__46__1	0	1000	0
R_DNDPt53m	Transport of dCTP via dGDP Antiport	M_dctp[c] + M_dgdp[m] --> M_dgdp[c] + M_dctp[m]	Deoxycytidine-5'-Triphosphate + Deoxyguanosine-5'-Diphosphate --> Deoxyguanosine-5'-Diphosphate + Deoxycytidine-5'-Triphosphate	false			Transport, mitochondrial	G_60386__46__1	0	1000	0
R_DNDPt54m	Transport of dCTP via dADP Antiport	M_dctp[c] + M_dadp[m] --> M_dadp[c] + M_dctp[m]	Deoxycytidine-5'-Triphosphate + Deoxyadenosine Diphosphate --> Deoxyadenosine Diphosphate + Deoxycytidine-5'-Triphosphate	false			Transport, mitochondrial	G_60386__46__1	0	1000	0
R_DNDPt55m	Transport of dCTP via ADP Antiport	M_adp[m] + M_dctp[c] --> M_adp[c] + M_dctp[m]	Adenosine Diphosphate + Deoxycytidine-5'-Triphosphate --> Adenosine Diphosphate + Deoxycytidine-5'-Triphosphate	false			Transport, mitochondrial	G_60386__46__1	0	1000	0
R_DNDPt56m	Transport of dCTP via ATP Antiport	M_atp[m] + M_dctp[c] --> M_atp[c] + M_dctp[m]	Adenosine Triphosphate + Deoxycytidine-5'-Triphosphate --> Adenosine Triphosphate + Deoxycytidine-5'-Triphosphate	false			Transport, mitochondrial	G_60386__46__1	0	1000	0
R_DNDPt57m	Transport of dGTP via ATP Antiport	M_atp[m] + M_dgtp[c] --> M_atp[c] + M_dgtp[m]	Adenosine Triphosphate + Deoxyguanosine-5'-Triphosphate --> Adenosine Triphosphate + Deoxyguanosine-5'-Triphosphate	false			Transport, mitochondrial	G_60386__46__1	0	1000	0
R_DNDPt58m	Transport of dGTP via ADP Antiport	M_adp[m] + M_dgtp[c] --> M_adp[c] + M_dgtp[m]	Adenosine Diphosphate + Deoxyguanosine-5'-Triphosphate --> Adenosine Diphosphate + Deoxyguanosine-5'-Triphosphate	false			Transport, mitochondrial	G_60386__46__1	0	1000	0
R_DNDPt59m	Transport of dGTP via dADP Antiport	M_dgtp[c] + M_dadp[m] --> M_dadp[c] + M_dgtp[m]	Deoxyguanosine-5'-Triphosphate + Deoxyadenosine Diphosphate --> Deoxyadenosine Diphosphate + Deoxyguanosine-5'-Triphosphate	false			Transport, mitochondrial	G_60386__46__1	0	1000	0
R_DNDPt5m	Transport of dATP via dTDP Antiport	M_datp[c] + M_dtdp[m] --> M_datp[m] + M_dtdp[c]	Deoxyadenosine Triphosphate + Deoxythymidine-5'-Diphosphate --> Deoxyadenosine Triphosphate + Deoxythymidine-5'-Diphosphate	false			Transport, mitochondrial	G_60386__46__1	0	1000	0
R_DNDPt60m	Transport of dGTP via dUDP Antiport	M_dgtp[c] + M_dudp[m] --> M_dgtp[m] + M_dudp[c]	Deoxyguanosine-5'-Triphosphate + Deoxyuridine-5'-Diphosphate --> Deoxyguanosine-5'-Triphosphate + Deoxyuridine-5'-Diphosphate	false			Transport, mitochondrial	G_60386__46__1	0	1000	0
R_DNDPt61m	Transport of dGTP via dTDP Antiport	M_dgtp[c] + M_dtdp[m] --> M_dgtp[m] + M_dtdp[c]	Deoxyguanosine-5'-Triphosphate + Deoxythymidine-5'-Diphosphate --> Deoxyguanosine-5'-Triphosphate + Deoxythymidine-5'-Diphosphate	false			Transport, mitochondrial	G_60386__46__1	0	1000	0
R_DNDPt62m	Transport of dGTP via dGDP Antiport	M_dgtp[c] + M_dgdp[m] --> M_dgdp[c] + M_dgtp[m]	Deoxyguanosine-5'-Triphosphate + Deoxyguanosine-5'-Diphosphate --> Deoxyguanosine-5'-Diphosphate + Deoxyguanosine-5'-Triphosphate	false			Transport, mitochondrial	G_60386__46__1	0	1000	0
R_DNDPt63m	Transport of dGTP via dCDP Antiport	M_dgtp[c] + M_dcdp[m] --> M_dcdp[c] + M_dgtp[m]	Deoxyguanosine-5'-Triphosphate + Deoxycytidine-5'-Diphosphate --> Deoxycytidine-5'-Diphosphate + Deoxyguanosine-5'-Triphosphate	false			Transport, mitochondrial	G_60386__46__1	0	1000	0
R_DNDPt6m	Transport of dATP via dGDP Antiport	M_datp[c] + M_dgdp[m] --> M_dgdp[c] + M_datp[m]	Deoxyadenosine Triphosphate + Deoxyguanosine-5'-Diphosphate --> Deoxyguanosine-5'-Diphosphate + Deoxyadenosine Triphosphate	false			Transport, mitochondrial	G_60386__46__1	0	1000	0
R_DNDPt7m	Transport of dATP via dADP Antiport	M_datp[c] + M_dadp[m] --> M_dadp[c] + M_datp[m]	Deoxyadenosine Triphosphate + Deoxyadenosine Diphosphate --> Deoxyadenosine Diphosphate + Deoxyadenosine Triphosphate	false			Transport, mitochondrial	G_60386__46__1	0	1000	0
R_DOGULNO1	2, 3-Dioxo-L-Gulonate:Hydrogen Peroxide Oxireductase	M_h2o2[c] + M_23doguln[c] --> (2) M_h[c] + M_oxa[c] + M_thrnt[c]	Hydrogen Peroxide + (4R,5S)-4,5,6-Trihydroxy-2,3-Dioxohexanoate --> (2) Proton + Oxalate + L-Threonate	false			Vitamin C metabolism		0	1000	0
R_DOLGLCP_Lter	Dolichyl Beta-D-Glucosyl Phosphate Flippase (Liver)	(0.1) M_dolglcp_L[c] --> (0.1) M_dolglcp_L[r]	(0.1) Dolichyl Beta-D-Glucosyl Phosphate, Human Liver Homolog --> (0.1) Dolichyl Beta-D-Glucosyl Phosphate, Human Liver Homolog	false			N-glycan synthesis		0	1000	0
R_DOLGPP_Ler	Dolichyl-Beta-D-Glucosyl-Phosphate Dolichylphosphohydrolase (Liver)	M_h2o[r] + (0.1) M_dolglcp_L[r] --> M_h[r] + (0.1) M_dolp_L[r] + M_glc_D[r]	Water + (0.1) Dolichyl Beta-D-Glucosyl Phosphate, Human Liver Homolog --> Proton + (0.1) Dolichyl Phosphate + D-Glucose	false		3.1.4.48	N-glycan synthesis		0	1000	0
R_DOLICHOL_Lter	Dolichol Diffusion, Human (Liver)	(0.1) M_dolichol_L[r] <=> (0.1) M_dolichol_L[c]	(0.1) Dolichol, Human Liver Homolog <=> (0.1) Dolichol, Human Liver Homolog	true		3.6.1.43	N-glycan synthesis		-1000	1000	0
R_DOLICHOL_Uter	Dolichol Diffusion, Human (Uterus)	(0.1) M_dolichol_U[r] <=> (0.1) M_dolichol_U[c]	(0.1) Dolichol, Human Uterine Homolog <=> (0.1) Dolichol, Human Uterine Homolog	true		3.6.1.43	N-glycan synthesis		-1000	1000	0
R_DOLK_L	Dolichol Kinase, Human (Liver)	M_ctp[c] + (0.1) M_dolichol_L[c] --> M_h[c] + M_cdp[c] + (0.1) M_dolp_L[c]	Cytidine-5'-Triphosphate + (0.1) Dolichol, Human Liver Homolog --> Proton + Cytidine-5'-DIphosphate + (0.1) Dolichyl Phosphate	false		2.7.1.108	N-glycan synthesis		0	1000	0
R_DOLK_U	Dolichol Kinase, Human (Uterus)	M_ctp[c] + (0.1) M_dolichol_U[c] --> M_h[c] + M_cdp[c] + (0.1) M_dolp_U[c]	Cytidine-5'-Triphosphate + (0.1) Dolichol, Human Uterine Homolog --> Proton + Cytidine-5'-DIphosphate + (0.1) Dolichyl Phosphate	false		2.7.1.108	N-glycan synthesis		0	1000	0
R_DOLMANP_Uter	Dolichol-Phosphate Mannose Flippase (Uterus)	(0.1) M_dolmanp_U[c] --> (0.1) M_dolmanp_U[r]	(0.1) Dolichyl Phosphate D-Mannose, Human Uterine Homolog --> (0.1) Dolichyl Phosphate D-Mannose, Human Uterine Homolog	false		3.1.4.48	N-glycan synthesis		0	1000	0
R_DOLPGT3_Ler	Dolichyl-Phosphate-Glucose-Glycolipid Alpha-Glucosyltransferase (Liver)	M_h2o[r] + (0.1) M_dolp_L[r] --> M_pi[r] + (0.1) M_dolichol_L[r]	Water + (0.1) Dolichyl Phosphate --> Orthophosphate + (0.1) Dolichol, Human Liver Homolog	false			N-glycan synthesis	G_84920__46__1	0	1000	0
R_DOLPGT3_Uer	Dolichyl-Phosphate-Glucose-Glycolipid Alpha-Glucosyltransferase (Uterus)	M_h2o[r] + (0.1) M_dolp_U[r] --> M_pi[r] + (0.1) M_dolichol_U[r]	Water + (0.1) Dolichyl Phosphate --> Orthophosphate + (0.1) Dolichol, Human Uterine Homolog	false			N-glycan synthesis	G_84920__46__1	0	1000	0
R_DOLPMT3_Uer	Dolichyl-Phosphate-Mannose-Glycolipid Alpha-Mannosyltransferase (Uterus)	M_gdpmann[c] + (0.1) M_dolp_U[c] --> M_gdp[c] + (0.1) M_dolmanp_U[c]	Guanosine-Diphosphate-Alpha-D-Mannose + (0.1) Dolichyl Phosphate --> Guanosine-5'-Diphosphate + (0.1) Dolichyl Phosphate D-Mannose, Human Uterine Homolog	false		2.4.1.130	N-glycan synthesis	G_79087__46__1	0	1000	0
R_DOLPMT4_Ler	Dolichyl-Phosphate-Mannose-Glycolipid Alpha-Mannosyltransferase (Liver)	(0.1) M_dolp_L[r] --> (0.1) M_dolp_L[c]	(0.1) Dolichyl Phosphate --> (0.1) Dolichyl Phosphate	false		2.4.1.130	N-glycan synthesis		0	1000	0
R_DOLPMT4_Uer	Dolichyl-Phosphate-Mannose-Glycolipid Alpha-Mannosyltransferase (Uterus)	(0.1) M_dolp_U[r] --> (0.1) M_dolp_U[c]	(0.1) Dolichyl Phosphate --> (0.1) Dolichyl Phosphate	false		2.4.1.130	N-glycan synthesis		0	1000	0
R_DOPABMO	Dopamine Beta-Monooxygenase	M_o2[c] + M_h[c] + M_dopa[c] + M_ascb_L[c] --> M_h2o[c] + M_nrpphr[c] + M_dhdascb[c]	Oxygen + Proton + Dopamine + L-Ascorbate --> Water + Norepinephrine + Dehydroascorbide	false		1.14.17.1	Tyrosine metabolism	G_26002__46__1 or G_1621__46__1	0	1000	0
R_DOPACHRMISO	L-Dopachrome Isomerase 1	M_o2[c] + (2) M_2c23dh56dhoxin[c] --> (2) M_h2o[c] + (2) M_L_dpchrm[c]	Oxygen + (2) 2-Carboxy-2,3-Dihydro-5,6-Dihydroxyindole --> (2) Water + (2) L-Dopachromate	false		1.14.18.1	Tyrosine metabolism	G_7299__46__1	0	1000	0
R_DOPAMT	Dopamine:Amet O-Methyltransferase	M_amet[c] + M_dopa[c] --> M_h[c] + M_ahcys[c] + M_3moxtyr[c]	S-Adenosyl-L-Methionine + Dopamine --> Proton + S-Adenosyl-L-Homocysteine + 3-Methoxytyramine	false		2.1.1.6	Tyrosine metabolism	G_1312__46__1 or G_1312__46__2	0	1000	0
R_DOPAQNISO1	Dopaquinone Isomerase 1	M_dopaqn[c] <=> M_h[c] + M_2c23dh56dhoxin[c]	L-Dopaquinone <=> Proton + 2-Carboxy-2,3-Dihydro-5,6-Dihydroxyindole	true		2.4.1.130	Tyrosine metabolism		-1000	1000	0
R_DOPASFt	Transport of Dopamine 3-0-Sulfate (Diffusion)	M_dopasf[c] --> M_dopasf[e]	Dopamine 3-O-Sulfate --> Dopamine 3-O-Sulfate	false		2.4.1.130	Transport, extracellular		0	1000	0
R_DOPASULT	Dopamine Sulfotransferase	M_paps[c] + M_dopa[c] --> M_h[c] + M_pap[c] + M_dopasf[c]	3'-Phosphoadenylyl Sulfate + Dopamine --> Proton + Adenosine 3,5-Bismonophosphate + Dopamine 3-O-Sulfate	false		2.8.2.1	Tyrosine metabolism	G_6799__46__1 or G_6817__46__3 or G_6799__46__2 or G_6818__46__2 or G_6817__46__2 or G_6817__46__4 or G_6817__46__1 or G_6817__46__4 or G_6818__46__3 or G_6817__46__5	0	1000	0
R_DOPAt4_2_r	Transport of Dopamine via Sodium Symport (1:2), Reversible	(2) M_na1[e] + M_dopa[e] <=> (2) M_na1[c] + M_dopa[c]	(2) Sodium + Dopamine <=> (2) Sodium + Dopamine	true		1.14.17.1	Transport, extracellular	G_6530__46__1 or G_6531__46__1	-1000	1000	0
R_DOPAtu	Transport of Dopamine via Uniport	M_dopa[e] <=> M_dopa[c]	Dopamine <=> Dopamine	true		1.14.18.1	Transport, extracellular	G_6581__46__1 or G_6582__46__2 or G_6582__46__1 or G_6584__46__1	-1000	1000	0
R_DOPAVESSEC	Secretion of Dopamine via Secretory Vesicle (ATP Driven)	M_h2o[c] + M_atp[c] + M_dopa[c] --> M_h[c] + M_adp[c] + M_pi[c] + M_dopa[e]	Water + Adenosine Triphosphate + Dopamine --> Proton + Adenosine Diphosphate + Orthophosphate + Dopamine	false		2.1.1.6	Transport, extracellular	G_6570__46__1 or G_6571__46__1	0	1000	0
R_DORNOp	D-Ornithine Oxidase, Perixosomal	M_o2[x] + M_h2o[x] + M_orn_D[x] --> M_h2o2[x] + M_nh4[x] + M_5a2opntn[x]	Oxygen + Water + D-Ornithine --> Hydrogen Peroxide + Ammonium + 5-Amino-2-Oxopentanoic Acid	false		1.4.3.3	Arginine and proline metabolism	G_1610__46__1	0	1000	0
R_DPCOAtl	Transport of Dephospho Coenzyme A via Diffusion, Lysosomal	M_dpcoa[l] <=> M_dpcoa[c]	Dephospho Coenzyme A <=> Dephospho Coenzyme A	true		2.8.2.1	Transport, lysosomal		-1000	1000	0
R_DPGase	Diphosphoglycerate Phosphatase	M_h2o[c] + M_23dpg[c] --> M_pi[c] + M_3pg[c]	Water + 2,3-Bisphosphonato-D-Glycerate --> Orthophosphate + 3-Phospho-D-Glycerate	false		5.4.2.4	Glycolysis/gluconeogenesis	G_669__46__2 or G_5223__46__1 or G_5224__46__2 or G_5224__46__1 or G_669__46__1	0	1000	0
R_DPGM	Diphosphoglyceromutase	M_13dpg[c] <=> M_h[c] + M_23dpg[c]	3-Phospho-D-Glyceroyl Phosphate <=> Proton + 2,3-Bisphosphonato-D-Glycerate	true		5.4.2.1	Glycolysis/gluconeogenesis	G_669__46__1 or G_5223__46__1 or G_5224__46__2 or G_5224__46__1 or G_669__46__2	-1000	1000	0
R_DPHMBDCm	3-Decaprenyl-4-Hydroxy-5-Methoxybenzoate Decarboxylation	M_h[m] + M_3dpdhb_me[m] --> M_co2[m] + M_2dp6mep[m]	Proton + 3-Decaprenyl-4-Hydroxy-5-Methoxybenzoate --> Carbon Dioxide + 2-Decaprenyl-6-Methoxyphenol	false			Ubiquinone synthesis		0	1000	0
R_DPMVDx	Diphosphomevalonate Decarboxylase	M_atp[x] + M_5dpmev[x] --> M_adp[x] + M_co2[x] + M_ipdp[x] + M_pi[x]	Adenosine Triphosphate + (R)-5-Diphosphomevalonate --> Adenosine Diphosphate + Carbon Dioxide + Isopentenyl Diphosphate + Orthophosphate	false		4.1.1.33	Cholesterol metabolism	G_4597__46__1	0	1000	0
R_DPPS	Decaprenyl Synthase	(7) M_ipdp[c] + M_frdp[c] --> (7) M_ppi[c] + M_decdp[c]	(7) Isopentenyl Diphosphate + Farnesyl Diphosphate --> (7) Diphosphate + All Trans Decaprenyl Diphosphate	false			Miscellaneous		0	1000	0
R_DRIBt	Transport of Deoxyribose via Diffusion	M_drib[e] <=> M_drib[c]	2-Deoxy-D-Ribose <=> 2-Deoxy-D-Ribose	true		5.4.2.1	Transport, extracellular		-1000	1000	0
R_DRPA	Deoxyribose-Phosphate Aldolase	M_2dr5p[c] --> M_acald[c] + M_g3p[c]	2-Deoxy-D-Ribose 5-Phosphate --> Acetaldehyde + Glyceraldehyde 3-Phosphate	false		4.1.2.4	Pentose phosphate pathway	G_51071__46__1	0	1000	0
R_DSAT	Dihydrosphingosine N-Acyltransferase	M_sphgn[c] + M_Rtotalcoa[c] --> M_h[c] + M_coa[c] + M_dhcrm_hs[c]	Sphinganine + R Total Coenzyme A --> Proton + Coenzyme A + Dihydroceramide	false		4.1.1.33	Sphingolipid metabolism		0	1000	0
R_DTDPtn	Transport of dTDP, Nuclear	M_dtdp[c] <=> M_dtdp[n]	Deoxythymidine-5'-Diphosphate <=> Deoxythymidine-5'-Diphosphate	true			Transport, nuclear		-1000	1000	0
R_DTTPtn	Transport of dTTP, Nuclear	M_dttp[c] <=> M_dttp[n]	Deoxythymidine-5'-Triphosphate <=> Deoxythymidine-5'-Triphosphate	true		2.7.1.15	Transport, nuclear		-1000	1000	0
R_DUDPtn	Transport of dUDP, Nuclear	M_dudp[c] <=> M_dudp[n]	Deoxyuridine-5'-Diphosphate <=> Deoxyuridine-5'-Diphosphate	true			Transport, nuclear		-1000	1000	0
R_DUMPtn	Transport of dUMP, Nuclear	M_dump[c] <=> M_dump[n]	Deoxyuridine-5'-Monophosphate <=> Deoxyuridine-5'-Monophosphate	true		4.1.2.4	Transport, nuclear		-1000	1000	0
R_DURAD	Dihydrouracil Dehydrogenase (NADP)	M_nadp[c] + M_56dura[c] <=> M_h[c] + M_nadph[c] + M_ura[c]	Nicotinamide Adenine Dinucleotide Phosphate + 5,6-Dihydrouracil <=> Proton + Nicotinamide Adenine Dinucleotide Phosphate - Reduced + Uracil	true		1.3.1.2	Pyrimidine catabolism	G_1806__46__1	-1000	1000	0
R_DURAD2	Dihydrothymin Dehydrogenase (NADP)	M_nadp[c] + M_56dthm[c] <=> M_h[c] + M_nadph[c] + M_thym[c]	Nicotinamide Adenine Dinucleotide Phosphate + 5,6-Dihydrothymine <=> Proton + Nicotinamide Adenine Dinucleotide Phosphate - Reduced + Thymine	true		1.3.1.2	Pyrimidine catabolism	G_1806__46__1	-1000	1000	0
R_DURIK1	Deoxyuridine Kinase (ATP:Deoxyuridine)	M_atp[c] + M_duri[c] --> M_h[c] + M_adp[c] + M_dump[c]	Adenosine Triphosphate + Deoxyuridine --> Proton + Adenosine Diphosphate + Deoxyuridine-5'-Monophosphate	false		2.7.1.21	Nucleotide interconversion	G_7083__46__1 or G_7084__46__1	0	1000	0
R_DURIK1m	Deoxyuridine Kinase (ATP:Deoxyuridine), Mitochondrial	M_atp[m] + M_duri[m] --> M_h[m] + M_adp[m] + M_dump[m]	Adenosine Triphosphate + Deoxyuridine --> Proton + Adenosine Diphosphate + Deoxyuridine-5'-Monophosphate	false		2.7.1.21	Nucleotide interconversion	G_7084__46__1	0	1000	0
R_DURIt	Transport of Deoxyuridine via_Diffusion	M_duri[e] <=> M_duri[c]	Deoxyuridine <=> Deoxyuridine	true			Transport, extracellular	G_3177__46__1	-1000	1000	0
R_DURItn	Transport of Deoxyuridine, Nuclear	M_duri[c] <=> M_duri[n]	Deoxyuridine <=> Deoxyuridine	true		1.3.1.2	Transport, nuclear		-1000	1000	0
R_DUTPDPm	DUTP Diphosphatase	M_h2o[m] + M_dutp[m] --> M_h[m] + M_ppi[m] + M_dump[m]	Water + Deoxyuridine-5'-Triphosphate --> Proton + Diphosphate + Deoxyuridine-5'-Monophosphate	false		3.6.1.23	Nucleotide interconversion	G_1854__46__1 or G_3704__46__1	0	1000	0
R_DUTPDPn	DUTP Diphosphatase, Nuclear	M_h2o[n] + M_dutp[n] --> M_ppi[n] + M_h[n] + M_dump[n]	Water + Deoxyuridine-5'-Triphosphate --> Diphosphate + Proton + Deoxyuridine-5'-Monophosphate	false		3.6.1.23	Nucleotide interconversion	G_1854__46__1	0	1000	0
R_EAFLATOXINte	Transport of Aflatoxin B1 Exo-8,9-Epoxide	M_eaflatoxin[e] <=> M_eaflatoxin[c]	Aflatoxin B1 Exo-8,9-Epoxide <=> Aflatoxin B1 Exo-8,9-Epoxide	true		2.7.1.21	Transport, extracellular		-1000	1000	0
R_EBASTINEOHte	Transport of Hydroxylated Ebastine	M_ebastineoh[e] <=> M_ebastineoh[c]	Hydroxylated Ebastine <=> Hydroxylated Ebastine	true			Transport, extracellular		-1000	1000	0
R_EBASTINEOHtr	Transport of Hydroxylated Ebastine	M_ebastineoh[r] <=> M_ebastineoh[c]	Hydroxylated Ebastine <=> Hydroxylated Ebastine	true			Transport, endoplasmic reticular		-1000	1000	0
R_EBASTINEte	Transport of Ebastine	M_ebastine[e] <=> M_ebastine[c]	Ebastine <=> Ebastine	true			Transport, extracellular		-1000	1000	0
R_EBASTINEtr	Transport of Ebastine	M_ebastine[r] <=> M_ebastine[c]	Ebastine <=> Ebastine	true		3.6.1.23	Transport, endoplasmic reticular		-1000	1000	0
R_EBP1r	3-Beta-Hydroxysteroid-Delta (8), Delta (7)-Isomerase	M_zymst[r] --> M_chlstol[r]	Zymosterol --> 5Alpha-Cholesta-7,24-Dien-3Beta-Ol	false		5.3.3.5	Cholesterol metabolism	G_10682__46__1	0	1000	0
R_EBP2r	3-Beta-Hydroxysteroid-Delta (8), Delta (7)-Isomerase	M_zymstnl[r] --> M_lthstrl[r]	Cholesta-8(9)-En-3Beta-Ol --> 5Alpha-Cholest-7-En-3Beta-Ol	false		5.3.3.5	Cholesterol metabolism	G_10682__46__1	0	1000	0
R_ECOAH12m	3-Hydroxyacyl Coenzyme A Dehydratase (3-Hydroxyisobutyryl Coenzyme A), Mitochondrial	M_h2o[m] + M_2mp2coa[m] <=> M_3hibutcoa[m]	Water + 2-Methylprop-2-Enoyl Coenzyme A <=> (S)-3-Hydroxyisobutyryl Coenzyme A	true		4.2.1.17	Valine, leucine, and isoleucine metabolism	G_1892__46__1 or (G_3030__46__1 and G_3032__46__1)	-1000	1000	0
R_ECOAH1m	3-Hydroxyacyl Coenzyme A Dehydratase (3-Hydroxybutanoyl Coenzyme A), Mitochondrial	M_3hbcoa[m] <=> M_h2o[m] + M_b2coa[m]	(S)-3-Hydroxybutanoyl Coenzyme A <=> Water + Crotonoyl Coenzyme A	true		4.2.1.17	Tryptophan metabolism	G_549__46__1 or (G_3030__46__1 and G_3032__46__1) or G_1892__46__1	-1000	1000	0
R_ECOAH1x	3-Hydroxyacyl Coenzyme A Dehydratase (3-Hydroxybutanoyl Coenzyme A) (Perioxisome)	M_3hbcoa[x] <=> M_h2o[x] + M_b2coa[x]	(S)-3-Hydroxybutanoyl Coenzyme A <=> Water + Crotonoyl Coenzyme A	true		4.2.1.17	Tryptophan metabolism	G_1891__46__1 or G_1962__46__1	-1000	1000	0
R_ECOAH9m	2-Methylprop-2-Enoyl Coenzyme A (2-Methylbut-2-Enoyl Coenzyme A), Mitochondrial	M_h2o[m] + M_2mb2coa[m] <=> M_3hmbcoa[m]	Water + 2-Methylcrotonoyl Coenzyme A <=> (2S,3S)-3-Hydroxy-2-Methylbutanoyl Coenzyme A	true		4.2.1.17	Valine, leucine, and isoleucine metabolism	G_1892__46__1 or (G_3030__46__1 and G_3032__46__1)	-1000	1000	0
R_EHGLAT2m	L-Erythro-4-Hydroxyglutamate:2-Oxoglutarate Aminotransferase 2, Mitochondrial	M_e4hglu[m] + M_oaa[m] --> M_asp_L[m] + M_4h2oglt[m]	Erythro-4-Hydroxy-L-Glutamate + Oxaloacetate --> L-Aspartate + 4-Hydroxy-2-Oxoglutarate	false		2.6.1.21	Arginine and proline metabolism	G_2806__46__1	0	1000	0
R_EHGLATm	L-Erythro-4-Hydroxyglutamate:2-Oxoglutarate Aminotransferase, Mitochondrial	M_akg[m] + M_e4hglu[m] --> M_glu_L[m] + M_4h2oglt[m]	2-Oxoglutarate + Erythro-4-Hydroxy-L-Glutamate --> L-Glutamate + 4-Hydroxy-2-Oxoglutarate	false		2.6.1.1	Arginine and proline metabolism	G_2806__46__1	0	1000	0
R_EICOSTETCPT1	Carnitine O-Palmitoyltransferase	M_crn[c] + M_eicostetcoa[c] <=> M_coa[c] + M_eicostetcrn[c]	L-Carnitine + (8Z,11Z,14Z,17Z)-Eicosatetraenoyl Coenzyme A <=> Coenzyme A + 8Z,11Z,14Z,17Z-Eicosatetraenoylcarnitine	true		2.3.1.21	Fatty acid oxidation	G_1375__46__1 or G_1375__46__3 or G_1375__46__4 or G_126129__46__1 or G_1374__46__1 or G_1375__46__2	-1000	1000	0
R_EICOSTETCPT2	Carnitine Transferase	M_coa[m] + M_eicostetcrn[m] <=> M_crn[m] + M_eicostetcoa[m]	Coenzyme A + 8Z,11Z,14Z,17Z-Eicosatetraenoylcarnitine <=> L-Carnitine + (8Z,11Z,14Z,17Z)-Eicosatetraenoyl Coenzyme A	true		4.2.1.17	Fatty acid oxidation	G_1376__46__1	-1000	1000	0
R_EICOSTETCRNt	Transport of 8Z,11Z,14Z,17Z-Eicosatetraenoylcarnitine, Mitochondrial	M_eicostetcrn[c] <=> M_eicostetcrn[m]	8Z,11Z,14Z,17Z-Eicosatetraenoylcarnitine <=> 8Z,11Z,14Z,17Z-Eicosatetraenoylcarnitine	true			Fatty acid oxidation	G_788__46__1	-1000	1000	0
R_EICOSTETt	Transport of Omega-3-Arachidonic Acid (Diffusion)	M_eicostet[e] <=> M_eicostet[c]	Omega-3-Arachidonic Acid <=> Omega-3-Arachidonic Acid	true		2.6.1.1	Transport, extracellular		-1000	1000	0
R_ELAIDCPT1	Carnitine O-Palmitoyltransferase	M_crn[c] + M_od2coa[c] <=> M_coa[c] + M_elaidcrn[c]	L-Carnitine + (2E)-Octadecenoyl Coenzyme A <=> Coenzyme A + Elaidic carnitine	true		2.3.1.21	Fatty acid oxidation	G_1375__46__1 or G_1375__46__3 or G_1375__46__4 or G_126129__46__1 or G_1374__46__1 or G_1375__46__2	-1000	1000	0
R_ELAIDCPT2	Carnitine Transferase	M_coa[m] + M_elaidcrn[m] <=> M_crn[m] + M_od2coa[m]	Coenzyme A + Elaidic carnitine <=> L-Carnitine + (2E)-Octadecenoyl Coenzyme A	true		2.6.1.1	Fatty acid oxidation	G_1376__46__1	-1000	1000	0
R_ELAIDCRNt	Transport of (9E)-Octadecenoylcarnitine, Mitochondrial	M_elaidcrn[c] <=> M_elaidcrn[m]	Elaidic carnitine <=> Elaidic carnitine	true		2.3.1.21	Fatty acid oxidation	G_788__46__1	-1000	1000	0
R_ELAIDt	Fatty Acid Transport via Diffusion	M_elaid[e] <=> M_elaid[c]	(9E)-Octadecenoic Acid <=> (9E)-Octadecenoic Acid	true			Transport, extracellular	G_11001__46__1	-1000	1000	0
R_ENGASE2ly	Endo-Beta-N-Acetylglucosaminidase, Lysosomal	M_h2o[l] + M_n2m2nm[l] --> M_acgam[l] + M_n2m2nmn[l]	Water + N2M2Nmasn (W/O Peptide Linkage) --> N-Acetyl-D-Glucosamine + Reducing GlcNac Removed Form Of N2M2Nmasn (W/O Peptide)	false		3.2.1.96	N-glycan degradation		0	1000	0
R_ENGASE3ly	Endo-Beta-N-Acetylglucosaminidase, Lysosomal	M_h2o[l] + M_ksi_deg2[l] --> M_acgam[l] + M_ksi_deg3[l]	Water + Keratan Sulfate I, Degradation Product 2 --> N-Acetyl-D-Glucosamine + Keratan Sulfate I, Degradation Product 3	false		3.2.1.96	Keratan sulfate degradation		0	1000	0
R_ENGASEly	Endo-Beta-N-Acetylglucosaminidase, Lysosomal	M_h2o[l] + M_s2l2n2m2m[l] --> M_acgam[l] + M_s2l2n2m2mn[l]	Water + De-Fuc Form Of Pa6 (Wo Peptide Linkage) --> N-Acetyl-D-Glucosamine + De-Fuc, Reducing GlcNac Removed Form Of Pa6 (w/o Peptide Linkage)	false		3.2.1.96	N-glycan degradation		0	1000	0
R_ESTRADIOLGLCt	Estradiol Glucuronide Transport via Bicarbonate Antiport	M_hco3[c] + M_estradiolglc[e] <=> M_hco3[e] + M_estradiolglc[c]	Bicarbonate + 17Beta-Estradiol 3-Glucosiduronic Acid <=> Bicarbonate + 17Beta-Estradiol 3-Glucosiduronic Acid	true			Transport, extracellular	G_28234__46__1 or G_28231__46__1 or G_10599__46__1 or G_6579__46__1 or G_53919__46__1	-1000	1000	0
R_ESTRADIOLGLCt2	17-Beta-D-Glucuronide Transport (ATP-Dependent)	M_h2o[c] + M_atp[c] + M_estradiolglc[c] --> M_h[c] + M_adp[c] + M_pi[c] + M_estradiolglc[e]	Water + Adenosine Triphosphate + 17Beta-Estradiol 3-Glucosiduronic Acid --> Proton + Adenosine Diphosphate + Orthophosphate + 17Beta-Estradiol 3-Glucosiduronic Acid	false			Transport, extracellular	G_10257__46__1	0	1000	0
R_ESTRADIOLGLCtr	Glucuronidated Compound Transport	M_estradiolglc[c] <=> M_estradiolglc[r]	17Beta-Estradiol 3-Glucosiduronic Acid <=> 17Beta-Estradiol 3-Glucosiduronic Acid	true			Transport, endoplasmic reticular		-1000	1000	0
R_ESTRADIOLt	Transport of Estradiol	M_estradiol[e] <=> M_estradiol[c]	Estradiol <=> Estradiol	true			Transport, extracellular		-1000	1000	0
R_ESTRADIOLtr	Transport of Estradiol, Endoplasmatic Reticulum	M_estradiol[r] <=> M_estradiol[c]	Estradiol <=> Estradiol	true		4.2.1.11	Transport, endoplasmic reticular		-1000	1000	0
R_ESTRIOLGLCte	Glucuronidated Compound Transport	M_h2o[c] + M_atp[c] + M_estriolglc[c] --> M_h[c] + M_adp[c] + M_pi[c] + M_estriolglc[e]	Water + Adenosine Triphosphate + 16-Glucuronide-Estriol --> Proton + Adenosine Diphosphate + Orthophosphate + 16-Glucuronide-Estriol	false		2.7.7.14	Transport, extracellular	G_4363__46__1	0	1000	0
R_ESTRIOLGLCtr	Glucuronidated Compound Transport	M_estriolglc[c] <=> M_estriolglc[r]	16-Glucuronide-Estriol <=> 16-Glucuronide-Estriol	true			Transport, endoplasmic reticular		-1000	1000	0
R_ESTRIOLtr	Transport of Estriol, Endoplasmatic Reticulum	M_estriol[r] <=> M_estriol[c]	Estriol <=> Estriol	true			Transport, endoplasmic reticular		-1000	1000	0
R_ESTRONEGLCt	ABC Transporter	M_h2o[c] + M_atp[c] + M_estroneglc[c] --> M_h[c] + M_adp[c] + M_pi[c] + M_estroneglc[e]	Water + Adenosine Triphosphate + Estrone 3-Glucosiduronic Acid --> Proton + Adenosine Diphosphate + Orthophosphate + Estrone 3-Glucosiduronic Acid	false			Transport, extracellular	G_8714__46__1 or G_8714__46__3 or G_8714__46__2	0	1000	0
R_ESTRONEGLCtr	Glucuronidated Compound Transport	M_estroneglc[c] <=> M_estroneglc[r]	Estrone 3-Glucosiduronic Acid <=> Estrone 3-Glucosiduronic Acid	true			Transport, endoplasmic reticular		-1000	1000	0
R_ESTRONESt	Transport of Estrone 3-Sulfate via Bicarbonate Antiport	M_hco3[c] + M_estrones[e] <=> M_hco3[e] + M_estrones[c]	Bicarbonate + Estrone 3-Sulfate <=> Bicarbonate + Estrone 3-Sulfate	true			Transport, extracellular	G_11309__46__1 or G_10599__46__1 or G_53919__46__1 or G_6579__46__1 or G_28232__46__1 or G_28231__46__1 or G_28234__46__1	-1000	1000	0
R_ESTRONESt2	Transport of Estrone-3-Sulfate via Sodium Symport	(2) M_na1[e] + M_estrones[e] --> (2) M_na1[c] + M_estrones[c]	(2) Sodium + Estrone 3-Sulfate --> (2) Sodium + Estrone 3-Sulfate	false			Transport, extracellular	G_6554__46__1	0	1000	0
R_ESTRONEtr	Transport of Estrone, Endoplasmatic Reticulum	M_estrone[r] <=> M_estrone[c]	Estrone <=> Estrone	true			Transport, endoplasmic reticular		-1000	1000	0
R_ESTSULT	Estrogen Sulfotransferase	M_paps[c] + M_estrone[c] --> M_h[c] + M_pap[c] + M_estrones[c]	3'-Phosphoadenylyl Sulfate + Estrone --> Proton + Adenosine 3,5-Bismonophosphate + Estrone 3-Sulfate	false		2.8.2.4	Steroid metabolism	G_6783__46__1 or G_6817__46__4 or G_6817__46__1 or G_6817__46__3 or G_6817__46__2 or G_6817__46__5 or G_6818__46__1	0	1000	0
R_ETF	Electron Transfer Flavoprotein	M_fadh2[m] + M_etfox[m] --> M_fad[m] + M_etfrd[m]	Flavin Adenine Dinucleotide Reduced + Electron Transfer Flavoprotein Oxidized --> Flavin Adenine Dinucleotide Oxidized + Electron Transfer Flavoprotein Reduced	false			Fatty acid oxidation	(G_2109__46__2 and G_2108__46__1) or (G_2109__46__1 and G_2108__46__1)	0	1000	0
R_ETFQO	Electron Transfer Flavoprotein-Ubiquinone Oxidoreductase	M_q10[m] + M_etfrd[m] --> M_q10h2[m] + M_etfox[m]	Ubiquinone-10 + Electron Transfer Flavoprotein Reduced --> Ubiquinol-10 + Electron Transfer Flavoprotein Oxidized	false		1.5.5.1	Fatty acid oxidation	G_2110__46__1	0	1000	0
R_ETHAK	Ethanolamine Kinase	M_atp[c] + M_etha[c] --> M_h[c] + M_adp[c] + M_ethamp[c]	Adenosine Triphosphate + Ethanolamine --> Proton + Adenosine Diphosphate + Ethanolamine Phosphate	false		2.7.1.82	Glycerophospholipid metabolism	G_1119__46__2 or G_55500__46__1 or G_1119__46__1 or G_55224__46__1 or G_1120__46__1	0	1000	0
R_ETHP	Ethanolamine Phosphate Phosphatase	M_h2o[c] + M_ethamp[c] --> M_pi[c] + M_etha[c]	Water + Ethanolamine Phosphate --> Orthophosphate + Ethanolamine	false			Glycerophospholipid metabolism	G_162466__46__1	0	1000	0
R_ETOHMO	Ethanol Monooxygenase	M_o2[c] + M_h[c] + M_nadph[c] + M_etoh[c] --> (2) M_h2o[c] + M_nadp[c] + M_acald[c]	Oxygen + Proton + Nicotinamide Adenine Dinucleotide Phosphate - Reduced + Ethanol --> (2) Water + Nicotinamide Adenine Dinucleotide Phosphate + Acetaldehyde	false			Glycolysis/gluconeogenesis	G_1571__46__1	0	1000	0
R_ETOHtx	Transport of Ethanol, Reversible, Peroxisomal	M_etoh[c] <=> M_etoh[x]	Ethanol <=> Ethanol	true			Transport, peroxisomal		-1000	1000	0
R_EX_10fthf[e]	Exchange of 10-Formyltetrahydrofolate	M_10fthf[e] <=>	10-Formyltetrahydrofolate <=>	true					-1000	1000	0
R_EX_10fthf5glu[e]	Exchange of 10-Formyltetrahydrofolate-[Glu] (5)	M_10fthf5glu[e] <=>	10-Formyltetrahydrofolate-[Glu](5) <=>	true					-1000	1000	0
R_EX_10fthf6glu[e]	Exchange of 10-Formyltetrahydrofolate-[Glu] (6)	M_10fthf6glu[e] <=>	10-Formyltetrahydrofolate-[Glu](6) <=>	true					-1000	1000	0
R_EX_10fthf7glu[e]	Exchange of 10-Formyltetrahydrofolate-[Glu] (7)	M_10fthf7glu[e] <=>	10-Formyltetrahydrofolate-[Glu](7) <=>	true					-1000	1000	0
R_EX_11_cis_retfa[e]	Exchange of Fatty Acid 11-Cis-Retinol	M_11_cis_retfa[e] <=>	Fatty Acid 11-Cis-Retinol <=>	true					-1000	1000	0
R_EX_13_cis_retnglc[e]	Exchange of 13-Cis-Retinoyl Glucuronide	M_13_cis_retnglc[e] <=>	13-Cis-Retinoyl Glucuronide <=>	true					-1000	1000	0
R_EX_1glyc_hs[e]	Exchange of 1 Acyl Phosphoglycerol	M_1glyc_hs[e] <=>	1 Acyl Phosphoglycerol <=>	true					-1000	1000	0
R_EX_2425dhvitd2[e]	Exchange of 24R, 25-Dihyoxyvitamin D2	M_2425dhvitd2[e] <=>	24R,25-Dihyoxyvitamin D2 <=>	true					-1000	1000	0
R_EX_2425dhvitd3[e]	Exchange of 24R, 25-Dihydroxyvitamin D3	M_2425dhvitd3[e] <=>	(24R)-24,25-Dihydroxycalciol <=>	true					-1000	1000	0
R_EX_24nph[e]	Exchange of 2, 4 Dihydroxy Nitrophenol	M_24nph[e] <=>	2-Hydroxy-4-Nitrophenolate <=>	true					-1000	1000	0
R_EX_25hvitd2[e]	Exchange of 25-Hydroxyvitamin D2	M_25hvitd2[e] <=>	25-Hydroxyvitamin D2 <=>	true					-1000	1000	0
R_EX_25hvitd3[e]	Exchange of 25-Hydroxyvitamin D3	M_25hvitd3[e] <=>	Calcidiol <=>	true					-1000	1000	0
R_EX_2hb[e]	Exchange of 2-Hydroxybutyrate	M_2hb[e] <=>	2-Hydroxybutyrate <=>	true					-1000	1000	0
R_EX_2mcit[e]	Exchange of 2-Methylcitrate	M_2mcit[e] <=>	2-Methylcitrate <=>	true					-1000	1000	0
R_EX_34dhoxpeg[e]	Exchange of 3, 4-Dihydroxyphenylethyleneglycol	M_34dhoxpeg[e] <=>	3,4-Dihydroxyphenylethyleneglycol <=>	true					-1000	1000	0
R_EX_34dhphe[e]	Exchange of 3, 4-Dihydroxy-L-Phenylalanine	M_34dhphe[e] <=>	L-Dopa <=>	true					-1000	1000	0
R_EX_35cgmp[e]	Exchange of 3', 5'-Cyclic GMP	M_35cgmp[e] <=>	3,5-Cyclic Guanosine Monophosphate <=>	true					-1000	1000	0
R_EX_3aib[e]	Exchange of L-3-Amino-Isobutanoate	M_3aib[e] <=>	(S)-3-Aminoisobutyric Acid <=>	true					-1000	1000	0
R_EX_3aib_D[e]	Exchange of D-3-Amino-Isobutanoate	M_3aib_D[e] <=>	D-3-Amino-Isobutanoate <=>	true					-1000	1000	0
R_EX_3mlda[e]	Exchange of 3-Methylimidazoleacetic Acid	M_3mlda[e] <=>	3-Methylimidazoleacetic Acid <=>	true					-1000	1000	0
R_EX_4hdebrisoquine[e]	Exchange of 4 Hydroxy Debrisoquine	M_4hdebrisoquine[e] <=>	4-Hydroxy Debrisoquine <=>	true					-1000	1000	0
R_EX_4hphac[e]	Exchange of 4-Hydroxyphenylacetate	M_4hphac[e] <=>	4-Hydroxyphenylacetate <=>	true					-1000	1000	0
R_EX_4mptnl[e]	Exchange of 4-Methylpentanal	M_4mptnl[e] <=>	4-Methylpentanal <=>	true					-1000	1000	0
R_EX_4mtolbutamide[e]	Exchange of 4 Hydroxy Tolbutamide	M_4mtolbutamide[e] <=>	4-Hydroxy Tolbutamide <=>	true					-1000	1000	0
R_EX_4nph[e]	Exchange of 4-Nitrophenol	M_4nph[e] <=>	4-Nitrophenolate <=>	true					-1000	1000	0
R_EX_4nphsf[e]	Exchange of 4-Nitrophenyl Sulfate	M_4nphsf[e] <=>	4-Nitrophenyl Sulfate <=>	true					-1000	1000	0
R_EX_4pyrdx[e]	Exchange of 4-Pyridoxate	M_4pyrdx[e] <=>	4-Pyridoxate <=>	true					-1000	1000	0
R_EX_5adtststerone[e]	Exchange of 5Alpha-Dihydrotestosterone	M_5adtststerone[e] <=>	17Beta-Hydroxy-5Alpha-Androstan-3-One <=>	true					-1000	1000	0
R_EX_5adtststeroneglc[e]	Exchange of 5Alpha-Dihydrotestosterone Glucuronide	M_5adtststeroneglc[e] <=>	5Alpha-Dihydrotestosterone Glucuronide <=>	true					-1000	1000	0
R_EX_5adtststerones[e]	Exchange of 5Alpha-Dihydrotestosterone Sulfate	M_5adtststerones[e] <=>	5Alpha-Dihydrotestosterone Sulfate <=>	true					-1000	1000	0
R_EX_5dhf[e]	Exchange of Pentaglutamyl Folate (Dhf)	M_5dhf[e] <=>	Pentaglutamyl Folate (Dhf) <=>	true					-1000	1000	0
R_EX_5fthf[e]	Exchange of 5-Formyltetrahydrofolate	M_5fthf[e] <=>	5-Formyltetrahydrofolate <=>	true					-1000	1000	0
R_EX_5homeprazole[e]	Exchange of 5 Hydroxy Omeprazole	M_5homeprazole[e] <=>	5-Hydroxy Omeprazole <=>	true					-1000	1000	0
R_EX_5htrp[e]	Exchange of 5-Hydroxy-L-Tryptophan	M_5htrp[e] <=>	5-Hydroxy-L-Tryptophan <=>	true					-1000	1000	0
R_EX_5mthf[e]	Exchange of 5-Methyltetrahydrofolate	M_5mthf[e] <=>	5-Methyltetrahydrofolate <=>	true					-1000	1000	0
R_EX_5thf[e]	Exchange of Pentaglutamyl Folate (Thf)	M_5thf[e] <=>	Pentaglutamyl Folate (Thf) <=>	true					-1000	1000	0
R_EX_6dhf[e]	Exchange of Haxglutamyl Folate (Dhf)	M_6dhf[e] <=>	Hexaglutamyl Folate (Dhf) <=>	true					-1000	1000	0
R_EX_6htststerone[e]	Exchange of 6 Beta Hydroxy Testosterone	M_6htststerone[e] <=>	6-Beta-Hydroxy Testosterone <=>	true					-1000	1000	0
R_EX_6thf[e]	Exchange of Hexaglutamyl Folate (Thf)	M_6thf[e] <=>	Hexaglutamyl Folate (Thf) <=>	true					-1000	1000	0
R_EX_7dhf[e]	Exchange of Heptaglutamyl Folate (Dhf)	M_7dhf[e] <=>	Heptaglutamyl Folate (Dhf) <=>	true					-1000	1000	0
R_EX_7thf[e]	Exchange of Heptaglutamyl Folate (Thf)	M_7thf[e] <=>	Heptaglutamyl Folate (Thf) <=>	true					-1000	1000	0
R_EX_9_cis_retfa[e]	Exchange of Fatty Acid 9-Cis-Retinol	M_9_cis_retfa[e] <=>	Fatty Acid 9-Cis-Retinol <=>	true					-1000	1000	0
R_EX_abt[e]	Exchange of L-Arabinitol	M_abt[e] <=>	L-Arabinitol <=>	true					-1000	1000	0
R_EX_acetone[e]	Exchange of Acetone	M_acetone[e] <=>	Acetone <=>	true					-1000	1000	0
R_EX_acgalfucgalacgalfuc12gal14acglcgalgluside_hs[e]	Exchange of Type Iiia Glycolipid	M_acgalfucgalacgalfuc12gal14acglcgalgluside_hs[e] <=>	Type Iiia Glycolipid <=>	true					-1000	1000	0
R_EX_acgalfucgalacgalfucgalacglcgal14acglcgalgluside_hs[e]	Exchange of Type Iiiab	M_acgalfucgalacgalfucgalacglcgal14acglcgalgluside_hs[e] <=>	Type Iiiab <=>	true					-1000	1000	0
R_EX_ach[e]	Exchange of Acetylcholine	M_ach[e] <=>	Acetylcholine <=>	true					-1000	1000	0
R_EX_acn13acngalgbside_hs[e]	Exchange of Sialyl (1, 3) Sialyl (2, 6) Galactosylgloboside (Homo Sapiens)	M_acn13acngalgbside_hs[e] <=>	Sialyl-(1,3)-Sialyl-(2,6)-Galactosylgloboside <=>	true					-1000	1000	0
R_EX_acn23acngalgbside_hs[e]	Exchange of Sialyl (2, 3) Sialyl (2, 6) Galactosylgloboside (Homo Sapiens)	M_acn23acngalgbside_hs[e] <=>	Salyl-(2,3)-Sialyl-(2,6)-Galactosylgloboside <=>	true					-1000	1000	0
R_EX_acnacngal14acglcgalgluside_hs[e]	Exchange of 3', 8'-Ld1	M_acnacngal14acglcgalgluside_hs[e] <=>	3',8'-LD1 <=>	true					-1000	1000	0
R_EX_acnacngalgbside_hs[e]	Exchange of Disialyl Galactosylgloboside (Homo Sapiens)	M_acnacngalgbside_hs[e] <=>	Disialyl-Galactosylgloboside <=>	true					-1000	1000	0
R_EX_acngalacglcgal14acglcgalgluside_hs[e]	Exchange of Vi3Neuac-Nlc6Cer	M_acngalacglcgal14acglcgalgluside_hs[e] <=>	Vi3Neuac-Nlc6Cer <=>	true					-1000	1000	0
R_EX_adp[e]	Exchange of ADP	M_adp[e] <=>	Adenosine Diphosphate <=>	true					-1000	1000	0
R_EX_adprbp[e]	Exchange of ADPribose 2'-Phosphate	M_adprbp[e] <=>	Adenosine-5'-Diphosphate-D-Ribose 2-Phosphate <=>	true					-1000	1000	0
R_EX_adrn[e]	Exchange of Adrenic Acid	M_adrn[e] <=>	Adrenic Acid <=>	true					-1000	1000	0
R_EX_adrnl[e]	Exchange of Adrenaline	M_adrnl[e] <=>	Adrenaline <=>	true					-1000	1000	0
R_EX_aflatoxin[e]	Exchange of Aflatoxin B1	M_aflatoxin[e] <=>	Aflatoxin B1 <=>	true					-1000	1000	0
R_EX_ahandrostanglc[e]	Exchange of Etiocholan-3Alpha-Ol-17-One 3-Glucuronide	M_ahandrostanglc[e] <=>	3Alpha-Hydroxy-5Beta-Androstan-17-One 3-Glucosiduronic Acid <=>	true					-1000	1000	0
R_EX_ak2lgchol_hs[e]	Exchange of 1-Alkyl 2-Lysoglycerol 3-Phosphocholine	M_ak2lgchol_hs[e] <=>	1-Alkyl 2-Lysoglycerol 3-Phosphocholine <=>	true					-1000	1000	0
R_EX_ala_B[e]	Exchange of Beta-Alanine	M_ala_B[e] <=>	Beta-Alanine <=>	true					-1000	1000	0
R_EX_ala_D[e]	Exchange of D-Alanine	M_ala_D[e] <=>	D-Alanine <=>	true					-1000	1000	0
R_EX_aldstrn[e]	Exchange of Aldosterone	M_aldstrn[e] <=>	Aldosterone <=>	true					-1000	1000	0
R_EX_amp[e]	Exchange of AMP	M_amp[e] <=>	Adenosine Monophosphate <=>	true					-1000	1000	0
R_EX_andrstrn[e]	Exchange of Androsterone	M_andrstrn[e] <=>	Androsterone <=>	true					-1000	1000	0
R_EX_andrstrnglc[e]	Exchange of Androsterone Glucuronide	M_andrstrnglc[e] <=>	Androsterone 3-Glucosiduronic Acid <=>	true					-1000	1000	0
R_EX_antipyrene[e]	Exchange of Antipyrene	M_antipyrene[e] <=>	Antipyrine <=>	true					-1000	1000	0
R_EX_apnnox[e]	Exchange of Alpha-Pinene-Oxide	M_apnnox[e] <=>	Alpha-Pinene Oxide <=>	true					-1000	1000	0
R_EX_appnn[e]	Exchange of (+)-Alpha-Pinene	M_appnn[e] <=>	(+)-Alpha-Pinene <=>	true					-1000	1000	0
R_EX_aprgstrn[e]	Exchange of 20Alpha-Hydroxyprogesterone	M_aprgstrn[e] <=>	(20S)-20-Hydroxypregn-4-En-3-One <=>	true					-1000	1000	0
R_EX_aqcobal[e]	Exchange of Aquacob (III)Alamin	M_aqcobal[e] <=>	Aquacob(III)Alamin <=>	true					-1000	1000	0
R_EX_arach[e]	Exchange of Arachidate	M_arach[e] <=>	Arachidic Acid <=>	true					-1000	1000	0
R_EX_arachd[e]	Exchange of Nc20:4	M_arachd[e] <=>	Arachidonate <=>	true					-1000	1000	0
R_EX_ascb_L[e]	Exchange of L-Ascorbate	M_ascb_L[e] <=>	L-Ascorbate <=>	true					-1000	1000	0
R_EX_asp_D[e]	Exchange of D-Aspartate	M_asp_D[e] <=>	D-Aspartate <=>	true					-1000	1000	0
R_EX_atp[e]	Exchange of ATP	M_atp[e] <=>	Adenosine Triphosphate <=>	true					-1000	1000	0
R_EX_avite1[e]	Exchange of Alpha-Tocopherol	M_avite1[e] <=>	(+)-Alpha-Tocopherol <=>	true					-1000	1000	0
R_EX_avite2[e]	Exchange of Alpha-Tocotrienol	M_avite2[e] <=>	Alpha-Tocotrienol <=>	true					-1000	1000	0
R_EX_bhb[e]	Transport of (R)-3-Hydroxybutanoate via H+ Symport	M_bhb[e] <=>	(R)-3-Hydroxybutyrate <=>	true					-1000	1000	0
R_EX_bildglcur[e]	Exchange of Bilirubin Beta-Diglucuronide	M_bildglcur[e] <=>	Bis(Beta-Glucosyluronate)Bilirubin <=>	true					-1000	1000	0
R_EX_bilglcur[e]	Exchange of Blirubin Mono-Glucuronide	M_bilglcur[e] <=>	Mono(Glucosyluronic Acid)Bilirubin <=>	true					-1000	1000	0
R_EX_bilirub[e]	Exchange of Bilirubin	M_bilirub[e] <=>	Bilirubin <=>	true					-1000	1000	0
R_EX_biocyt[e]	Exchange of Biocytin	M_biocyt[e] <=>	Biocytin <=>	true					-1000	1000	0
R_EX_bvite[e]	Exchange of Beta-Tocopherol	M_bvite[e] <=>	Beta-Tocopherol <=>	true					-1000	1000	0
R_EX_camp[e]	Exchange of CAMP	M_camp[e] <=>	3,5-Cyclic Adenosine Monophosphate <=>	true					-1000	1000	0
R_EX_caro[e]	Exchange of Beta-Carotene	M_caro[e] <=>	Beta-Carotene <=>	true					-1000	1000	0
R_EX_carveol[e]	Exchange of (E)-Carveol	M_carveol[e] <=>	(-)-Trans-Carveol <=>	true					-1000	1000	0
R_EX_chol[e]	Exchange of Choline	M_chol[e] <=>	Choline <=>	true					-1000	1000	0
R_EX_cholate[e]	Exchange of Cholate	M_cholate[e] <=>	Cholate <=>	true					-1000	1000	0
R_EX_chsterol[e]	Exchange of Cholesterol	M_chsterol[e] <=>	Cholesterol <=>	true					-1000	1000	0
R_EX_chtn[e]	Exchange of Chitin	M_chtn[e] <=>	Chitin <=>	true					-1000	1000	0
R_EX_clpnd[e]	Exchange of Clupanodonic Acid (Docosapentaenoic (N-3))	M_clpnd[e] <=>	Docosapentaenoic Acid <=>	true					-1000	1000	0
R_EX_cmp[e]	Exchange of CMP	M_cmp[e] <=>	Cytidine 5'-Monophosphate <=>	true					-1000	1000	0
R_EX_co[e]	Exchange of Carbon Monoxide	M_co[e] <=>	Carbon Monoxide <=>	true					-1000	1000	0
R_EX_coumarin[e]	Exchange of Coumarin	M_coumarin[e] <=>	Coumarin <=>	true					-1000	1000	0
R_EX_creat[e]	Exchange of Creatine	M_creat[e] <=>	Creatine <=>	true					-1000	1000	0
R_EX_crmp_hs[e]	Exchange of Ceramide 1-Phosphate	M_crmp_hs[e] <=>	Ceramide 1-Phosphate <=>	true					-1000	1000	0
R_EX_crn[e]	Exchange of L-Carnitine	M_crn[e] <=>	L-Carnitine <=>	true					-1000	1000	0
R_EX_crtsl[e]	Exchange of Cortisol	M_crtsl[e] <=>	Cortisol <=>	true					-1000	1000	0
R_EX_crtstrn[e]	Exchange of Corticosterone	M_crtstrn[e] <=>	Corticosterone <=>	true					-1000	1000	0
R_EX_crvnc[e]	Exchange of Nc22:6	M_crvnc[e] <=>	Cervonic Acid, C22:6 N-3 <=>	true					-1000	1000	0
R_EX_cspg_a[e]	Exchange of Chondroitin Sulfate A (Galnac4S-Glca) Proteoglycan	M_cspg_a[e] <=>	Chondroitin Sulfate A (GalNac4S-Glca) Proteoglycan <=>	true					-1000	1000	0
R_EX_cspg_b[e]	Exchange of Chondroitin Sulfate B / Dermatan Sulfate (Idoa2S-Galnac4S) Proteoglycan	M_cspg_b[e] <=>	Chondroitin Sulfate B / Dermatan Sulfate (Idoa2S-GalNac4S) Proteoglycan <=>	true					-1000	1000	0
R_EX_cspg_c[e]	Exchange of Chondroitin Sulfate C (Galnac6S-Glca) Proteoglycan	M_cspg_c[e] <=>	Chondroitin Sulfate C (GalNac6S-Glca) Proteoglycan <=>	true					-1000	1000	0
R_EX_cspg_d[e]	Exchange of Chondroitin Sulfate D (GlcNac6S-Glca2S) Proteoglycan	M_cspg_d[e] <=>	Chondroitin Sulfate D (GlcNac6S-Glca2S) Proteoglycan <=>	true					-1000	1000	0
R_EX_cspg_e[e]	Exchange of Chondroitin Sulfate E (Galnac4, 6Dis-Glca) Proteoglycan	M_cspg_e[e] <=>	Chondroitin Sulfate E (GalNac4,6Dis-Glca) Proteoglycan <=>	true					-1000	1000	0
R_EX_cyan[e]	Exchange of Hydrogen Cyanide	M_cyan[e] <=>	Hydrogen Cyanide <=>	true					-1000	1000	0
R_EX_dag_hs[e]	Exchange of Diglyceride	M_dag_hs[e] <=>	Diglyceride <=>	true					-1000	1000	0
R_EX_dcsptn1[e]	Exchange of Docosa-4, 7, 10, 13, 16-Pentaenoic Acid (N-6)	M_dcsptn1[e] <=>	(4Z,7Z,10Z,13Z,16Z)-Docosa-4,7,10,13,16-Pentaenoic Acid <=>	true					-1000	1000	0
R_EX_debrisoquine[e]	Exchange of Debrisoquine	M_debrisoquine[e] <=>	Debrisoquine <=>	true					-1000	1000	0
R_EX_dgchol[e]	Exchange of Chenodeoxyglycocholate	M_dgchol[e] <=>	Glycochenodeoxycholate <=>	true					-1000	1000	0
R_EX_dhdascb[e]	Exchange of Dehydroascorbide	M_dhdascb[e] <=>	Dehydroascorbide <=>	true					-1000	1000	0
R_EX_dheas[e]	Exchange of Dehydroepiandrosterone Sulfate	M_dheas[e] <=>	3Beta-Hydroxyandrost-5-En-17-One 3-Sulfate <=>	true					-1000	1000	0
R_EX_dhf[e]	Exchange of 7, 8-Dihydrofolate	M_dhf[e] <=>	7,8-Dihydrofolate <=>	true					-1000	1000	0
R_EX_digalsgalside_hs[e]	Exchange of Digalactosylceramidesulfate	M_digalsgalside_hs[e] <=>	Digalactosylceramidesulfate <=>	true					-1000	1000	0
R_EX_dlnlcg[e]	Exchange of Dihomo-Gamma-Linolenic Acid (N-6)	M_dlnlcg[e] <=>	Dihomo-Gamma-Linolenate <=>	true					-1000	1000	0
R_EX_dmantipyrine[e]	Exchange of Demethylated Antipyrine	M_dmantipyrine[e] <=>	Demethylated Antipyrine <=>	true					-1000	1000	0
R_EX_dmhptcrn[e]	Exchange of 2, 6 Dimethylheptanoyl Carnitine	M_dmhptcrn[e] <=>	2,6 Dimethylheptanoyl Carnitine <=>	true					-1000	1000	0
R_EX_dopa[e]	Exchange of Dopamine	M_dopa[e] <=>	Dopamine <=>	true					-1000	1000	0
R_EX_dopasf[e]	Exchange of Dopamine 3-O-Sulfate	M_dopasf[e] <=>	Dopamine 3-O-Sulfate <=>	true					-1000	1000	0
R_EX_eaflatoxin[e]	Exchange of 8, 9 Epxoy Aflatoxin B1	M_eaflatoxin[e] <=>	Aflatoxin B1 Exo-8,9-Epoxide <=>	true					-1000	1000	0
R_EX_ebastine[e]	Exchange of Ebastine	M_ebastine[e] <=>	Ebastine <=>	true					-1000	1000	0
R_EX_ebastineoh[e]	Exchange of Hydroxylated Ebastine	M_ebastineoh[e] <=>	Hydroxylated Ebastine <=>	true					-1000	1000	0
R_EX_eicostet[e]	Exchange of Eicosatetranoic Acid	M_eicostet[e] <=>	Omega-3-Arachidonic Acid <=>	true					-1000	1000	0
R_EX_elaid[e]	Exchange of Elaidic Acid	M_elaid[e] <=>	(9E)-Octadecenoic Acid <=>	true					-1000	1000	0
R_EX_estradiol[e]	Exchange of Estradiol	M_estradiol[e] <=>	Estradiol <=>	true					-1000	1000	0
R_EX_estradiolglc[e]	Exchange of Estradiol Glucuronide	M_estradiolglc[e] <=>	17Beta-Estradiol 3-Glucosiduronic Acid <=>	true					-1000	1000	0
R_EX_estriolglc[e]	Exchange of 16-Glucuronide-Estriol	M_estriolglc[e] <=>	16-Glucuronide-Estriol <=>	true					-1000	1000	0
R_EX_estroneglc[e]	Exchange of Estrone Glucuronide	M_estroneglc[e] <=>	Estrone 3-Glucosiduronic Acid <=>	true					-1000	1000	0
R_EX_estrones[e]	Exchange of Estrone 3-Sulfate	M_estrones[e] <=>	Estrone 3-Sulfate <=>	true					-1000	1000	0
R_EX_fuc13galacglcgal14acglcgalgluside_hs[e]	Exchange of Iii3Fuc-Nlc6Cer	M_fuc13galacglcgal14acglcgalgluside_hs[e] <=>	Iii3Fuc-Nlc6Cer <=>	true					-1000	1000	0
R_EX_fuc14galacglcgalgluside_hs[e]	Exchange of Lea Glycolipid	M_fuc14galacglcgalgluside_hs[e] <=>	Lea Glycolipid <=>	true					-1000	1000	0
R_EX_fucacgalfucgalacglcgalgluside_hs[e]	Exchange of (Gal)2 (Galnac)1 (Glc)1 (GlcNac)1 (LFuc)2 (Cer)1	M_fucacgalfucgalacglcgalgluside_hs[e] <=>	(Gal)2 (GalNac)1 (Glc)1 (GlcNac)1 (LFuc)2 (Cer)1 <=>	true					-1000	1000	0
R_EX_fucacngal14acglcgalgluside_hs[e]	Exchange of Iv3-A-Neuac, Iii3-A-Fuc-Nlc4Cer	M_fucacngal14acglcgalgluside_hs[e] <=>	Iv3-A-Neuac,Iii3-A-Fuc-Nlc4Cer <=>	true					-1000	1000	0
R_EX_fucacngalacglcgalgluside_hs[e]	Exchange of Iv3-A-Neu5Ac, Iii4-A-Fuc-Lc4Cer	M_fucacngalacglcgalgluside_hs[e] <=>	Iv3-A-Neu5Ac,Iii4-A-Fuc-Lc4Cer <=>	true					-1000	1000	0
R_EX_fucfuc12gal14acglcgalgluside_hs[e]	Exchange of Ley Glycolipid	M_fucfuc12gal14acglcgalgluside_hs[e] <=>	Ley Glycolipid <=>	true					-1000	1000	0
R_EX_fucfuc132galacglcgal14acglcgalgluside_hs[e]	Exchange of V3Fuc, Iii3Fuc-Nlc6Cer	M_fucfuc132galacglcgal14acglcgalgluside_hs[e] <=>	V3Fuc,Iii3Fuc-Nlc6Cer <=>	true					-1000	1000	0
R_EX_fucfucfucgalacglc13galacglcgal14acglcgalgluside_hs[e]	Exchange of (Gal)4 (Glc)1 (GlcNac)3 (LFuc)3 (Cer)1	M_fucfucfucgalacglc13galacglcgal14acglcgalgluside_hs[e] <=>	(Gal)4 (Glc)1 (GlcNac)3 (LFuc)3 (Cer)1 <=>	true					-1000	1000	0
R_EX_fucfucfucgalacglcgal14acglcgalgluside_hs[e]	Exchange of (Gal)3 (Glc)1 (GlcNac)2 (LFuc)3 (Cer)1	M_fucfucfucgalacglcgal14acglcgalgluside_hs[e] <=>	(Gal)3 (Glc)1 (GlcNac)2 (LFuc)3 (Cer)1 <=>	true					-1000	1000	0
R_EX_fucfucgalacglcgalgluside_hs[e]	Exchange of Leb Glycolipid	M_fucfucgalacglcgalgluside_hs[e] <=>	Leb Glycolipid <=>	true					-1000	1000	0
R_EX_fucgal14acglcgalgluside_hs[e]	Exchange of Lacto-N-Fucopentaosyl Iii Ceramide	M_fucgal14acglcgalgluside_hs[e] <=>	Lacto-N-Fucopentaosyl Iii Ceramide <=>	true					-1000	1000	0
R_EX_fucgalfucgalacglcgalgluside_hs[e]	Exchange of (Gal)3 (Glc)1 (GlcNac)1 (LFuc)2 (Cer)1	M_fucgalfucgalacglcgalgluside_hs[e] <=>	(Gal)3 (Glc)1 (GlcNac)1 (LFuc)2 (Cer)1 <=>	true					-1000	1000	0
R_EX_fucgalgbside_hs[e]	Exchange of Fucosyl Galactosylgloboside (Homo Sapiens)	M_fucgalgbside_hs[e] <=>	Fucosyl Galactosylgloboside <=>	true					-1000	1000	0
R_EX_fuc_L[e]	Exchange of L-Fucose	M_fuc_L[e] <=>	L-Fucose <=>	true					-1000	1000	0
R_EX_galacglcgalgbside_hs[e]	Exchange of Gal-GlcNac-Gal Globoside (Homo Sapiens)	M_galacglcgalgbside_hs[e] <=>	Gal-GlcNac-Gal Globoside <=>	true					-1000	1000	0
R_EX_galfuc12gal14acglcgalgluside_hs[e]	Exchange of (Gal)3 (Glc)1 (GlcNac)1 (LFuc)1 (Cer)1	M_galfuc12gal14acglcgalgluside_hs[e] <=>	(Gal)3 (Glc)1 (GlcNac)1 (LFuc)1 (Cer)1 <=>	true					-1000	1000	0
R_EX_galfucgalacglcgal14acglcgalgluside_hs[e]	Exchange of (Gal)4 (Glc)1 (GlcNac)2 (LFuc)1 (Cer)1	M_galfucgalacglcgal14acglcgalgluside_hs[e] <=>	(Gal)4 (Glc)1 (GlcNac)2 (LFuc)1 (Cer)1 <=>	true					-1000	1000	0
R_EX_galgalfucfucgalacglcgalacglcgal14acglcgalgluside_hs[e]	Exchange of (Gal)6 (Glc)1 (GlcNac)3 (LFuc)2 (Cer)1	M_galgalfucfucgalacglcgalacglcgal14acglcgalgluside_hs[e] <=>	(Gal)6 (Glc)1 (GlcNac)3 (LFuc)2 (Cer)1 <=>	true					-1000	1000	0
R_EX_galgalgalthcrm_hs[e]	Exchange of Gal-Gal-Gal-Gal-Gal-Glc-Cer (Homo Sapiens)	M_galgalgalthcrm_hs[e] <=>	Gal-Gal-Gal-Gal-Gal-Glc-Cer <=>	true					-1000	1000	0
R_EX_gbside_hs[e]	Exchange of Globoside (Homo Sapiens)	M_gbside_hs[e] <=>	Globoside <=>	true					-1000	1000	0
R_EX_gchola[e]	Exchange of Glycocholate	M_gchola[e] <=>	Glycocholate <=>	true					-1000	1000	0
R_EX_gd1b2_hs[e]	Exchange of Gd1Beta (Homo Sapiens)	M_gd1b2_hs[e] <=>	Gd1Beta <=>	true					-1000	1000	0
R_EX_gd1c_hs[e]	Exchange of Gd1C (Homo Sapiens)	M_gd1c_hs[e] <=>	Gd1C <=>	true					-1000	1000	0
R_EX_gdp[e]	Exchange of GDP	M_gdp[e] <=>	Guanosine-5'-Diphosphate <=>	true					-1000	1000	0
R_EX_gluala[e]	Exchange of 5-L-Glutamyl-L-Alanine	M_gluala[e] <=>	5-L-Glutamyl-L-Alanine <=>	true					-1000	1000	0
R_EX_glyc_S[e]	Exchange of (S)-Glycerate	M_glyc_S[e] <=>	(S)-Glycerate <=>	true					-1000	1000	0
R_EX_glygn2[e]	Exchange of Glycogen, Structure 2 (Glycogenin-1, 6-{7[1, 4-Glc], 4[1, 4-Glc]})	M_glygn2[e] <=>	Glycogen, Structure 2 (Glycogenin-1,6-{7[1,4-Glc], 4[1,4-Glc]}) <=>	true					-1000	1000	0
R_EX_glygn4[e]	Exchange of Glycogen, Structure 4 (Glycogenin-1, 6-{2[1, 4-Glc], [1, 4-Glc]})	M_glygn4[e] <=>	Glycogen, Structure 4 (Glycogenin-1,6-{2[1,4-Glc], [1,4-Glc]}) <=>	true					-1000	1000	0
R_EX_glygn5[e]	Exchange of Glycogen, Structure 5 (Glycogenin-2[1, 4-Glc])	M_glygn5[e] <=>	Glycogen, Structure 5 (Glycogenin-2[1,4-Glc]) <=>	true					-1000	1000	0
R_EX_gmp[e]	Exchange of GMP	M_gmp[e] <=>	Guanosine-5'-Monophosphate <=>	true					-1000	1000	0
R_EX_gp1c_hs[e]	Exchange of Gp1C (Homo Sapiens)	M_gp1c_hs[e] <=>	Gp1C <=>	true					-1000	1000	0
R_EX_gp1calpha_hs[e]	Exchange of Gp1C Alpha (Homo Sapiens)	M_gp1calpha_hs[e] <=>	Gp1C Alpha <=>	true					-1000	1000	0
R_EX_gq1b_hs[e]	Exchange of Gq1B (Homo Sapiens)	M_gq1b_hs[e] <=>	Gq1B <=>	true					-1000	1000	0
R_EX_gq1balpha_hs[e]	Exchange of Gq1Balpha (Homo Sapiens)	M_gq1balpha_hs[e] <=>	Gq1Balpha <=>	true					-1000	1000	0
R_EX_gsn[e]	Exchange of Guanosine	M_gsn[e] <=>	Guanosine <=>	true					-1000	1000	0
R_EX_gt1a_hs[e]	Exchange of Gt1A (Homo Sapiens)	M_gt1a_hs[e] <=>	Gt1A <=>	true					-1000	1000	0
R_EX_gthox[e]	Exchange of Oxidized Glutathione	M_gthox[e] <=>	Glutathione Disulfide (Oxidized Glutathione) <=>	true					-1000	1000	0
R_EX_gthrd[e]	Exchange of Reduced Glutathione	M_gthrd[e] <=>	Reduced Glutathione <=>	true					-1000	1000	0
R_EX_gtp[e]	Exchange of GTP	M_gtp[e] <=>	Guanosine-5'-Triphosphate <=>	true					-1000	1000	0
R_EX_h2o2[e]	Exchange of Hydrogen Peroxide	M_h2o2[e] <=>	Hydrogen Peroxide <=>	true					-1000	1000	0
R_EX_ha[e]	Exchange of Hyaluronan	M_ha[e] <=>	Hyaluronan <=>	true					-1000	1000	0
R_EX_ha_pre1[e]	Exchange of Hyaluronan Biosynthesis, Precursor 1	M_ha_pre1[e] <=>	Hyaluronan Biosynthesis, Precursor 1 <=>	true					-1000	1000	0
R_EX_hco3[e]	Exchange of Bicarbonate	M_hco3[e] <=>	Bicarbonate <=>	true					-1000	1000	0
R_EX_hcoumarin[e]	Exchange of Hydroxy Coumarin	M_hcoumarin[e] <=>	Umbelliferone <=>	true					-1000	1000	0
R_EX_hdca[e]	Exchange of Hexadecanoate (N-C16:0)	M_hdca[e] <=>	Hexadecanoate (N-C16:0) <=>	true					-1000	1000	0
R_EX_hdcea[e]	Exchange of Hexadecenoate (N-C16:1)	M_hdcea[e] <=>	Hexadecenoate (N-C16:1) <=>	true					-1000	1000	0
R_EX_hestratriol[e]	Exchange of 4, 17 Dihydroxy Estradiol	M_hestratriol[e] <=>	4-Hydroxyestradiol <=>	true					-1000	1000	0
R_EX_hexc[e]	Exchange of Hexacosanoate (N-C26:0)	M_hexc[e] <=>	Cerotic Acid <=>	true					-1000	1000	0
R_EX_hista[e]	Exchange of Histamine	M_hista[e] <=>	Histamine <=>	true					-1000	1000	0
R_EX_hom_L[e]	Exchange of L-Homoserine	M_hom_L[e] <=>	L-Homoserine <=>	true					-1000	1000	0
R_EX_hpdca[e]	Exchange of Heptadecanoate	M_hpdca[e] <=>	Margaric Acid <=>	true					-1000	1000	0
R_EX_hspg[e]	Exchange of Heparan Sulfate Proteoglycan	M_hspg[e] <=>	Heparan Sulfate Proteoglycan <=>	true					-1000	1000	0
R_EX_htaxol[e]	Exchange of Hydroxylated Taxol	M_htaxol[e] <=>	6 Alpha Hydroxy Taxol/ 6 Alpha Hydroxy Paclitaxel <=>	true					-1000	1000	0
R_EX_i[e]	Exchange of Iodide	M_i[e] <=>	Iodide <=>	true					-1000	1000	0
R_EX_idp[e]	Exchange of IDP	M_idp[e] <=>	Inosine-5'-Diphosphate <=>	true					-1000	1000	0
R_EX_imp[e]	Exchange of IMP	M_imp[e] <=>	Inosine-5'-Monophosphate <=>	true					-1000	1000	0
R_EX_inost[e]	Exchange of Myo-Inositol	M_inost[e] <=>	Myo-Inositol <=>	true					-1000	1000	0
R_EX_ksi[e]	Exchange of Keratan Sulfate I	M_ksi[e] <=>	Keratan Sulfate I <=>	true					-1000	1000	0
R_EX_ksi_deg1[e]	Exchange of Keratan Sulfate I, Degradation Product 1	M_ksi_deg1[e] <=>	Keratan Sulfate I, Degradation Product 1 <=>	true					-1000	1000	0
R_EX_ksii_core2[e]	Exchange of Keratan Sulfate Ii (Core 2-Linked)	M_ksii_core2[e] <=>	Keratan Sulfate Ii (Core 2-Linked) <=>	true					-1000	1000	0
R_EX_ksii_core4[e]	Exchange of Keratan Sulfate Ii (Core 4-Linked)	M_ksii_core4[e] <=>	Keratan Sulfate Ii (Core 4-Linked) <=>	true					-1000	1000	0
R_EX_lac_D[e]	Exchange of D-Lactate	M_lac_D[e] <=>	(R)-Lactate <=>	true					-1000	1000	0
R_EX_Lcystin[e]	Exchange of L-Cystine	M_Lcystin[e] <=>	L-Cystine <=>	true					-1000	1000	0
R_EX_leuktrA4[e]	Exchange of Leukotriene A4	M_leuktrA4[e] <=>	Leukotriene A4 <=>	true					-1000	1000	0
R_EX_leuktrB4[e]	Exchange of Leukotriene B4	M_leuktrB4[e] <=>	Leukotriene B4 <=>	true					-1000	1000	0
R_EX_leuktrC4[e]	Exchange of Leukotriene C4	M_leuktrC4[e] <=>	Leukotriene C4 <=>	true					-1000	1000	0
R_EX_leuktrD4[e]	Exchange of Leukotriene D4	M_leuktrD4[e] <=>	Leukotriene D4 <=>	true					-1000	1000	0
R_EX_leuktrE4[e]	Exchange of Leukotriene E4	M_leuktrE4[e] <=>	Leukotriene E4 <=>	true					-1000	1000	0
R_EX_leuktrF4[e]	Exchange of Leukotriene F4	M_leuktrF4[e] <=>	Leukotriene F4 <=>	true					-1000	1000	0
R_EX_lgnc[e]	Exchange of Lignoceric Acid	M_lgnc[e] <=>	Lignocerate <=>	true					-1000	1000	0
R_EX_limnen[e]	Exchange of Limonene	M_limnen[e] <=>	Limonene <=>	true					-1000	1000	0
R_EX_lipoate[e]	Exchange of Lipoate	M_lipoate[e] <=>	Lipoate <=>	true					-1000	1000	0
R_EX_lneldc[e]	Exchange of Linoelaidic Acid	M_lneldc[e] <=>	Linoelaidic Acid (All Trans C18:2) <=>	true					-1000	1000	0
R_EX_lnlc[e]	Exchange of Linoleic Acid (All Cis C18:2)	M_lnlc[e] <=>	Linoleate <=>	true					-1000	1000	0
R_EX_lnlnca[e]	Exchange of Alpha-Linolenic Acid	M_lnlnca[e] <=>	Alpha-Linolenate <=>	true					-1000	1000	0
R_EX_lnlncg[e]	Exchange of Gamma-Linolenic Acid	M_lnlncg[e] <=>	Gamma-Linolenate <=>	true					-1000	1000	0
R_EX_lpchol_hs[e]	Exchange of Lysophosphatidylcholine	M_lpchol_hs[e] <=>	1-Acyl-Sn-Glycero-3-Phosphocholine <=>	true					-1000	1000	0
R_EX_mag_hs[e]	Exchange of Monoacylglycerol 2 (Homo Sapiens)	M_mag_hs[e] <=>	Monoacylglycerol 2 <=>	true					-1000	1000	0
R_EX_meoh[e]	Exchange of Methanol	M_meoh[e] <=>	Methanol <=>	true					-1000	1000	0
R_EX_mercplaccys[e]	Exchange of 3-Mercaptolactate-Cysteine Disulfide	M_mercplaccys[e] <=>	3-Mercaptolactate-Cysteine Disulfide <=>	true					-1000	1000	0
R_EX_mthgxl[e]	Exchange of Methylglyoxal	M_mthgxl[e] <=>	Methylglyoxal <=>	true					-1000	1000	0
R_EX_n2m2nmasn[e]	Exchange of N-Acetyl-Beta-D-Glucosaminyl-1, 2-Alpha-D-Mannosyl-1, 3- (N-Acetyl-Beta-D-Glucosaminyl-1, 2-Alpha-D-Mannosyl-1, 6)- (N-Acetyl-Beta-D-Glucosaminyl-1, 4)-Beta-D-Mannosyl-1, 4-N-Acetyl-Beta-D-Glucosaminyl-R	M_n2m2nmasn[e] <=>	N-Acetyl-Beta-D-Glucosaminyl-1,2-Alpha-D-Mannosyl-1,3-(N-Acetyl-Beta-D-Glucosaminyl-1,2-Alpha-D-Mannosyl-1,6)-(N-Acetyl-Beta-D-Glucosaminyl-1,4)-Beta-D-Mannosyl-1,4-N-Acetyl-Beta-D-Glucosaminyl-R <=>	true					-1000	1000	0
R_EX_nad[e]	Exchange of Nicotinamide Adenine Dinucleotide	M_nad[e] <=>	Nicotinamide Adenine Dinucleotide <=>	true					-1000	1000	0
R_EX_nadp[e]	Exchange of Nicotinamide Adenine Dinucleotide Phosphate	M_nadp[e] <=>	Nicotinamide Adenine Dinucleotide Phosphate <=>	true					-1000	1000	0
R_EX_ncam[e]	Exchange of Nicotinamide	M_ncam[e] <=>	Nicotinamide <=>	true					-1000	1000	0
R_EX_nifedipine[e]	Exchange of Nifedipine	M_nifedipine[e] <=>	Nifedipine <=>	true					-1000	1000	0
R_EX_no[e]	Exchange of Nitric Oxide	M_no[e] <=>	Nitric Oxide <=>	true					-1000	1000	0
R_EX_npthl[e]	Exchange of Naphthalene	M_npthl[e] <=>	Naphthalene <=>	true					-1000	1000	0
R_EX_nrpphr[e]	Exchange of Norepinephrine	M_nrpphr[e] <=>	Norepinephrine <=>	true					-1000	1000	0
R_EX_nrpphrsf[e]	Exchange of Sulfate Derivative of Norepinephrine	M_nrpphrsf[e] <=>	Sulfate Derivative Of Norepinephrine <=>	true					-1000	1000	0
R_EX_nrvnc[e]	Exchange of Nervonic Acid	M_nrvnc[e] <=>	Nervonic Acid <=>	true					-1000	1000	0
R_EX_o2s[e]	Exchange of Superoxide Anion	M_o2s[e] <=>	Superoxide <=>	true					-1000	1000	0
R_EX_oagd3_hs[e]	Exchange of 9-O-Acetylated Gd3 (Homo Sapiens)	M_oagd3_hs[e] <=>	9-O-Acetylated Gd3 <=>	true					-1000	1000	0
R_EX_oagt3_hs[e]	Exchange of 9-O-Acetylated Gt3 (Homo Sapiens)	M_oagt3_hs[e] <=>	9-O-Acetylated Gt3 <=>	true					-1000	1000	0
R_EX_ocdca[e]	Exchange of Octadecanoate (N-C18:0)	M_ocdca[e] <=>	Octadecanoate (N-C18:0) <=>	true					-1000	1000	0
R_EX_ocdcea[e]	Exchange of Octadecenoate (N-C18:1)	M_ocdcea[e] <=>	Octadecenoate (N-C18:1) <=>	true					-1000	1000	0
R_EX_octa[e]	Exchange of Octanoate (N-C8:0)	M_octa[e] <=>	Octanoate (N-C8:0) <=>	true					-1000	1000	0
R_EX_omeprazole[e]	Exchange of Omeprazole	M_omeprazole[e] <=>	Omeprazole <=>	true					-1000	1000	0
R_EX_onpthl[e]	Exchange of Naphthalene Epoxide	M_onpthl[e] <=>	Naphthalene Epoxide <=>	true					-1000	1000	0
R_EX_oxa[e]	Exchange of Oxalate	M_oxa[e] <=>	Oxalate <=>	true					-1000	1000	0
R_EX_paf_hs[e]	Exchange of 1-Alkyl 2-Acteylglycerol 3-Phosphocholine (Homo Sapiens)	M_paf_hs[e] <=>	1-Alkyl 2-Acteylglycerol 3-Phosphocholine <=>	true					-1000	1000	0
R_EX_pchol_hs[e]	Exchange of Phosphatidylcholine (Homo Sapiens)	M_pchol_hs[e] <=>	Phosphatidylcholine <=>	true					-1000	1000	0
R_EX_pe_hs[e]	Exchange of Phosphatidylethanolamine	M_pe_hs[e] <=>	Phosphatidylethanolamine <=>	true					-1000	1000	0
R_EX_peplys[e]	Exchange of Peptidyl-L-Lysine	M_peplys[e] <=>	Peptidyl-L-Lysine <=>	true					-1000	1000	0
R_EX_perillyl[e]	Exchange of Perillyl Alcohol	M_perillyl[e] <=>	Perillyl Alcohol <=>	true					-1000	1000	0
R_EX_pglyc_hs[e]	Exchange of Phosphatidylglycerol (Homo Sapiens)	M_pglyc_hs[e] <=>	Phosphatidylglycerol <=>	true					-1000	1000	0
R_EX_pheacgln[e]	Exchange of Alpha-N-Phenylacetyl-L-Glutamine	M_pheacgln[e] <=>	(2S)-4-Carbamoyl-2-(2-Phenylacetamido)Butanoate <=>	true					-1000	1000	0
R_EX_phyQ[e]	Exchange of Phylloquinone	M_phyQ[e] <=>	Phylloquinone <=>	true					-1000	1000	0
R_EX_phyt[e]	Exchange of Phytanic Acid	M_phyt[e] <=>	Phytanate <=>	true					-1000	1000	0
R_EX_prgstrn[e]	Exchange of Progesterone	M_prgstrn[e] <=>	Progesterone <=>	true					-1000	1000	0
R_EX_prostgd2[e]	Exchange of Prostaglandin D2	M_prostgd2[e] <=>	Prostaglandin D2 <=>	true					-1000	1000	0
R_EX_prostge1[e]	Exchange of Prostaglandin E1	M_prostge1[e] <=>	Prostaglandin E1 <=>	true					-1000	1000	0
R_EX_prostge2[e]	Exchange of Prostaglandin E2	M_prostge2[e] <=>	Prostaglandin E2 <=>	true					-1000	1000	0
R_EX_prostgf2[e]	Exchange of Prostaglandin F2Alpha	M_prostgf2[e] <=>	Prostaglandin F2Alpha <=>	true					-1000	1000	0
R_EX_ps_hs[e]	Exchange of Phosphatidylserine (Homo Sapiens)	M_ps_hs[e] <=>	Phosphatidylserine <=>	true					-1000	1000	0
R_EX_ptdca[e]	Exchange of Pentadecanoate	M_ptdca[e] <=>	Pentadecanoic Acid <=>	true					-1000	1000	0
R_EX_rbt[e]	Exchange of Ribitol	M_rbt[e] <=>	D-Ribitol <=>	true					-1000	1000	0
R_EX_retfa[e]	Exchange of Fatty Acid Retinol	M_retfa[e] <=>	Fatty Acid Retinol <=>	true					-1000	1000	0
R_EX_retinol[e]	Exchange of Retinol	M_retinol[e] <=>	Retinol <=>	true					-1000	1000	0
R_EX_retinol_9_cis[e]	Exchange of 9-Cis-Retinol	M_retinol_9_cis[e] <=>	9-Cis-Retinol <=>	true					-1000	1000	0
R_EX_retinol_cis_11[e]	Exchange of Cis-11-Retinol	M_retinol_cis_11[e] <=>	11-Cis-Retinol <=>	true					-1000	1000	0
R_EX_retn[e]	Exchange of Retinoate	M_retn[e] <=>	All-Trans-Retinoate <=>	true					-1000	1000	0
R_EX_retnglc[e]	Exchange of Retinoyl Glucuronide	M_retnglc[e] <=>	Retinoyl Glucuronide <=>	true					-1000	1000	0
R_EX_Rtotal[e]	Exchange of R Total	M_Rtotal[e] <=>	R Total <=>	true					-1000	1000	0
R_EX_Rtotal2[e]	Exchange of R Total 2 Position	M_Rtotal2[e] <=>	R Total 2 Position <=>	true					-1000	1000	0
R_EX_Rtotal3[e]	Exchange of R Total 3 Position	M_Rtotal3[e] <=>	R Total 3 Position <=>	true					-1000	1000	0
R_EX_s2l2fn2m2masn[e]	Exchange of Pa6	M_s2l2fn2m2masn[e] <=>	Pa6 <=>	true					-1000	1000	0
R_EX_s2l2n2m2masn[e]	Exchange of De-Fuc Form of Pa6	M_s2l2n2m2masn[e] <=>	De-Fuc Form Of Pa6 <=>	true					-1000	1000	0
R_EX_sarcs[e]	Exchange of Sarcosine	M_sarcs[e] <=>	Sarcosine <=>	true					-1000	1000	0
R_EX_sl_L[e]	Exchange of L-Sulfolactate	M_sl_L[e] <=>	(S)-3-Sulfonatolactate <=>	true					-1000	1000	0
R_EX_spc_hs[e]	Exchange of Sphingosylphosphorylcholine (Homo Sapiens)	M_spc_hs[e] <=>	Sphingosylphosphorylcholine <=>	true					-1000	1000	0
R_EX_sph1p[e]	Exchange of Sphinganine 1-Phosphate	M_sph1p[e] <=>	(2S,3R)-2-Azaniumyl-3-Hydroxyoctadecyl Phosphate <=>	true					-1000	1000	0
R_EX_sphs1p[e]	Exchange of Sphingosine 1-Phosphate	M_sphs1p[e] <=>	Sphingosine 1-Phosphate <=>	true					-1000	1000	0
R_EX_srtn[e]	Exchange of Serotonin	M_srtn[e] <=>	Serotonin <=>	true					-1000	1000	0
R_EX_strch1[e]	Exchange of Starch, Structure 1 (1, 6-{7[1, 4-Glc], 4[1, 4-Glc]})	M_strch1[e] <=>	Starch, Structure 1 (1,6-{7[1,4-Glc], 4[1,4-Glc]}) <=>	true					-1000	1000	0
R_EX_strch2[e]	Exchange of Starch, Structure 2 (1, 6-{2[1, 4-Glc], [1, 4-Glc]})	M_strch2[e] <=>	Starch, Structure 2 (1,6-{2[1,4-Glc], [1,4-Glc]}) <=>	true					-1000	1000	0
R_EX_strdnc[e]	Exchange of Stearidonic Acid	M_strdnc[e] <=>	Stearidonic Acid C18:4, N-3 <=>	true					-1000	1000	0
R_EX_tag_hs[e]	Exchange of Triacylglycerol (Homo Sapiens)	M_tag_hs[e] <=>	Triglyceride <=>	true					-1000	1000	0
R_EX_tagat_D[e]	Exchange of D-Tagatose	M_tagat_D[e] <=>	D-Tagatose <=>	true					-1000	1000	0
R_EX_taxol[e]	Exchange of Paclitaxel	M_taxol[e] <=>	Paclitaxel <=>	true					-1000	1000	0
R_EX_tchola[e]	Exchange of Taurocholic Acid	M_tchola[e] <=>	Taurocholic acid <=>	true					-1000	1000	0
R_EX_tcynt[e]	Exchange of Thiocyanate	M_tcynt[e] <=>	Thiocyanate <=>	true					-1000	1000	0
R_EX_tdchola[e]	Exchange of Taurochenodeoxycholate	M_tdchola[e] <=>	Taurochenodeoxycholate <=>	true					-1000	1000	0
R_EX_tethex3[e]	Exchange of Tetracosahexaenoic Acid, N-3	M_tethex3[e] <=>	6Z,9Z,12Z,15Z,18Z,21Z-Tetracosahexaenoic Acid <=>	true					-1000	1000	0
R_EX_tetpent3[e]	Exchange of Tetracosapentaenoic Acid, N-3	M_tetpent3[e] <=>	9Z,12Z,15Z,18Z,21Z-Tetracosapentaenoic Acid <=>	true					-1000	1000	0
R_EX_tetpent6[e]	Exchange of Tetracosapentaenoic Acid, N-6	M_tetpent6[e] <=>	6Z,9Z,12Z,15Z,18Z-Tetracosapentaenoic Acid <=>	true					-1000	1000	0
R_EX_tettet6[e]	Exchange of Tetracosatetraenoic Acid N-6	M_tettet6[e] <=>	9Z,12Z,15Z,18Z-Tetracosatetraenoic Acid <=>	true					-1000	1000	0
R_EX_thf[e]	Exchange of 5, 6, 7, 8-Tetrahydrofolate	M_thf[e] <=>	5,6,7,8-Tetrahydrofolate <=>	true					-1000	1000	0
R_EX_thmmp[e]	Exchange of Thiamin Monophosphate	M_thmmp[e] <=>	Thiamin Monophosphate <=>	true					-1000	1000	0
R_EX_thmtp[e]	Exchange of Thiamin Triphosphate	M_thmtp[e] <=>	Thiamine-Triphosphate <=>	true					-1000	1000	0
R_EX_thym[e]	Exchange of Thymine	M_thym[e] <=>	Thymine <=>	true					-1000	1000	0
R_EX_thyox_L[e]	Exchange of L-Thyroxine	M_thyox_L[e] <=>	L-Thyroxine <=>	true					-1000	1000	0
R_EX_tmndnc[e]	Exchange of Timnodonic Acid	M_tmndnc[e] <=>	Timnodonic Acid C20:5, N-3 <=>	true					-1000	1000	0
R_EX_tolbutamide[e]	Exchange of Tolbutamide	M_tolbutamide[e] <=>	Tolbutamide <=>	true					-1000	1000	0
R_EX_triodthy[e]	Exchange of Triiodothyronine	M_triodthy[e] <=>	3,3,5-Triiodo-L-Thyronine <=>	true					-1000	1000	0
R_EX_triodthysuf[e]	Exchange of Triiodothyronine Sulfate	M_triodthysuf[e] <=>	Triiodothyronine Sulfate <=>	true					-1000	1000	0
R_EX_tststerone[e]	Exchange of Testosterone	M_tststerone[e] <=>	Testosterone <=>	true					-1000	1000	0
R_EX_tststeroneglc[e]	Exchange of Testosterone Glucuronide	M_tststeroneglc[e] <=>	Testosterone 3-Glucosiduronic Acid <=>	true					-1000	1000	0
R_EX_tststerones[e]	Exchange of Testosterone Sulfate	M_tststerones[e] <=>	Testosterone Sulfate <=>	true					-1000	1000	0
R_EX_tsul[e]	Exchange of Thiosulfate	M_tsul[e] <=>	Thiosulfate <=>	true					-1000	1000	0
R_EX_ttdca[e]	Exchange of Tetradecanoate (N-C14:0)	M_ttdca[e] <=>	Tetradecanoic Acid <=>	true					-1000	1000	0
R_EX_txa2[e]	Exchange of Thromboxane A2	M_txa2[e] <=>	Thromboxane A2 <=>	true					-1000	1000	0
R_EX_tymsf[e]	Exchange of Tyramine O-Sulfate	M_tymsf[e] <=>	Tyramine O-Sulfate <=>	true					-1000	1000	0
R_EX_Tyr_ggn[e]	Exchange of Tyr-194 of Apo-Glycogenin Protein (Primer for Glycogen Synthesis)	M_Tyr_ggn[e] <=>	Tyr-194 Of Apo-Glycogenin Protein (Primer For Glycogen Synthesis) <=>	true					-1000	1000	0
R_EX_udp[e]	Exchange of UDP	M_udp[e] <=>	Uridine Diphosphate <=>	true					-1000	1000	0
R_EX_ump[e]	Exchange of UMP	M_ump[e] <=>	Uridine-5'-Monophosphate <=>	true					-1000	1000	0
R_EX_urate[e]	Exchange of Urate	M_urate[e] <=>	Urate <=>	true					-1000	1000	0
R_EX_utp[e]	Exchange of UTP	M_utp[e] <=>	Uridine-5'-TrIphosphate <=>	true					-1000	1000	0
R_EX_vacc[e]	Exchange of Vaccenic Acid	M_vacc[e] <=>	Vaccenic Acid <=>	true					-1000	1000	0
R_EX_vitd3[e]	Exchange of Calctriol	M_vitd3[e] <=>	Calciol <=>	true					-1000	1000	0
R_EX_whddca[e]	Exchange of Omega Hydroxy Dodecanoate (N-C12:0)	M_whddca[e] <=>	Omega Hydroxy Dodecanoate (N-C12:0) <=>	true					-1000	1000	0
R_EX_whhdca[e]	Exchange of Omega Hydroxy Hexadecanoate (N-C16:0)	M_whhdca[e] <=>	Omega Hydroxy Hexadecanoate (N-C16:0) <=>	true					-1000	1000	0
R_EX_whtststerone[e]	Exchange of W Hydroxy Testosterone	M_whtststerone[e] <=>	W Hydroxy Testosterone <=>	true					-1000	1000	0
R_EX_whttdca[e]	Exchange of Omega Hydroxy Tetradecanoate (N-C14:0)	M_whttdca[e] <=>	Omega Hydroxy Tetradecanoate (N-C14:0) <=>	true					-1000	1000	0
R_EX_xolest_hs[e]	Exchange of Cholesterol Ester	M_xolest_hs[e] <=>	Cholesterol Ester <=>	true					-1000	1000	0
R_EX_xolest2_hs[e]	Exchange of Cholesterol Ester (from FullR2)	M_xolest2_hs[e] <=>	Cholesterol Ester <=>	true					-1000	1000	0
R_EX_xoltri24[e]	Exchange of 7-Alpha, 24(S)-Dihydroxycholesterol	M_xoltri24[e] <=>	(24S)-7Alpha,24-Dihydroxycholesterol <=>	true					-1000	1000	0
R_EX_xoltri25[e]	Exchange of 7-Alpha, 25-Dihydroxycholesterol	M_xoltri25[e] <=>	7Alpha,25-Dihydroxycholesterol <=>	true					-1000	1000	0
R_EX_xoltri27[e]	Exchange of 7-Alpha, 27-Dihydroxycholesterol	M_xoltri27[e] <=>	7Alpha,27-Dihydroxycholesterol <=>	true					-1000	1000	0
R_EX_xylt[e]	Exchange of Xylitol	M_xylt[e] <=>	Xylitol <=>	true					-1000	1000	0
R_EX_yvite[e]	Exchange of Gamma-Tocopherol	M_yvite[e] <=>	(+)-Gama-Tocopherol <=>	true					-1000	1000	0
R_F1Atg	Transport of F1Alpha (from Golgi to Lysosome)	M_f1a[g] <=> M_f1a[l]	F1Alpha <=> F1Alpha	true			Transport, golgi apparatus		-1000	1000	0
R_F1PGT	Fucose-1-Phosphate Guanylyltransferase	M_h[c] + M_gtp[c] + M_fuc1p_L[c] <=> M_ppi[c] + M_gdpfuc[c]	Proton + Guanosine-5'-Triphosphate + L-Fucose 1-Phosphate <=> Diphosphate + Guanosine-5'-Diphosphate-L-Fucose	true		2.7.7.30	Fructose and mannose metabolism	G_8790__46__1 or G_51086__46__1	-1000	1000	0
R_FACOAL140i	Fatty-Acid- Coenzyme A Ligase (Tetradecanoate)	M_atp[c] + M_coa[c] + M_ttdca[c] --> M_amp[c] + M_ppi[c] + M_tdcoa[c]	Adenosine Triphosphate + Coenzyme A + Tetradecanoic Acid --> Adenosine Monophosphate + Diphosphate + Myristoyl Coenzyme A	false		6.2.1.3	Fatty acid oxidation	G_2181__46__1	0	1000	0
R_FACOAL150	Fatty-Acid- Coenzyme A Ligase	M_atp[c] + M_coa[c] + M_ptdca[c] --> M_amp[c] + M_ppi[c] + M_ptdcacoa[c]	Adenosine Triphosphate + Coenzyme A + Pentadecanoic Acid --> Adenosine Monophosphate + Diphosphate + Pentadecanoyl Coenzyme A	false		6.2.1.3	Fatty acid oxidation	G_2182__46__1 or G_2180__46__1 or G_2181__46__2 or G_2181__46__1	0	1000	0
R_FACOAL160i	C160 Fatty Acid Activation	M_atp[c] + M_coa[c] + M_hdca[c] --> M_amp[c] + M_ppi[c] + M_pmtcoa[c]	Adenosine Triphosphate + Coenzyme A + Hexadecanoate (N-C16:0) --> Adenosine Monophosphate + Diphosphate + Palmitoyl Coenzyme A (N-C16:0 Coenzyme A)	false		6.2.1.3	Fatty acid oxidation	G_2181__46__2 or G_51703__46__1 or G_2180__46__1 or G_2181__46__1 or G_2182__46__1 or G_81616__46__1	0	1000	0
R_FACOAL170	Fatty-Acid- Coenzyme A Ligase	M_atp[c] + M_coa[c] + M_hpdca[c] --> M_amp[c] + M_ppi[c] + M_hpdcacoa[c]	Adenosine Triphosphate + Coenzyme A + Margaric Acid --> Adenosine Monophosphate + Diphosphate + Heptadecanoyl Coenzyme A	false		6.2.1.3	Fatty acid oxidation	G_2182__46__1 or G_2180__46__1 or G_2181__46__2 or G_2181__46__1	0	1000	0
R_FACOAL180i	C180 Fatty Acid Activation	M_atp[c] + M_coa[c] + M_ocdca[c] --> M_amp[c] + M_ppi[c] + M_stcoa[c]	Adenosine Triphosphate + Coenzyme A + Octadecanoate (N-C18:0) --> Adenosine Monophosphate + Diphosphate + Stearoyl Coenzyme A (N-C18:0 Coenzyme A)	false		6.2.1.3	Fatty acid oxidation	G_2181__46__2 or G_51703__46__1 or G_2181__46__1 or G_2180__46__1	0	1000	0
R_FACOAL1812	Fatty-Acid- Coenzyme A Ligase	M_atp[c] + M_coa[c] + M_vacc[c] --> M_amp[c] + M_ppi[c] + M_octd11ecoa[c]	Adenosine Triphosphate + Coenzyme A + Vaccenic Acid --> Adenosine Monophosphate + Diphosphate + 11-Octadecenoyl Coenzyme A	false		6.2.1.3	Fatty acid oxidation	G_2180__46__1	0	1000	0
R_FACOAL1813	Fatty-Acid- Coenzyme A Ligase	M_atp[c] + M_coa[c] + M_elaid[c] --> M_amp[c] + M_ppi[c] + M_od2coa[c]	Adenosine Triphosphate + Coenzyme A + (9E)-Octadecenoic Acid --> Adenosine Monophosphate + Diphosphate + (2E)-Octadecenoyl Coenzyme A	false		6.2.1.3	Fatty acid oxidation	G_2180__46__1	0	1000	0
R_FACOAL181i	C181 Fatty Acid Activation	M_atp[c] + M_coa[c] + M_ocdcea[c] --> M_amp[c] + M_ppi[c] + M_odecoa[c]	Adenosine Triphosphate + Coenzyme A + Octadecenoate (N-C18:1) --> Adenosine Monophosphate + Diphosphate + Octadecenoyl Coenzyme A (N-C18:1 Coenzyme A)	false		6.2.1.3	Fatty acid oxidation	G_2180__46__1 or G_2181__46__2 or G_2181__46__1 or G_2182__46__1 or G_81616__46__1	0	1000	0
R_FACOAL1821	Fatty-Acid- Coenzyme A Ligase	M_atp[c] + M_coa[c] + M_lnlc[c] --> M_amp[c] + M_ppi[c] + M_lnlccoa[c]	Adenosine Triphosphate + Coenzyme A + Linoleate --> Adenosine Monophosphate + Diphosphate + Linoleic Coenzyme A	false		6.2.1.3	Fatty acid oxidation	G_2180__46__1 or G_2182__46__1 or G_81616__46__1 or G_2181__46__1	0	1000	0
R_FACOAL1822	Fatty-Acid- Coenzyme A Ligase	M_atp[c] + M_coa[c] + M_lneldc[c] --> M_amp[c] + M_ppi[c] + M_lneldccoa[c]	Adenosine Triphosphate + Coenzyme A + Linoelaidic Acid (All Trans C18:2) --> Adenosine Monophosphate + Diphosphate + (6Z,9Z)-Octadecadienoyl Coenzyme A	false		6.2.1.3	Fatty acid oxidation	G_2180__46__1	0	1000	0
R_FACOAL1831	Fatty-Acid- Coenzyme A Ligase	M_atp[c] + M_coa[c] + M_lnlncg[c] --> M_amp[c] + M_ppi[c] + M_lnlncgcoa[c]	Adenosine Triphosphate + Coenzyme A + Gamma-Linolenate --> Adenosine Monophosphate + Diphosphate + Gamma-Linolenoyl Coenzyme A	false		6.2.1.3	Fatty acid oxidation	G_2180__46__1 or G_2182__46__1 or G_2181__46__1 or G_81616__46__1 or G_23305__46__1 or G_51703__46__1	0	1000	0
R_FACOAL1832	Fatty-Acid- Coenzyme A Ligase	M_atp[c] + M_coa[c] + M_lnlnca[c] --> M_amp[c] + M_ppi[c] + M_lnlncacoa[c]	Adenosine Triphosphate + Coenzyme A + Alpha-Linolenate --> Adenosine Monophosphate + Diphosphate + Alpha-Linolenoyl Coenzyme A	false		6.2.1.3	Fatty acid oxidation	G_2180__46__1	0	1000	0
R_FACOAL184	Fatty-Acid- Coenzyme A Ligase	M_atp[c] + M_coa[c] + M_strdnc[c] --> M_amp[c] + M_ppi[c] + M_strdnccoa[c]	Adenosine Triphosphate + Coenzyme A + Stearidonic Acid C18:4, N-3 --> Adenosine Monophosphate + Diphosphate + Stearidonoyl Coenzyme A	false		6.2.1.3	Fatty acid oxidation	G_2180__46__1	0	1000	0
R_FACOAL191	Fatty-Acid- Coenzyme A Ligase	M_atp[c] + M_coa[c] + M_prist[c] --> M_amp[c] + M_ppi[c] + M_pristcoa[c]	Adenosine Triphosphate + Coenzyme A + Pristanic Acid --> Adenosine Monophosphate + Diphosphate + Pristanoyl Coenzyme A	false		6.2.1.3	Fatty acid oxidation	G_11001__46__1	0	1000	0
R_FACOAL200	Fatty-Acid- Coenzyme A Ligase	M_atp[c] + M_coa[c] + M_arach[c] --> M_amp[c] + M_ppi[c] + M_arachcoa[c]	Adenosine Triphosphate + Coenzyme A + Arachidic Acid --> Adenosine Monophosphate + Diphosphate + Arachidoyl Coenzyme A	false		6.2.1.3	Fatty acid oxidation	G_2180__46__1	0	1000	0
R_FACOAL203	Fatty-Acid- Coenzyme A Ligase	M_atp[c] + M_coa[c] + M_dlnlcg[c] --> M_amp[c] + M_ppi[c] + M_dlnlcgcoa[c]	Adenosine Triphosphate + Coenzyme A + Dihomo-Gamma-Linolenate --> Adenosine Monophosphate + Diphosphate + Dihomo-Gamma-Linolenyl Coenzyme A	false		6.2.1.3	Fatty acid oxidation	G_2180__46__1	0	1000	0
R_FACOAL204	Fatty-Acid- Coenzyme A Ligase	M_atp[c] + M_coa[c] + M_arachd[c] --> M_amp[c] + M_ppi[c] + M_arachdcoa[c]	Adenosine Triphosphate + Coenzyme A + Arachidonate --> Adenosine Monophosphate + Diphosphate + Arachidonoyl Coenzyme A	false		6.2.1.3	Fatty acid oxidation	G_2181__46__2 or G_2181__46__1 or G_2180__46__1 or G_2182__46__1 or G_2182__46__2 or G_81616__46__1	0	1000	0
R_FACOAL2042	Fatty-Acid- Coenzyme A Ligase	M_atp[c] + M_coa[c] + M_eicostet[c] --> M_amp[c] + M_ppi[c] + M_eicostetcoa[c]	Adenosine Triphosphate + Coenzyme A + Omega-3-Arachidonic Acid --> Adenosine Monophosphate + Diphosphate + (8Z,11Z,14Z,17Z)-Eicosatetraenoyl Coenzyme A	false		6.2.1.3	Fatty acid oxidation	G_2180__46__1	0	1000	0
R_FACOAL205	Fatty-Acid- Coenzyme A Ligase	M_atp[c] + M_coa[c] + M_tmndnc[c] --> M_amp[c] + M_ppi[c] + M_tmndnccoa[c]	Adenosine Triphosphate + Coenzyme A + Timnodonic Acid C20:5, N-3 --> Adenosine Monophosphate + Diphosphate + Eicosa-5,8,11,14,17-All-Cis-Pentaenoyl Coenzyme A	false		6.2.1.3	Fatty acid oxidation	G_2180__46__1	0	1000	0
R_FACOAL206	Fatty-Acid- Coenzyme A Ligase	M_atp[c] + M_coa[c] + M_phyt[c] --> M_amp[c] + M_ppi[c] + M_phytcoa[c]	Adenosine Triphosphate + Coenzyme A + Phytanate --> Adenosine Monophosphate + Diphosphate + Phytanoyl Coenzyme A	false		6.2.1.3	Fatty acid oxidation	G_11001__46__1	0	1000	0
R_FACOAL224	Fatty-Acid- Coenzyme A Ligase	M_atp[c] + M_coa[c] + M_adrn[c] --> M_amp[c] + M_ppi[c] + M_adrncoa[c]	Adenosine Triphosphate + Coenzyme A + Adrenic Acid --> Adenosine Monophosphate + Diphosphate + Adrenoyl Coenzyme A	false		6.2.1.3	Fatty acid oxidation	G_2180__46__1	0	1000	0
R_FACOAL2251	Fatty-Acid- Coenzyme A Ligase	M_atp[c] + M_coa[c] + M_dcsptn1[c] --> M_amp[c] + M_ppi[c] + M_dcsptn1coa[c]	Adenosine Triphosphate + Coenzyme A + (4Z,7Z,10Z,13Z,16Z)-Docosa-4,7,10,13,16-Pentaenoic Acid --> Adenosine Monophosphate + Diphosphate + (4Z,7Z,10Z,13Z,16Z)-Docosapentaenoyl Coenzyme A	false		6.2.1.3	Fatty acid oxidation	G_2180__46__1	0	1000	0
R_FACOAL2252	Fatty-Acid- Coenzyme A Ligase	M_atp[c] + M_coa[c] + M_clpnd[c] --> M_amp[c] + M_ppi[c] + M_clpndcoa[c]	Adenosine Triphosphate + Coenzyme A + Docosapentaenoic Acid --> Adenosine Monophosphate + Diphosphate + Docosa-7,10,13,16,19-All-Cis-Pentaenoyl Coenzyme A	false		6.2.1.3	Fatty acid oxidation	G_2180__46__1	0	1000	0
R_FACOAL226	Fatty-Acid- Coenzyme A Ligase	M_atp[c] + M_coa[c] + M_crvnc[c] --> M_amp[c] + M_ppi[c] + M_c226coa[c]	Adenosine Triphosphate + Coenzyme A + Cervonic Acid, C22:6 N-3 --> Adenosine Monophosphate + Diphosphate + Cervonyl Coenzyme A	false		6.2.1.3	Fatty acid oxidation	G_2180__46__1	0	1000	0
R_FACOAL240	Fatty-Acid- Coenzyme A Ligase	M_atp[c] + M_coa[c] + M_lgnc[c] --> M_amp[c] + M_ppi[c] + M_ttccoa[c]	Adenosine Triphosphate + Coenzyme A + Lignocerate --> Adenosine Monophosphate + Diphosphate + Tetracosanoyl Coenzyme A	false		6.2.1.3	Fatty acid oxidation	G_2180__46__1	0	1000	0
R_FACOAL241	Fatty-Acid- Coenzyme A Ligase	M_atp[c] + M_coa[c] + M_nrvnc[c] --> M_amp[c] + M_ppi[c] + M_nrvnccoa[c]	Adenosine Triphosphate + Coenzyme A + Nervonic Acid --> Adenosine Monophosphate + Diphosphate + Cis-15-Tetracosenoyl Coenzyme A	false		6.2.1.3	Fatty acid oxidation	G_2180__46__1	0	1000	0
R_FACOAL244_1	Fatty-Acid- Coenzyme A Ligase	M_atp[c] + M_coa[c] + M_tettet6[c] --> M_amp[c] + M_ppi[c] + M_tettet6coa[c]	Adenosine Triphosphate + Coenzyme A + 9Z,12Z,15Z,18Z-Tetracosatetraenoic Acid --> Adenosine Monophosphate + Diphosphate + (9Z,12Z,15Z,18Z)-Tetracosatetraenoyl Coenzyme A	false		6.2.1.3	Fatty acid oxidation	G_2180__46__1	0	1000	0
R_FACOAL245_1	Fatty-Acid- Coenzyme A Ligase	M_atp[c] + M_coa[c] + M_tetpent6[c] --> M_amp[c] + M_ppi[c] + M_tetpent6coa[c]	Adenosine Triphosphate + Coenzyme A + 6Z,9Z,12Z,15Z,18Z-Tetracosapentaenoic Acid --> Adenosine Monophosphate + Diphosphate + Tetracosa-6,9,12,15,18-All-Cis-Pentaenoyl Coenzyme A	false		6.2.1.3	Fatty acid oxidation	G_2180__46__1	0	1000	0
R_FACOAL245_2	Fatty-Acid- Coenzyme A Ligase	M_atp[c] + M_coa[c] + M_tetpent3[c] --> M_amp[c] + M_ppi[c] + M_tetpent3coa[c]	Adenosine Triphosphate + Coenzyme A + 9Z,12Z,15Z,18Z,21Z-Tetracosapentaenoic Acid --> Adenosine Monophosphate + Diphosphate + (9Z,12Z,15Z,18Z,21Z)-Tetracosapentaenoyl Coenzyme A	false		6.2.1.3	Fatty acid oxidation	G_2180__46__1	0	1000	0
R_FACOAL246_1	Fatty-Acid- Coenzyme A Ligase	M_atp[c] + M_coa[c] + M_tethex3[c] --> M_amp[c] + M_ppi[c] + M_tethex3coa[c]	Adenosine Triphosphate + Coenzyme A + 6Z,9Z,12Z,15Z,18Z,21Z-Tetracosahexaenoic Acid --> Adenosine Monophosphate + Diphosphate + Tetracosa-6,9,12,15,18,21-All-Cis-Hexaenoyl Coenzyme A	false		6.2.1.3	Fatty acid oxidation	G_2180__46__1	0	1000	0
R_FACOAL260	Fatty-Acid- Coenzyme A Ligase (N-C26:0)	M_atp[c] + M_coa[c] + M_hexc[c] --> M_amp[c] + M_ppi[c] + M_hexccoa[c]	Adenosine Triphosphate + Coenzyme A + Cerotic Acid --> Adenosine Monophosphate + Diphosphate + Hexacosanoyl Coenzyme A	false		6.2.1.3	Fatty acid oxidation	G_2180__46__1	0	1000	0
R_FACOAL40im	Fatty-Acid- Coenzyme A Ligase (Butanoate), Mitochondrial	M_coa[m] + M_atp[m] + M_but[m] --> M_amp[m] + M_ppi[m] + M_btcoa[m]	Coenzyme A + Adenosine Triphosphate + Butyrate --> Adenosine Monophosphate + Diphosphate + Butanoyl Coenzyme A	false		6.2.1.2	Fatty acid oxidation	G_116285__46__1	0	1000	0
R_FACOAL80i	Fatty-Acid- Coenzyme A Ligase (Octanoate)	M_atp[c] + M_coa[c] + M_octa[c] --> M_amp[c] + M_ppi[c] + M_occoa[c]	Adenosine Triphosphate + Coenzyme A + Octanoate (N-C8:0) --> Adenosine Monophosphate + Diphosphate + Octanoyl Coenzyme A (N-C8:0 Coenzyme A)	false		6.2.1.2	Fatty acid oxidation	G_2181__46__1 or G_2181__46__2	0	1000	0
R_FADDP	FAD Diphosphatase	M_h2o[c] + M_fad[c] --> (2) M_h[c] + M_fmn[c] + M_amp[c]	Water + Flavin Adenine Dinucleotide Oxidized --> (2) Proton + Flavin Mononucleotide + Adenosine Monophosphate	false		3.6.1.9	Vitamin B2 metabolism	G_5167__46__1 or G_5169__46__1	0	1000	0
R_FADH2tru	Transport of FADH2, Endoplasmic Reticulum	M_fadh2[c] --> M_fadh2[r]	Flavin Adenine Dinucleotide Reduced --> Flavin Adenine Dinucleotide Reduced	false		6.2.1.3	Transport, endoplasmic reticular		0	1000	0
R_FADH2tx	Transport of FADH2, Peroxisomal	M_fadh2[c] <=> M_fadh2[x]	Flavin Adenine Dinucleotide Reduced <=> Flavin Adenine Dinucleotide Reduced	true		6.2.1.3	Transport, peroxisomal		-1000	1000	0
R_FADtru	Transport of FAD, Endoplasmic Reticulum	M_fad[r] --> M_fad[c]	Flavin Adenine Dinucleotide Oxidized --> Flavin Adenine Dinucleotide Oxidized	false		6.2.1.3	Transport, endoplasmic reticular		0	1000	0
R_FADtx	Transport of FAD, Peroxisomal	M_fad[c] <=> M_fad[x]	Flavin Adenine Dinucleotide Oxidized <=> Flavin Adenine Dinucleotide Oxidized	true		6.2.1.3	Transport, peroxisomal		-1000	1000	0
R_FAEL183	Fatty-Acyl Coenzyme A Elongation (N-C18:3CoA)	M_o2[c] + (5) M_h[c] + (4) M_nadph[c] + M_lnlncgcoa[c] + M_malcoa[c] --> (3) M_h2o[c] + (4) M_nadp[c] + M_co2[c] + M_coa[c] + M_dlnlcgcoa[c]	Oxygen + (5) Proton + (4) Nicotinamide Adenine Dinucleotide Phosphate - Reduced + Gamma-Linolenoyl Coenzyme A + Malonyl Coenzyme A --> (3) Water + (4) Nicotinamide Adenine Dinucleotide Phosphate + Carbon Dioxide + Coenzyme A + Dihomo-Gamma-Linolenyl Coenzyme A	false		2.3.1.86	Fatty acid synthesis	G_6785__46__1 or G_79071__46__1 or G_60481__46__1 or G_54898__46__1	0	1000	0
[truncated: 9,295 more rows]

## Sheet: Genes
G_10005__46__1
G_10005__46__2
G_10005__46__3
G_10007__46__1
G_100137049__46__1
G_10020__46__1
G_10026__46__1
G_100287639__46__1
[truncated: 2,239 more rows]
