# Supplementary material for: Cell‐specific genome‐scale metabolic modeling of SARS‐CoV‐2‐infected lung to identify antiviral enzymes
Source: FEBS Open Bio. 2023 Sep 30;13(12):2172–86. doi: 10.1002/2211-5463.13710 (PMC10699103; doi:10.1002/2211-5463.13710)
Supplement: Supplementary file 3 — Table S4. Cell‐specific genome‐scale metabolic models for host (HT) cells stored in XML format. [file FEB4-13-2172-s006.xml]

<?xml version="1.0" encoding="UTF-8"?>
<sbml fbc:required="false" groups:required="false" level="3" sboTerm="SBO:0000624" version="1" xmlns="http://www.sbml.org/sbml/level3/version1/core" xmlns:fbc="http://www.sbml.org/sbml/level3/version1/fbc/version2" xmlns:groups="http://www.sbml.org/sbml/level3/version1/groups/version1">
<model fbc:strict="true" id="COBRAModel" metaid="meta_COBRAModel" name="Model Exported from COBRA Toolbox">
<notes>
<html xmlns="http://www.w3.org/1999/xhtml">
<p>Authors: Elizabeth Brunk, Swagatika Sahoo, Daniel C. Zielinski, Ali Altunkaya, Andreas Drager, Maike Kathrin Aurich, Nathan Mih, Francesco Gatto, Avlant Nilsson, German Andres Preciat Gonzalez, Andreas Prlic, Anand Sastry, Anna D. Danielsdottir, Almut Heinken, Alberto Noronha, Peter W. Rose, Stephen K. Burley, Ronan M.T. Fleming, Jens Nielsen, Ines Thiele, Bernhard O. Palsson</p>
<p>This work is licensed under a <a href="https: //creativecommons.org/licenses/by-nc-nd/4.0/" target="_blank">Creative Commons Attribution-NonCommercial-NoDerivatives 4.0 International License</a>.</p>
<p>When using this model in your research works, please cite: Brunk E. et al., Recon3D enables a three-dimensional view of gene variation in human metabolism, 2018 <a href="https://doi.org/10.1038/nbt.4072">doi:10.1038/nbt.4072</a>.</p>
</html>
</notes>
<listOfUnitDefinitions>
<unitDefinition id="mmol_per_gDW_per_hr">
<listOfUnits>
<unit exponent="1" kind="mole" multiplier="1" scale="-3"/>
<unit exponent="-1" kind="gram" multiplier="1" scale="0"/>
<unit exponent="-1" kind="second" multiplier="3600" scale="0"/>
</listOfUnits>
</unitDefinition>
</listOfUnitDefinitions>
<listOfCompartments>
<compartment constant="true" id="c" name="Cytoplasm"/>
<compartment constant="true" id="l" name="Lysosome"/>
<compartment constant="true" id="m" name="Mitochondrion"/>
<compartment constant="true" id="r" name="Endoplasmic_reticulum"/>
<compartment constant="true" id="e" name="Extracellular"/>
<compartment constant="true" id="x" name="Peroxisome"/>
<compartment constant="true" id="n" name="Nucleus"/>
<compartment constant="true" id="g" name="Golgi"/>
<compartment constant="true" id="i" name="unknownCompartment4"/>
</listOfCompartments>
<listOfSpecies>
<species boundaryCondition="false" compartment="c" constant="false" fbc:charge="0" hasOnlySubstanceUnits="false" id="M_biomass_protein__91__c__93__" name="protein component of biomass"/>
<species boundaryCondition="false" compartment="c" constant="false" fbc:charge="0" hasOnlySubstanceUnits="false" id="M_biomass_DNA__91__c__93__" name="DNA component of biomass"/>
<species boundaryCondition="false" compartment="c" constant="false" fbc:charge="0" hasOnlySubstanceUnits="false" id="M_biomass_RNA__91__c__93__" name="RNA component of biomass"/>
<species boundaryCondition="false" compartment="c" constant="false" fbc:charge="0" hasOnlySubstanceUnits="false" id="M_biomass_carbohydrate__91__c__93__" name="carbohydrate component of biomass"/>
<species boundaryCondition="false" compartment="c" constant="false" fbc:charge="0" hasOnlySubstanceUnits="false" id="M_biomass_lipid__91__c__93__" name="lipid component of biomass"/>
<species boundaryCondition="false" compartment="c" constant="false" fbc:charge="0" hasOnlySubstanceUnits="false" id="M_biomass_other__91__c__93__" name="other component of biomass"/>
<species boundaryCondition="false" compartment="c" constant="false" fbc:charge="-6" fbc:chemicalFormula="C40H45N11O19" hasOnlySubstanceUnits="false" id="M_10fthf5glu__91__c__93__" metaid="meta_M_10fthf5glu__91__c__93__" name="10-Formyltetrahydrofolate-[Glu](5)">
<annotation>
<rdf:RDF xmlns:bqbiol="http://biomodels.net/biology-qualifiers/" xmlns:bqmodel="http://biomodels.net/model-qualifiers/" xmlns:dcterms="http://purl.org/dc/terms/" xmlns:rdf="http://www.w3.org/1999/02/22-rdf-syntax-ns#" xmlns:vCard="http://www.w3.org/2001/vcard-rdf/3.0#" xmlns:vCard4="http://www.w3.org/2006/vcard/ns#">
<rdf:Description rdf:about="#meta_M_10fthf5glu__91__c__93__">
<bqbiol:is>
<rdf:Bag>
<rdf:li rdf:resource="https://identifiers.org/inchi/InChI=1/C40H51N11O19/c41-40-49-32-31(37(66)50-40)43-19(15-42-32)16-51(17-52)20-3-1-18(2-4-20)33(62)47-24(38(67)68)5-10-26(53)44-21(6-11-27(54)55)34(63)45-22(7-12-28(56)57)35(64)46-23(8-13-29(58)59)36(65)48-25(39(69)70)9-14-30(60)61/h1-4,17,19,21-25,43H,5-16H2,(H,44,53)(H,45,63)(H,46,64)(H,47,62)(H,48,65)(H,54,55)(H,56,57)(H,58,59)(H,60,61)(H,67,68)(H,69,70)(H4,41,42,49,50,66)/p-6"/>
</rdf:Bag>
</bqbiol:is>
</rdf:Description>
</rdf:RDF>
</annotation>
</species>
<species boundaryCondition="false" compartment="l" constant="false" fbc:charge="-6" fbc:chemicalFormula="C40H45N11O19" hasOnlySubstanceUnits="false" id="M_10fthf5glu__91__l__93__" metaid="meta_M_10fthf5glu__91__l__93__" name="10-Formyltetrahydrofolate-[Glu](5)">
<annotation>
<rdf:RDF xmlns:bqbiol="http://biomodels.net/biology-qualifiers/" xmlns:bqmodel="http://biomodels.net/model-qualifiers/" xmlns:dcterms="http://purl.org/dc/terms/" xmlns:rdf="http://www.w3.org/1999/02/22-rdf-syntax-ns#" xmlns:vCard="http://www.w3.org/2001/vcard-rdf/3.0#" xmlns:vCard4="http://www.w3.org/2006/vcard/ns#">
<rdf:Description rdf:about="#meta_M_10fthf5glu__91__l__93__">
<bqbiol:is>
<rdf:Bag>
<rdf:li rdf:resource="https://identifiers.org/inchi/InChI=1/C40H51N11O19/c41-40-49-32-31(37(66)50-40)43-19(15-42-32)16-51(17-52)20-3-1-18(2-4-20)33(62)47-24(38(67)68)5-10-26(53)44-21(6-11-27(54)55)34(63)45-22(7-12-28(56)57)35(64)46-23(8-13-29(58)59)36(65)48-25(39(69)70)9-14-30(60)61/h1-4,17,19,21-25,43H,5-16H2,(H,44,53)(H,45,63)(H,46,64)(H,47,62)(H,48,65)(H,54,55)(H,56,57)(H,58,59)(H,60,61)(H,67,68)(H,69,70)(H4,41,42,49,50,66)/p-6"/>
</rdf:Bag>
</bqbiol:is>
</rdf:Description>
</rdf:RDF>
</annotation>
</species>
<species boundaryCondition="false" compartment="m" constant="false" fbc:charge="-6" fbc:chemicalFormula="C40H45N11O19" hasOnlySubstanceUnits="false" id="M_10fthf5glu__91__m__93__" metaid="meta_M_10fthf5glu__91__m__93__" name="10-Formyltetrahydrofolate-[Glu](5)">
<annotation>
<rdf:RDF xmlns:bqbiol="http://biomodels.net/biology-qualifiers/" xmlns:bqmodel="http://biomodels.net/model-qualifiers/" xmlns:dcterms="http://purl.org/dc/terms/" xmlns:rdf="http://www.w3.org/1999/02/22-rdf-syntax-ns#" xmlns:vCard="http://www.w3.org/2001/vcard-rdf/3.0#" xmlns:vCard4="http://www.w3.org/2006/vcard/ns#">
<rdf:Description rdf:about="#meta_M_10fthf5glu__91__m__93__">
<bqbiol:is>
<rdf:Bag>
<rdf:li rdf:resource="https://identifiers.org/inchi/InChI=1/C40H51N11O19/c41-40-49-32-31(37(66)50-40)43-19(15-42-32)16-51(17-52)20-3-1-18(2-4-20)33(62)47-24(38(67)68)5-10-26(53)44-21(6-11-27(54)55)34(63)45-22(7-12-28(56)57)35(64)46-23(8-13-29(58)59)36(65)48-25(39(69)70)9-14-30(60)61/h1-4,17,19,21-25,43H,5-16H2,(H,44,53)(H,45,63)(H,46,64)(H,47,62)(H,48,65)(H,54,55)(H,56,57)(H,58,59)(H,60,61)(H,67,68)(H,69,70)(H4,41,42,49,50,66)/p-6"/>
</rdf:Bag>
</bqbiol:is>
</rdf:Description>
</rdf:RDF>
</annotation>
</species>
<species boundaryCondition="false" compartment="c" constant="false" fbc:charge="-7" fbc:chemicalFormula="C45H51N12O22" hasOnlySubstanceUnits="false" id="M_10fthf6glu__91__c__93__" name="10-Formyltetrahydrofolate-[Glu](6)">
<notes>
<html xmlns="http://www.w3.org/1999/xhtml">
<p>metInChIString: InChI=1S/C45H58N12O22/c46-45-55-36-35(38(67)56-45)48-21(17-47-36)18-57(19-58)22-3-1-20(2-4-22)37(66)54-28(44(78)79)9-15-33(63)52-26(42(74)75)7-13-31(61)50-24(40(70)71)5-11-29(59)49-23(39(68)69)6-12-30(60)51-25(41(72)73)8-14-32(62)53-27(43(76)77)10-16-34(64)65/h1-4,19,21,23-28,48H,5-18H2,(H,49,59)(H,50,61)(H,51,60)(H,52,63)(H,53,62)(H,54,66)(H,64,65)(H,68,69)(H,70,71)(H,72,73)(H,74,75)(H,76,77)(H,78,79)(H4,46,47,55,56,67)/p-7/t21?,23?,24?,25?,26?,27?,28-/m1/s1</p>
</html>
</notes>
</species>
<species boundaryCondition="false" compartment="l" constant="false" fbc:charge="-7" fbc:chemicalFormula="C45H51N12O22" hasOnlySubstanceUnits="false" id="M_10fthf6glu__91__l__93__" name="10-Formyltetrahydrofolate-[Glu](6)">
<notes>
<html xmlns="http://www.w3.org/1999/xhtml">
<p>metInChIString: InChI=1S/C45H58N12O22/c46-45-55-36-35(38(67)56-45)48-21(17-47-36)18-57(19-58)22-3-1-20(2-4-22)37(66)54-28(44(78)79)9-15-33(63)52-26(42(74)75)7-13-31(61)50-24(40(70)71)5-11-29(59)49-23(39(68)69)6-12-30(60)51-25(41(72)73)8-14-32(62)53-27(43(76)77)10-16-34(64)65/h1-4,19,21,23-28,48H,5-18H2,(H,49,59)(H,50,61)(H,51,60)(H,52,63)(H,53,62)(H,54,66)(H,64,65)(H,68,69)(H,70,71)(H,72,73)(H,74,75)(H,76,77)(H,78,79)(H4,46,47,55,56,67)/p-7/t21?,23?,24?,25?,26?,27?,28-/m1/s1</p>
</html>
</notes>
</species>
<species boundaryCondition="false" compartment="m" constant="false" fbc:charge="-7" fbc:chemicalFormula="C45H51N12O22" hasOnlySubstanceUnits="false" id="M_10fthf6glu__91__m__93__" name="10-Formyltetrahydrofolate-[Glu](6)">
<notes>
<html xmlns="http://www.w3.org/1999/xhtml">
<p>metInChIString: InChI=1S/C45H58N12O22/c46-45-55-36-35(38(67)56-45)48-21(17-47-36)18-57(19-58)22-3-1-20(2-4-22)37(66)54-28(44(78)79)9-15-33(63)52-26(42(74)75)7-13-31(61)50-24(40(70)71)5-11-29(59)49-23(39(68)69)6-12-30(60)51-25(41(72)73)8-14-32(62)53-27(43(76)77)10-16-34(64)65/h1-4,19,21,23-28,48H,5-18H2,(H,49,59)(H,50,61)(H,51,60)(H,52,63)(H,53,62)(H,54,66)(H,64,65)(H,68,69)(H,70,71)(H,72,73)(H,74,75)(H,76,77)(H,78,79)(H4,46,47,55,56,67)/p-7/t21?,23?,24?,25?,26?,27?,28-/m1/s1</p>
</html>
</notes>
</species>
<species boundaryCondition="false" compartment="c" constant="false" fbc:charge="-8" fbc:chemicalFormula="C50H57N13O25" hasOnlySubstanceUnits="false" id="M_10fthf7glu__91__c__93__" metaid="meta_M_10fthf7glu__91__c__93__" name="10-Formyltetrahydrofolate-[Glu](7)">
<annotation>
<rdf:RDF xmlns:bqbiol="http://biomodels.net/biology-qualifiers/" xmlns:bqmodel="http://biomodels.net/model-qualifiers/" xmlns:dcterms="http://purl.org/dc/terms/" xmlns:rdf="http://www.w3.org/1999/02/22-rdf-syntax-ns#" xmlns:vCard="http://www.w3.org/2001/vcard-rdf/3.0#" xmlns:vCard4="http://www.w3.org/2006/vcard/ns#">
<rdf:Description rdf:about="#meta_M_10fthf7glu__91__c__93__">
<bqbiol:is>
<rdf:Bag>
<rdf:li rdf:resource="https://identifiers.org/inchi/InChI=1/C50H65N13O25/c51-50-61-40-39(47(84)62-50)53-23(19-52-40)20-63(21-64)24-3-1-22(2-4-24)41(78)59-30(48(85)86)5-12-32(65)54-25(6-13-33(66)67)42(79)55-26(7-14-34(68)69)43(80)56-27(8-15-35(70)71)44(81)57-28(9-16-36(72)73)45(82)58-29(10-17-37(74)75)46(83)60-31(49(87)88)11-18-38(76)77/h1-4,21,23,25-31,53H,5-20H2,(H,54,65)(H,55,79)(H,56,80)(H,57,81)(H,58,82)(H,59,78)(H,60,83)(H,66,67)(H,68,69)(H,70,71)(H,72,73)(H,74,75)(H,76,77)(H,85,86)(H,87,88)(H4,51,52,61,62,84)/p-8"/>
</rdf:Bag>
</bqbiol:is>
</rdf:Description>
</rdf:RDF>
</annotation>
</species>
<species boundaryCondition="false" compartment="l" constant="false" fbc:charge="-8" fbc:chemicalFormula="C50H57N13O25" hasOnlySubstanceUnits="false" id="M_10fthf7glu__91__l__93__" metaid="meta_M_10fthf7glu__91__l__93__" name="10-Formyltetrahydrofolate-[Glu](7)">
<annotation>
<rdf:RDF xmlns:bqbiol="http://biomodels.net/biology-qualifiers/" xmlns:bqmodel="http://biomodels.net/model-qualifiers/" xmlns:dcterms="http://purl.org/dc/terms/" xmlns:rdf="http://www.w3.org/1999/02/22-rdf-syntax-ns#" xmlns:vCard="http://www.w3.org/2001/vcard-rdf/3.0#" xmlns:vCard4="http://www.w3.org/2006/vcard/ns#">
<rdf:Description rdf:about="#meta_M_10fthf7glu__91__l__93__">
<bqbiol:is>
<rdf:Bag>
<rdf:li rdf:resource="https://identifiers.org/inchi/InChI=1/C50H65N13O25/c51-50-61-40-39(47(84)62-50)53-23(19-52-40)20-63(21-64)24-3-1-22(2-4-24)41(78)59-30(48(85)86)5-12-32(65)54-25(6-13-33(66)67)42(79)55-26(7-14-34(68)69)43(80)56-27(8-15-35(70)71)44(81)57-28(9-16-36(72)73)45(82)58-29(10-17-37(74)75)46(83)60-31(49(87)88)11-18-38(76)77/h1-4,21,23,25-31,53H,5-20H2,(H,54,65)(H,55,79)(H,56,80)(H,57,81)(H,58,82)(H,59,78)(H,60,83)(H,66,67)(H,68,69)(H,70,71)(H,72,73)(H,74,75)(H,76,77)(H,85,86)(H,87,88)(H4,51,52,61,62,84)/p-8"/>
</rdf:Bag>
</bqbiol:is>
</rdf:Description>
</rdf:RDF>
</annotation>
</species>
<species boundaryCondition="false" compartment="m" constant="false" fbc:charge="-8" fbc:chemicalFormula="C50H57N13O25" hasOnlySubstanceUnits="false" id="M_10fthf7glu__91__m__93__" metaid="meta_M_10fthf7glu__91__m__93__" name="10-Formyltetrahydrofolate-[Glu](7)">
<annotation>
<rdf:RDF xmlns:bqbiol="http://biomodels.net/biology-qualifiers/" xmlns:bqmodel="http://biomodels.net/model-qualifiers/" xmlns:dcterms="http://purl.org/dc/terms/" xmlns:rdf="http://www.w3.org/1999/02/22-rdf-syntax-ns#" xmlns:vCard="http://www.w3.org/2001/vcard-rdf/3.0#" xmlns:vCard4="http://www.w3.org/2006/vcard/ns#">
<rdf:Description rdf:about="#meta_M_10fthf7glu__91__m__93__">
<bqbiol:is>
<rdf:Bag>
<rdf:li rdf:resource="https://identifiers.org/inchi/InChI=1/C50H65N13O25/c51-50-61-40-39(47(84)62-50)53-23(19-52-40)20-63(21-64)24-3-1-22(2-4-24)41(78)59-30(48(85)86)5-12-32(65)54-25(6-13-33(66)67)42(79)55-26(7-14-34(68)69)43(80)56-27(8-15-35(70)71)44(81)57-28(9-16-36(72)73)45(82)58-29(10-17-37(74)75)46(83)60-31(49(87)88)11-18-38(76)77/h1-4,21,23,25-31,53H,5-20H2,(H,54,65)(H,55,79)(H,56,80)(H,57,81)(H,58,82)(H,59,78)(H,60,83)(H,66,67)(H,68,69)(H,70,71)(H,72,73)(H,74,75)(H,76,77)(H,85,86)(H,87,88)(H4,51,52,61,62,84)/p-8"/>
</rdf:Bag>
</bqbiol:is>
</rdf:Description>
</rdf:RDF>
</annotation>
</species>
<species boundaryCondition="false" compartment="c" constant="false" fbc:charge="-2" fbc:chemicalFormula="C20H21N7O7" hasOnlySubstanceUnits="false" id="M_10fthf__91__c__93__" metaid="meta_M_10fthf__91__c__93__" name="10-Formyltetrahydrofolate">
<notes>
<html xmlns="http://www.w3.org/1999/xhtml">
<p>metInChIString: InChI=1/C20H23N7O7/c21-20-25-16-15(18(32)26-20)23-11(7-22-16)8-27(9-28)12-3-1-10(2-4-12)17(31)24-13(19(33)34)5-6-14(29)30/h1-4,9,11,13,23H,5-8H2,(H,24,31)(H,29,30)(H,33,34)(H4,21,22,25,26,32)/p-2/t11?,13-/s2</p>
</html>
</notes>
<annotation>
<rdf:RDF xmlns:bqbiol="http://biomodels.net/biology-qualifiers/" xmlns:bqmodel="http://biomodels.net/model-qualifiers/" xmlns:dcterms="http://purl.org/dc/terms/" xmlns:rdf="http://www.w3.org/1999/02/22-rdf-syntax-ns#" xmlns:vCard="http://www.w3.org/2001/vcard-rdf/3.0#" xmlns:vCard4="http://www.w3.org/2006/vcard/ns#">
<rdf:Description rdf:about="#meta_M_10fthf__91__c__93__">
<bqbiol:is>
<rdf:Bag>
<rdf:li rdf:resource="https://identifiers.org/kegg.compound/C00234"/>
<rdf:li rdf:resource="https://identifiers.org/pubchem.compound/122347"/>
</rdf:Bag>
</bqbiol:is>
</rdf:Description>
</rdf:RDF>
</annotation>
</species>
<species boundaryCondition="false" compartment="l" constant="false" fbc:charge="-2" fbc:chemicalFormula="C20H21N7O7" hasOnlySubstanceUnits="false" id="M_10fthf__91__l__93__" metaid="meta_M_10fthf__91__l__93__" name="10-Formyltetrahydrofolate">
<notes>
<html xmlns="http://www.w3.org/1999/xhtml">
<p>metInChIString: InChI=1/C20H23N7O7/c21-20-25-16-15(18(32)26-20)23-11(7-22-16)8-27(9-28)12-3-1-10(2-4-12)17(31)24-13(19(33)34)5-6-14(29)30/h1-4,9,11,13,23H,5-8H2,(H,24,31)(H,29,30)(H,33,34)(H4,21,22,25,26,32)/p-2/t11?,13-/s2</p>
</html>
</notes>
<annotation>
<rdf:RDF xmlns:bqbiol="http://biomodels.net/biology-qualifiers/" xmlns:bqmodel="http://biomodels.net/model-qualifiers/" xmlns:dcterms="http://purl.org/dc/terms/" xmlns:rdf="http://www.w3.org/1999/02/22-rdf-syntax-ns#" xmlns:vCard="http://www.w3.org/2001/vcard-rdf/3.0#" xmlns:vCard4="http://www.w3.org/2006/vcard/ns#">
<rdf:Description rdf:about="#meta_M_10fthf__91__l__93__">
<bqbiol:is>
<rdf:Bag>
<rdf:li rdf:resource="https://identifiers.org/kegg.compound/C00234"/>
<rdf:li rdf:resource="https://identifiers.org/pubchem.compound/122347"/>
</rdf:Bag>
</bqbiol:is>
</rdf:Description>
</rdf:RDF>
</annotation>
</species>
<species boundaryCondition="false" compartment="m" constant="false" fbc:charge="-2" fbc:chemicalFormula="C20H21N7O7" hasOnlySubstanceUnits="false" id="M_10fthf__91__m__93__" metaid="meta_M_10fthf__91__m__93__" name="10-Formyltetrahydrofolate">
<notes>
<html xmlns="http://www.w3.org/1999/xhtml">
<p>metInChIString: InChI=1/C20H23N7O7/c21-20-25-16-15(18(32)26-20)23-11(7-22-16)8-27(9-28)12-3-1-10(2-4-12)17(31)24-13(19(33)34)5-6-14(29)30/h1-4,9,11,13,23H,5-8H2,(H,24,31)(H,29,30)(H,33,34)(H4,21,22,25,26,32)/p-2/t11?,13-/s2</p>
</html>
</notes>
<annotation>
<rdf:RDF xmlns:bqbiol="http://biomodels.net/biology-qualifiers/" xmlns:bqmodel="http://biomodels.net/model-qualifiers/" xmlns:dcterms="http://purl.org/dc/terms/" xmlns:rdf="http://www.w3.org/1999/02/22-rdf-syntax-ns#" xmlns:vCard="http://www.w3.org/2001/vcard-rdf/3.0#" xmlns:vCard4="http://www.w3.org/2006/vcard/ns#">
<rdf:Description rdf:about="#meta_M_10fthf__91__m__93__">
<bqbiol:is>
<rdf:Bag>
<rdf:li rdf:resource="https://identifiers.org/kegg.compound/C00234"/>
<rdf:li rdf:resource="https://identifiers.org/pubchem.compound/122347"/>
</rdf:Bag>
</bqbiol:is>
</rdf:Description>
</rdf:RDF>
</annotation>
</species>
<species boundaryCondition="false" compartment="c" constant="false" fbc:charge="0" fbc:chemicalFormula="C21H30O4" hasOnlySubstanceUnits="false" id="M_11docrtsl__91__c__93__" metaid="meta_M_11docrtsl__91__c__93__" name="11-Deoxycortisol">
<annotation>
<rdf:RDF xmlns:bqbiol="http://biomodels.net/biology-qualifiers/" xmlns:bqmodel="http://biomodels.net/model-qualifiers/" xmlns:dcterms="http://purl.org/dc/terms/" xmlns:rdf="http://www.w3.org/1999/02/22-rdf-syntax-ns#" xmlns:vCard="http://www.w3.org/2001/vcard-rdf/3.0#" xmlns:vCard4="http://www.w3.org/2006/vcard/ns#">
<rdf:Description rdf:about="#meta_M_11docrtsl__91__c__93__">
<bqbiol:is>
<rdf:Bag>
<rdf:li rdf:resource="https://identifiers.org/hmdb/HMDB00015"/>
<rdf:li rdf:resource="https://identifiers.org/inchi/InChI=1S/C21H30O4/c1-19-8-5-14(23)11-13(19)3-4-15-16(19)6-9-20(2)17(15)7-10-21(20,25)18(24)12-22/h11,15-17,22,25H,3-10,12H2,1-2H3/t15-,16+,17+,19+,20+,21+/m1/s1"/>
<rdf:li rdf:resource="https://identifiers.org/kegg.compound/C05488"/>
<rdf:li rdf:resource="https://identifiers.org/pubchem.compound/53477676"/>
</rdf:Bag>
</bqbiol:is>
</rdf:Description>
</rdf:RDF>
</annotation>
</species>
<species boundaryCondition="false" compartment="m" constant="false" fbc:charge="0" fbc:chemicalFormula="C21H30O4" hasOnlySubstanceUnits="false" id="M_11docrtsl__91__m__93__" metaid="meta_M_11docrtsl__91__m__93__" name="11-Deoxycortisol">
<annotation>
<rdf:RDF xmlns:bqbiol="http://biomodels.net/biology-qualifiers/" xmlns:bqmodel="http://biomodels.net/model-qualifiers/" xmlns:dcterms="http://purl.org/dc/terms/" xmlns:rdf="http://www.w3.org/1999/02/22-rdf-syntax-ns#" xmlns:vCard="http://www.w3.org/2001/vcard-rdf/3.0#" xmlns:vCard4="http://www.w3.org/2006/vcard/ns#">
<rdf:Description rdf:about="#meta_M_11docrtsl__91__m__93__">
<bqbiol:is>
<rdf:Bag>
<rdf:li rdf:resource="https://identifiers.org/hmdb/HMDB00015"/>
<rdf:li rdf:resource="https://identifiers.org/inchi/InChI=1S/C21H30O4/c1-19-8-5-14(23)11-13(19)3-4-15-16(19)6-9-20(2)17(15)7-10-21(20,25)18(24)12-22/h11,15-17,22,25H,3-10,12H2,1-2H3/t15-,16+,17+,19+,20+,21+/m1/s1"/>
<rdf:li rdf:resource="https://identifiers.org/kegg.compound/C05488"/>
<rdf:li rdf:resource="https://identifiers.org/pubchem.compound/53477676"/>
</rdf:Bag>
</bqbiol:is>
</rdf:Description>
</rdf:RDF>
</annotation>
</species>
<species boundaryCondition="false" compartment="r" constant="false" fbc:charge="0" fbc:chemicalFormula="C21H30O4" hasOnlySubstanceUnits="false" id="M_11docrtsl__91__r__93__" metaid="meta_M_11docrtsl__91__r__93__" name="11-Deoxycortisol">
<annotation>
<rdf:RDF xmlns:bqbiol="http://biomodels.net/biology-qualifiers/" xmlns:bqmodel="http://biomodels.net/model-qualifiers/" xmlns:dcterms="http://purl.org/dc/terms/" xmlns:rdf="http://www.w3.org/1999/02/22-rdf-syntax-ns#" xmlns:vCard="http://www.w3.org/2001/vcard-rdf/3.0#" xmlns:vCard4="http://www.w3.org/2006/vcard/ns#">
<rdf:Description rdf:about="#meta_M_11docrtsl__91__r__93__">
<bqbiol:is>
<rdf:Bag>
<rdf:li rdf:resource="https://identifiers.org/hmdb/HMDB00015"/>
<rdf:li rdf:resource="https://identifiers.org/inchi/InChI=1S/C21H30O4/c1-19-8-5-14(23)11-13(19)3-4-15-16(19)6-9-20(2)17(15)7-10-21(20,25)18(24)12-22/h11,15-17,22,25H,3-10,12H2,1-2H3/t15-,16+,17+,19+,20+,21+/m1/s1"/>
<rdf:li rdf:resource="https://identifiers.org/kegg.compound/C05488"/>
<rdf:li rdf:resource="https://identifiers.org/pubchem.compound/53477676"/>
</rdf:Bag>
</bqbiol:is>
</rdf:Description>
</rdf:RDF>
</annotation>
</species>
<species boundaryCondition="false" compartment="c" constant="false" fbc:charge="0" fbc:chemicalFormula="C21H30O3" hasOnlySubstanceUnits="false" id="M_11docrtstrn__91__c__93__" metaid="meta_M_11docrtstrn__91__c__93__" name="11-Deoxycorticosterone">
<annotation>
<rdf:RDF xmlns:bqbiol="http://biomodels.net/biology-qualifiers/" xmlns:bqmodel="http://biomodels.net/model-qualifiers/" xmlns:dcterms="http://purl.org/dc/terms/" xmlns:rdf="http://www.w3.org/1999/02/22-rdf-syntax-ns#" xmlns:vCard="http://www.w3.org/2001/vcard-rdf/3.0#" xmlns:vCard4="http://www.w3.org/2006/vcard/ns#">
<rdf:Description rdf:about="#meta_M_11docrtstrn__91__c__93__">
<bqbiol:is>
<rdf:Bag>
<rdf:li rdf:resource="https://identifiers.org/inchi/InChI=1S/C21H30O3/c1-20-9-7-14(23)11-13(20)3-4-15-16-5-6-18(19(24)12-22)21(16,2)10-8-17(15)20/h11,15-18,22H,3-10,12H2,1-2H3/t15-,16-,17-,18+,20-,21-/m0/s1"/>
<rdf:li rdf:resource="https://identifiers.org/kegg.compound/C03205"/>
<rdf:li rdf:resource="https://identifiers.org/pubchem.compound/6166"/>
</rdf:Bag>
</bqbiol:is>
</rdf:Description>
</rdf:RDF>
</annotation>
</species>
<species boundaryCondition="false" compartment="m" constant="false" fbc:charge="0" fbc:chemicalFormula="C21H30O3" hasOnlySubstanceUnits="false" id="M_11docrtstrn__91__m__93__" metaid="meta_M_11docrtstrn__91__m__93__" name="11-Deoxycorticosterone">
<annotation>
<rdf:RDF xmlns:bqbiol="http://biomodels.net/biology-qualifiers/" xmlns:bqmodel="http://biomodels.net/model-qualifiers/" xmlns:dcterms="http://purl.org/dc/terms/" xmlns:rdf="http://www.w3.org/1999/02/22-rdf-syntax-ns#" xmlns:vCard="http://www.w3.org/2001/vcard-rdf/3.0#" xmlns:vCard4="http://www.w3.org/2006/vcard/ns#">
<rdf:Description rdf:about="#meta_M_11docrtstrn__91__m__93__">
<bqbiol:is>
<rdf:Bag>
<rdf:li rdf:resource="https://identifiers.org/inchi/InChI=1S/C21H30O3/c1-20-9-7-14(23)11-13(20)3-4-15-16-5-6-18(19(24)12-22)21(16,2)10-8-17(15)20/h11,15-18,22H,3-10,12H2,1-2H3/t15-,16-,17-,18+,20-,21-/m0/s1"/>
<rdf:li rdf:resource="https://identifiers.org/kegg.compound/C03205"/>
<rdf:li rdf:resource="https://identifiers.org/pubchem.compound/6166"/>
</rdf:Bag>
</bqbiol:is>
</rdf:Description>
</rdf:RDF>
</annotation>
</species>
<species boundaryCondition="false" compartment="r" constant="false" fbc:charge="0" fbc:chemicalFormula="C21H30O3" hasOnlySubstanceUnits="false" id="M_11docrtstrn__91__r__93__" metaid="meta_M_11docrtstrn__91__r__93__" name="11-Deoxycorticosterone">
<annotation>
<rdf:RDF xmlns:bqbiol="http://biomodels.net/biology-qualifiers/" xmlns:bqmodel="http://biomodels.net/model-qualifiers/" xmlns:dcterms="http://purl.org/dc/terms/" xmlns:rdf="http://www.w3.org/1999/02/22-rdf-syntax-ns#" xmlns:vCard="http://www.w3.org/2001/vcard-rdf/3.0#" xmlns:vCard4="http://www.w3.org/2006/vcard/ns#">
<rdf:Description rdf:about="#meta_M_11docrtstrn__91__r__93__">
<bqbiol:is>
<rdf:Bag>
<rdf:li rdf:resource="https://identifiers.org/inchi/InChI=1S/C21H30O3/c1-20-9-7-14(23)11-13(20)3-4-15-16-5-6-18(19(24)12-22)21(16,2)10-8-17(15)20/h11,15-18,22H,3-10,12H2,1-2H3/t15-,16-,17-,18+,20-,21-/m0/s1"/>
<rdf:li rdf:resource="https://identifiers.org/kegg.compound/C03205"/>
<rdf:li rdf:resource="https://identifiers.org/pubchem.compound/6166"/>
</rdf:Bag>
</bqbiol:is>
</rdf:Description>
</rdf:RDF>
</annotation>
</species>
<species boundaryCondition="false" compartment="c" constant="false" fbc:charge="2" fbc:chemicalFormula="C3H12N2" hasOnlySubstanceUnits="false" id="M_13dampp__91__c__93__" metaid="meta_M_13dampp__91__c__93__" name="Trimethylenediaminium">
<annotation>
<rdf:RDF xmlns:bqbiol="http://biomodels.net/biology-qualifiers/" xmlns:bqmodel="http://biomodels.net/model-qualifiers/" xmlns:dcterms="http://purl.org/dc/terms/" xmlns:rdf="http://www.w3.org/1999/02/22-rdf-syntax-ns#" xmlns:vCard="http://www.w3.org/2001/vcard-rdf/3.0#" xmlns:vCard4="http://www.w3.org/2006/vcard/ns#">
<rdf:Description rdf:about="#meta_M_13dampp__91__c__93__">
<bqbiol:is>
<rdf:Bag>
<rdf:li rdf:resource="https://identifiers.org/hmdb/HMDB00002"/>
<rdf:li rdf:resource="https://identifiers.org/inchi/InChI=1S/C3H10N2/c4-2-1-3-5/h1-5H2/p+2"/>
<rdf:li rdf:resource="https://identifiers.org/kegg.compound/C00986"/>
<rdf:li rdf:resource="https://identifiers.org/pubchem.compound/428"/>
</rdf:Bag>
</bqbiol:is>
</rdf:Description>
</rdf:RDF>
</annotation>
</species>
<species boundaryCondition="false" compartment="c" constant="false" fbc:charge="0" fbc:chemicalFormula="H2O" hasOnlySubstanceUnits="false" id="M_h2o__91__c__93__" metaid="meta_M_h2o__91__c__93__" name="Water">
<annotation>
<rdf:RDF xmlns:bqbiol="http://biomodels.net/biology-qualifiers/" xmlns:bqmodel="http://biomodels.net/model-qualifiers/" xmlns:dcterms="http://purl.org/dc/terms/" xmlns:rdf="http://www.w3.org/1999/02/22-rdf-syntax-ns#" xmlns:vCard="http://www.w3.org/2001/vcard-rdf/3.0#" xmlns:vCard4="http://www.w3.org/2006/vcard/ns#">
<rdf:Description rdf:about="#meta_M_h2o__91__c__93__">
<bqbiol:is>
<rdf:Bag>
<rdf:li rdf:resource="https://identifiers.org/hmdb/HMDB02111"/>
<rdf:li rdf:resource="https://identifiers.org/inchi/InChI=1S/H2O/h1H2"/>
<rdf:li rdf:resource="https://identifiers.org/kegg.compound/C00001"/>
<rdf:li rdf:resource="https://identifiers.org/pubchem.compound/962"/>
</rdf:Bag>
</bqbiol:is>
</rdf:Description>
</rdf:RDF>
</annotation>
</species>
<species boundaryCondition="false" compartment="c" constant="false" fbc:charge="0" fbc:chemicalFormula="O2" hasOnlySubstanceUnits="false" id="M_o2__91__c__93__" metaid="meta_M_o2__91__c__93__" name="Oxygen">
<annotation>
<rdf:RDF xmlns:bqbiol="http://biomodels.net/biology-qualifiers/" xmlns:bqmodel="http://biomodels.net/model-qualifiers/" xmlns:dcterms="http://purl.org/dc/terms/" xmlns:rdf="http://www.w3.org/1999/02/22-rdf-syntax-ns#" xmlns:vCard="http://www.w3.org/2001/vcard-rdf/3.0#" xmlns:vCard4="http://www.w3.org/2006/vcard/ns#">
<rdf:Description rdf:about="#meta_M_o2__91__c__93__">
<bqbiol:is>
<rdf:Bag>
<rdf:li rdf:resource="https://identifiers.org/hmdb/HMDB01377"/>
<rdf:li rdf:resource="https://identifiers.org/inchi/InChI=1S/O2/c1-2"/>
<rdf:li rdf:resource="https://identifiers.org/kegg.compound/C00007"/>
<rdf:li rdf:resource="https://identifiers.org/pubchem.compound/977"/>
</rdf:Bag>
</bqbiol:is>
</rdf:Description>
</rdf:RDF>
</annotation>
</species>
<species boundaryCondition="false" compartment="c" constant="false" fbc:charge="1" fbc:chemicalFormula="C3H8NO" hasOnlySubstanceUnits="false" id="M_bamppald__91__c__93__" metaid="meta_M_bamppald__91__c__93__" name="Beta-Aminopropion Aldehyde">
<annotation>
<rdf:RDF xmlns:bqbiol="http://biomodels.net/biology-qualifiers/" xmlns:bqmodel="http://biomodels.net/model-qualifiers/" xmlns:dcterms="http://purl.org/dc/terms/" xmlns:rdf="http://www.w3.org/1999/02/22-rdf-syntax-ns#" xmlns:vCard="http://www.w3.org/2001/vcard-rdf/3.0#" xmlns:vCard4="http://www.w3.org/2006/vcard/ns#">
<rdf:Description rdf:about="#meta_M_bamppald__91__c__93__">
<bqbiol:is>
<rdf:Bag>
<rdf:li rdf:resource="https://identifiers.org/inchi/InChI=1S/C3H7NO/c4-2-1-3-5/h3H,1-2,4H2/p+1"/>
<rdf:li rdf:resource="https://identifiers.org/kegg.compound/C05665"/>
<rdf:li rdf:resource="https://identifiers.org/pubchem.compound/75"/>
</rdf:Bag>
</bqbiol:is>
</rdf:Description>
</rdf:RDF>
</annotation>
</species>
<species boundaryCondition="false" compartment="c" constant="false" fbc:charge="0" fbc:chemicalFormula="H2O2" hasOnlySubstanceUnits="false" id="M_h2o2__91__c__93__" metaid="meta_M_h2o2__91__c__93__" name="Hydrogen Peroxide">
<annotation>
<rdf:RDF xmlns:bqbiol="http://biomodels.net/biology-qualifiers/" xmlns:bqmodel="http://biomodels.net/model-qualifiers/" xmlns:dcterms="http://purl.org/dc/terms/" xmlns:rdf="http://www.w3.org/1999/02/22-rdf-syntax-ns#" xmlns:vCard="http://www.w3.org/2001/vcard-rdf/3.0#" xmlns:vCard4="http://www.w3.org/2006/vcard/ns#">
<rdf:Description rdf:about="#meta_M_h2o2__91__c__93__">
<bqbiol:is>
<rdf:Bag>
<rdf:li rdf:resource="https://identifiers.org/hmdb/HMDB03125"/>
<rdf:li rdf:resource="https://identifiers.org/inchi/InChI=1S/H2O2/c1-2/h1-2H"/>
<rdf:li rdf:resource="https://identifiers.org/kegg.compound/C00027"/>
<rdf:li rdf:resource="https://identifiers.org/pubchem.compound/784"/>
</rdf:Bag>
</bqbiol:is>
</rdf:Description>
</rdf:RDF>
</annotation>
</species>
<species boundaryCondition="false" compartment="c" constant="false" fbc:charge="1" fbc:chemicalFormula="H4N" hasOnlySubstanceUnits="false" id="M_nh4__91__c__93__" metaid="meta_M_nh4__91__c__93__" name="Ammonium">
<annotation>
<rdf:RDF xmlns:bqbiol="http://biomodels.net/biology-qualifiers/" xmlns:bqmodel="http://biomodels.net/model-qualifiers/" xmlns:dcterms="http://purl.org/dc/terms/" xmlns:rdf="http://www.w3.org/1999/02/22-rdf-syntax-ns#" xmlns:vCard="http://www.w3.org/2001/vcard-rdf/3.0#" xmlns:vCard4="http://www.w3.org/2006/vcard/ns#">
<rdf:Description rdf:about="#meta_M_nh4__91__c__93__">
<bqbiol:is>
<rdf:Bag>
<rdf:li rdf:resource="https://identifiers.org/hmdb/HMDB00051"/>
<rdf:li rdf:resource="https://identifiers.org/inchi/InChI=1S/H3N/h1H3/p+1"/>
<rdf:li rdf:resource="https://identifiers.org/kegg.compound/C00014"/>
<rdf:li rdf:resource="https://identifiers.org/pubchem.compound/222"/>
</rdf:Bag>
</bqbiol:is>
</rdf:Description>
</rdf:RDF>
</annotation>
</species>
<species boundaryCondition="false" compartment="m" constant="false" fbc:charge="0" fbc:chemicalFormula="H2O" hasOnlySubstanceUnits="false" id="M_h2o__91__m__93__" metaid="meta_M_h2o__91__m__93__" name="Water">
<annotation>
<rdf:RDF xmlns:bqbiol="http://biomodels.net/biology-qualifiers/" xmlns:bqmodel="http://biomodels.net/model-qualifiers/" xmlns:dcterms="http://purl.org/dc/terms/" xmlns:rdf="http://www.w3.org/1999/02/22-rdf-syntax-ns#" xmlns:vCard="http://www.w3.org/2001/vcard-rdf/3.0#" xmlns:vCard4="http://www.w3.org/2006/vcard/ns#">
<rdf:Description rdf:about="#meta_M_h2o__91__m__93__">
<bqbiol:is>
<rdf:Bag>
<rdf:li rdf:resource="https://identifiers.org/hmdb/HMDB02111"/>
<rdf:li rdf:resource="https://identifiers.org/inchi/InChI=1S/H2O/h1H2"/>
<rdf:li rdf:resource="https://identifiers.org/kegg.compound/C00001"/>
<rdf:li rdf:resource="https://identifiers.org/pubchem.compound/962"/>
</rdf:Bag>
</bqbiol:is>
</rdf:Description>
</rdf:RDF>
</annotation>
</species>
<species boundaryCondition="false" compartment="m" constant="false" fbc:charge="0" fbc:chemicalFormula="O2" hasOnlySubstanceUnits="false" id="M_o2__91__m__93__" metaid="meta_M_o2__91__m__93__" name="Oxygen">
<annotation>
<rdf:RDF xmlns:bqbiol="http://biomodels.net/biology-qualifiers/" xmlns:bqmodel="http://biomodels.net/model-qualifiers/" xmlns:dcterms="http://purl.org/dc/terms/" xmlns:rdf="http://www.w3.org/1999/02/22-rdf-syntax-ns#" xmlns:vCard="http://www.w3.org/2001/vcard-rdf/3.0#" xmlns:vCard4="http://www.w3.org/2006/vcard/ns#">
<rdf:Description rdf:about="#meta_M_o2__91__m__93__">
<bqbiol:is>
<rdf:Bag>
<rdf:li rdf:resource="https://identifiers.org/hmdb/HMDB01377"/>
<rdf:li rdf:resource="https://identifiers.org/inchi/InChI=1S/O2/c1-2"/>
<rdf:li rdf:resource="https://identifiers.org/kegg.compound/C00007"/>
<rdf:li rdf:resource="https://identifiers.org/pubchem.compound/977"/>
</rdf:Bag>
</bqbiol:is>
</rdf:Description>
</rdf:RDF>
</annotation>
</species>
<species boundaryCondition="false" compartment="m" constant="false" fbc:charge="0" fbc:chemicalFormula="C28H44O3" hasOnlySubstanceUnits="false" id="M_2425dhvitd2__91__m__93__" metaid="meta_M_2425dhvitd2__91__m__93__" name="24R,25-Dihyoxyvitamin D2">
<annotation>
<rdf:RDF xmlns:bqbiol="http://biomodels.net/biology-qualifiers/" xmlns:bqmodel="http://biomodels.net/model-qualifiers/" xmlns:dcterms="http://purl.org/dc/terms/" xmlns:rdf="http://www.w3.org/1999/02/22-rdf-syntax-ns#" xmlns:vCard="http://www.w3.org/2001/vcard-rdf/3.0#" xmlns:vCard4="http://www.w3.org/2006/vcard/ns#">
<rdf:Description rdf:about="#meta_M_2425dhvitd2__91__m__93__">
<bqbiol:is>
<rdf:Bag>
<rdf:li rdf:resource="https://identifiers.org/inchi/InChI=1/C28H44O3/c1-19-9-12-23(29)18-22(19)11-10-21-8-7-16-27(5)24(13-14-25(21)27)20(2)15-17-28(6,31)26(3,4)30/h10-11,15,17,20,23-25,29-31H,1,7-9,12-14,16,18H2,2-6H3/b17-15+,21-10+,22-11-"/>
</rdf:Bag>
</bqbiol:is>
</rdf:Description>
</rdf:RDF>
</annotation>
</species>
<species boundaryCondition="false" compartment="m" constant="false" fbc:charge="1" fbc:chemicalFormula="H" hasOnlySubstanceUnits="false" id="M_h__91__m__93__" metaid="meta_M_h__91__m__93__" name="Proton">
<annotation>
<rdf:RDF xmlns:bqbiol="http://biomodels.net/biology-qualifiers/" xmlns:bqmodel="http://biomodels.net/model-qualifiers/" xmlns:dcterms="http://purl.org/dc/terms/" xmlns:rdf="http://www.w3.org/1999/02/22-rdf-syntax-ns#" xmlns:vCard="http://www.w3.org/2001/vcard-rdf/3.0#" xmlns:vCard4="http://www.w3.org/2006/vcard/ns#">
<rdf:Description rdf:about="#meta_M_h__91__m__93__">
<bqbiol:is>
<rdf:Bag>
<rdf:li rdf:resource="https://identifiers.org/inchi/InChI=1S/p+1"/>
<rdf:li rdf:resource="https://identifiers.org/kegg.compound/C00080"/>
<rdf:li rdf:resource="https://identifiers.org/pubchem.compound/1038"/>
</rdf:Bag>
</bqbiol:is>
</rdf:Description>
</rdf:RDF>
</annotation>
</species>
<species boundaryCondition="false" compartment="m" constant="false" fbc:charge="-4" fbc:chemicalFormula="C21H26N7O17P3" hasOnlySubstanceUnits="false" id="M_nadph__91__m__93__" metaid="meta_M_nadph__91__m__93__" name="Nicotinamide Adenine Dinucleotide Phosphate - Reduced">
<annotation>
<rdf:RDF xmlns:bqbiol="http://biomodels.net/biology-qualifiers/" xmlns:bqmodel="http://biomodels.net/model-qualifiers/" xmlns:dcterms="http://purl.org/dc/terms/" xmlns:rdf="http://www.w3.org/1999/02/22-rdf-syntax-ns#" xmlns:vCard="http://www.w3.org/2001/vcard-rdf/3.0#" xmlns:vCard4="http://www.w3.org/2006/vcard/ns#">
<rdf:Description rdf:about="#meta_M_nadph__91__m__93__">
<bqbiol:is>
<rdf:Bag>
<rdf:li rdf:resource="https://identifiers.org/hmdb/HMDB00221"/>
<rdf:li rdf:resource="https://identifiers.org/inchi/InChI=1/C21H30N7O17P3/c22-17-12-19(25-7-24-17)28(8-26-12)21-16(44-46(33,34)35)14(30)11(43-21)6-41-48(38,39)45-47(36,37)40-5-10-13(29)15(31)20(42-10)27-3-1-2-9(4-27)18(23)32/h1,3-4,7-8,10-11,13-16,20-21,29-31H,2,5-6H2,(H2,23,32)(H,36,37)(H,38,39)(H2,22,24,25)(H2,33,34,35)/p-4/t10-,11-,13-,14-,15-,16-,20-,21-/s2"/>
<rdf:li rdf:resource="https://identifiers.org/kegg.compound/C00005"/>
<rdf:li rdf:resource="https://identifiers.org/pubchem.compound/22833512"/>
</rdf:Bag>
</bqbiol:is>
</rdf:Description>
</rdf:RDF>
</annotation>
</species>
<species boundaryCondition="false" compartment="m" constant="false" fbc:charge="0" fbc:chemicalFormula="C28H44O4" hasOnlySubstanceUnits="false" id="M_1a2425thvitd2__91__m__93__" metaid="meta_M_1a2425thvitd2__91__m__93__" name="1-Alpha,24R,25-Trihydroxyvitamin D2">
<annotation>
<rdf:RDF xmlns:bqbiol="http://biomodels.net/biology-qualifiers/" xmlns:bqmodel="http://biomodels.net/model-qualifiers/" xmlns:dcterms="http://purl.org/dc/terms/" xmlns:rdf="http://www.w3.org/1999/02/22-rdf-syntax-ns#" xmlns:vCard="http://www.w3.org/2001/vcard-rdf/3.0#" xmlns:vCard4="http://www.w3.org/2006/vcard/ns#">
<rdf:Description rdf:about="#meta_M_1a2425thvitd2__91__m__93__">
<bqbiol:is>
<rdf:Bag>
<rdf:li rdf:resource="https://identifiers.org/hmdb/HMDB06227"/>
<rdf:li rdf:resource="https://identifiers.org/inchi/InChI=1S/C28H44O4/c1-18(13-15-28(6,32)26(3,4)31)23-11-12-24-20(8-7-14-27(23,24)5)9-10-21-16-22(29)17-25(30)19(21)2/h9-10,13,15,18,22-25,29-32H,2,7-8,11-12,14,16-17H2,1,3-6H3/b15-13+,20-9+,21-10-/t18-,22-,23-,24+,25+,27-,28-/m1/s1"/>
<rdf:li rdf:resource="https://identifiers.org/pubchem.compound/9547253"/>
</rdf:Bag>
</bqbiol:is>
</rdf:Description>
</rdf:RDF>
</annotation>
</species>
<species boundaryCondition="false" compartment="m" constant="false" fbc:charge="-3" fbc:chemicalFormula="C21H25N7O17P3" hasOnlySubstanceUnits="false" id="M_nadp__91__m__93__" metaid="meta_M_nadp__91__m__93__" name="Nicotinamide Adenine Dinucleotide Phosphate">
<annotation>
<rdf:RDF xmlns:bqbiol="http://biomodels.net/biology-qualifiers/" xmlns:bqmodel="http://biomodels.net/model-qualifiers/" xmlns:dcterms="http://purl.org/dc/terms/" xmlns:rdf="http://www.w3.org/1999/02/22-rdf-syntax-ns#" xmlns:vCard="http://www.w3.org/2001/vcard-rdf/3.0#" xmlns:vCard4="http://www.w3.org/2006/vcard/ns#">
<rdf:Description rdf:about="#meta_M_nadp__91__m__93__">
<bqbiol:is>
<rdf:Bag>
<rdf:li rdf:resource="https://identifiers.org/hmdb/HMDB00217"/>
<rdf:li rdf:resource="https://identifiers.org/inchi/InChI=1S/C21H28N7O17P3/c22-17-12-19(25-7-24-17)28(8-26-12)21-16(44-46(33,34)35)14(30)11(43-21)6-41-48(38,39)45-47(36,37)40-5-10-13(29)15(31)20(42-10)27-3-1-2-9(4-27)18(23)32/h1-4,7-8,10-11,13-16,20-21,29-31H,5-6H2,(H7-,22,23,24,25,32,33,34,35,36,37,38,39)/p-3/t10-,11-,13-,14-,15-,16-,20-,21-/m1/s1"/>
<rdf:li rdf:resource="https://identifiers.org/kegg.compound/C00006"/>
<rdf:li rdf:resource="https://identifiers.org/pubchem.compound/5886"/>
</rdf:Bag>
</bqbiol:is>
</rdf:Description>
</rdf:RDF>
</annotation>
</species>
<species boundaryCondition="false" compartment="m" constant="false" fbc:charge="0" fbc:chemicalFormula="C27H44O3" hasOnlySubstanceUnits="false" id="M_2425dhvitd3__91__m__93__" metaid="meta_M_2425dhvitd3__91__m__93__" name="(24R)-24,25-Dihydroxycalciol">
<annotation>
<rdf:RDF xmlns:bqbiol="http://biomodels.net/biology-qualifiers/" xmlns:bqmodel="http://biomodels.net/model-qualifiers/" xmlns:dcterms="http://purl.org/dc/terms/" xmlns:rdf="http://www.w3.org/1999/02/22-rdf-syntax-ns#" xmlns:vCard="http://www.w3.org/2001/vcard-rdf/3.0#" xmlns:vCard4="http://www.w3.org/2006/vcard/ns#">
<rdf:Description rdf:about="#meta_M_2425dhvitd3__91__m__93__">
<bqbiol:is>
<rdf:Bag>
<rdf:li rdf:resource="https://identifiers.org/inchi/InChI=1S/C27H44O3/c1-18-8-12-22(28)17-21(18)11-10-20-7-6-16-27(5)23(13-14-24(20)27)19(2)9-15-25(29)26(3,4)30/h10-11,19,22-25,28-30H,1,6-9,12-17H2,2-5H3/b20-10+,21-11-/t19-,22+,23-,24+,25-,27-/m1/s1"/>
<rdf:li rdf:resource="https://identifiers.org/kegg.compound/C07712"/>
</rdf:Bag>
</bqbiol:is>
</rdf:Description>
</rdf:RDF>
</annotation>
</species>
<species boundaryCondition="false" compartment="m" constant="false" fbc:charge="0" fbc:chemicalFormula="C28H44O3" hasOnlySubstanceUnits="false" id="M_1a25dhvitd2__91__m__93__" metaid="meta_M_1a25dhvitd2__91__m__93__" name="1-Alpha,25-Dihydroxyvitamin D2">
<annotation>
<rdf:RDF xmlns:bqbiol="http://biomodels.net/biology-qualifiers/" xmlns:bqmodel="http://biomodels.net/model-qualifiers/" xmlns:dcterms="http://purl.org/dc/terms/" xmlns:rdf="http://www.w3.org/1999/02/22-rdf-syntax-ns#" xmlns:vCard="http://www.w3.org/2001/vcard-rdf/3.0#" xmlns:vCard4="http://www.w3.org/2006/vcard/ns#">
<rdf:Description rdf:about="#meta_M_1a25dhvitd2__91__m__93__">
<bqbiol:is>
<rdf:Bag>
<rdf:li rdf:resource="https://identifiers.org/hmdb/HMDB06225"/>
<rdf:li rdf:resource="https://identifiers.org/inchi/InChI=1S/C28H44O3/c1-18(9-10-19(2)27(4,5)31)24-13-14-25-21(8-7-15-28(24,25)6)11-12-22-16-23(29)17-26(30)20(22)3/h9-12,18-19,23-26,29-31H,3,7-8,13-17H2,1-2,4-6H3/b10-9+,21-11+,22-12-/t18-,19+,23-,24-,25+,26+,28-/m1/s1"/>
<rdf:li rdf:resource="https://identifiers.org/pubchem.compound/9547243"/>
</rdf:Bag>
</bqbiol:is>
</rdf:Description>
</rdf:RDF>
</annotation>
</species>
<species boundaryCondition="false" compartment="m" constant="false" fbc:charge="0" fbc:chemicalFormula="C27H44O3" hasOnlySubstanceUnits="false" id="M_1a25dhvitd3__91__m__93__" metaid="meta_M_1a25dhvitd3__91__m__93__" name="Calcitriol">
<annotation>
<rdf:RDF xmlns:bqbiol="http://biomodels.net/biology-qualifiers/" xmlns:bqmodel="http://biomodels.net/model-qualifiers/" xmlns:dcterms="http://purl.org/dc/terms/" xmlns:rdf="http://www.w3.org/1999/02/22-rdf-syntax-ns#" xmlns:vCard="http://www.w3.org/2001/vcard-rdf/3.0#" xmlns:vCard4="http://www.w3.org/2006/vcard/ns#">
<rdf:Description rdf:about="#meta_M_1a25dhvitd3__91__m__93__">
<bqbiol:is>
<rdf:Bag>
<rdf:li rdf:resource="https://identifiers.org/hmdb/HMDB01903"/>
<rdf:li rdf:resource="https://identifiers.org/inchi/InChI=1S/C27H44O3/c1-18(8-6-14-26(3,4)30)23-12-13-24-20(9-7-15-27(23,24)5)10-11-21-16-22(28)17-25(29)19(21)2/h10-11,18,22-25,28-30H,2,6-9,12-17H2,1,3-5H3/b20-10+,21-11-/t18-,22-,23-,24+,25+,27-/m1/s1"/>
<rdf:li rdf:resource="https://identifiers.org/kegg.compound/C01673"/>
<rdf:li rdf:resource="https://identifiers.org/pubchem.compound/5280453"/>
</rdf:Bag>
</bqbiol:is>
</rdf:Description>
</rdf:RDF>
</annotation>
</species>
<species boundaryCondition="false" compartment="c" constant="false" fbc:charge="1" fbc:chemicalFormula="H" hasOnlySubstanceUnits="false" id="M_h__91__c__93__" metaid="meta_M_h__91__c__93__" name="Proton">
<annotation>
<rdf:RDF xmlns:bqbiol="http://biomodels.net/biology-qualifiers/" xmlns:bqmodel="http://biomodels.net/model-qualifiers/" xmlns:dcterms="http://purl.org/dc/terms/" xmlns:rdf="http://www.w3.org/1999/02/22-rdf-syntax-ns#" xmlns:vCard="http://www.w3.org/2001/vcard-rdf/3.0#" xmlns:vCard4="http://www.w3.org/2006/vcard/ns#">
<rdf:Description rdf:about="#meta_M_h__91__c__93__">
<bqbiol:is>
<rdf:Bag>
<rdf:li rdf:resource="https://identifiers.org/inchi/InChI=1S/p+1"/>
<rdf:li rdf:resource="https://identifiers.org/kegg.compound/C00080"/>
<rdf:li rdf:resource="https://identifiers.org/pubchem.compound/1038"/>
</rdf:Bag>
</bqbiol:is>
</rdf:Description>
</rdf:RDF>
</annotation>
</species>
<species boundaryCondition="false" compartment="c" constant="false" fbc:charge="1" fbc:chemicalFormula="C7H9N2O" hasOnlySubstanceUnits="false" id="M_1mncam__91__c__93__" metaid="meta_M_1mncam__91__c__93__" name="1-Methylnicotinamide">
<annotation>
<rdf:RDF xmlns:bqbiol="http://biomodels.net/biology-qualifiers/" xmlns:bqmodel="http://biomodels.net/model-qualifiers/" xmlns:dcterms="http://purl.org/dc/terms/" xmlns:rdf="http://www.w3.org/1999/02/22-rdf-syntax-ns#" xmlns:vCard="http://www.w3.org/2001/vcard-rdf/3.0#" xmlns:vCard4="http://www.w3.org/2006/vcard/ns#">
<rdf:Description rdf:about="#meta_M_1mncam__91__c__93__">
<bqbiol:is>
<rdf:Bag>
<rdf:li rdf:resource="https://identifiers.org/hmdb/HMDB00699"/>
<rdf:li rdf:resource="https://identifiers.org/inchi/InChI=1S/C7H8N2O/c1-9-4-2-3-6(5-9)7(8)10/h2-5H,1H3,(H-,8,10)/p+1"/>
<rdf:li rdf:resource="https://identifiers.org/kegg.compound/C02918"/>
<rdf:li rdf:resource="https://identifiers.org/pubchem.compound/457"/>
</rdf:Bag>
</bqbiol:is>
</rdf:Description>
</rdf:RDF>
</annotation>
</species>
<species boundaryCondition="false" compartment="e" constant="false" fbc:charge="1" fbc:chemicalFormula="C7H9N2O" hasOnlySubstanceUnits="false" id="M_1mncam__91__e__93__" metaid="meta_M_1mncam__91__e__93__" name="1-Methylnicotinamide">
<annotation>
<rdf:RDF xmlns:bqbiol="http://biomodels.net/biology-qualifiers/" xmlns:bqmodel="http://biomodels.net/model-qualifiers/" xmlns:dcterms="http://purl.org/dc/terms/" xmlns:rdf="http://www.w3.org/1999/02/22-rdf-syntax-ns#" xmlns:vCard="http://www.w3.org/2001/vcard-rdf/3.0#" xmlns:vCard4="http://www.w3.org/2006/vcard/ns#">
<rdf:Description rdf:about="#meta_M_1mncam__91__e__93__">
<bqbiol:is>
<rdf:Bag>
<rdf:li rdf:resource="https://identifiers.org/hmdb/HMDB00699"/>
<rdf:li rdf:resource="https://identifiers.org/inchi/InChI=1S/C7H8N2O/c1-9-4-2-3-6(5-9)7(8)10/h2-5H,1H3,(H-,8,10)/p+1"/>
<rdf:li rdf:resource="https://identifiers.org/kegg.compound/C02918"/>
<rdf:li rdf:resource="https://identifiers.org/pubchem.compound/457"/>
</rdf:Bag>
</bqbiol:is>
</rdf:Description>
</rdf:RDF>
</annotation>
</species>
<species boundaryCondition="false" compartment="c" constant="false" fbc:charge="-4" fbc:chemicalFormula="C10H12N5O13P3" hasOnlySubstanceUnits="false" id="M_atp__91__c__93__" metaid="meta_M_atp__91__c__93__" name="Adenosine Triphosphate">
<annotation>
<rdf:RDF xmlns:bqbiol="http://biomodels.net/biology-qualifiers/" xmlns:bqmodel="http://biomodels.net/model-qualifiers/" xmlns:dcterms="http://purl.org/dc/terms/" xmlns:rdf="http://www.w3.org/1999/02/22-rdf-syntax-ns#" xmlns:vCard="http://www.w3.org/2001/vcard-rdf/3.0#" xmlns:vCard4="http://www.w3.org/2006/vcard/ns#">
<rdf:Description rdf:about="#meta_M_atp__91__c__93__">
<bqbiol:is>
<rdf:Bag>
<rdf:li rdf:resource="https://identifiers.org/hmdb/HMDB00538"/>
<rdf:li rdf:resource="https://identifiers.org/inchi/InChI=1S/C10H16N5O13P3/c11-8-5-9(13-2-12-8)15(3-14-5)10-7(17)6(16)4(26-10)1-25-30(21,22)28-31(23,24)27-29(18,19)20/h2-4,6-7,10,16-17H,1H2,(H,21,22)(H,23,24)(H2,11,12,13)(H2,18,19,20)/p-4/t4-,6-,7-,10-/m1/s1"/>
<rdf:li rdf:resource="https://identifiers.org/kegg.compound/C00002"/>
<rdf:li rdf:resource="https://identifiers.org/pubchem.compound/5957"/>
</rdf:Bag>
</bqbiol:is>
</rdf:Description>
</rdf:RDF>
</annotation>
</species>
<species boundaryCondition="false" compartment="c" constant="false" fbc:charge="-3" fbc:chemicalFormula="C10H12N5O10P2" hasOnlySubstanceUnits="false" id="M_adp__91__c__93__" metaid="meta_M_adp__91__c__93__" name="Adenosine Diphosphate">
<annotation>
<rdf:RDF xmlns:bqbiol="http://biomodels.net/biology-qualifiers/" xmlns:bqmodel="http://biomodels.net/model-qualifiers/" xmlns:dcterms="http://purl.org/dc/terms/" xmlns:rdf="http://www.w3.org/1999/02/22-rdf-syntax-ns#" xmlns:vCard="http://www.w3.org/2001/vcard-rdf/3.0#" xmlns:vCard4="http://www.w3.org/2006/vcard/ns#">
<rdf:Description rdf:about="#meta_M_adp__91__c__93__">
<bqbiol:is>
<rdf:Bag>
<rdf:li rdf:resource="https://identifiers.org/hmdb/HMDB01341"/>
<rdf:li rdf:resource="https://identifiers.org/inchi/InChI=1S/C10H15N5O10P2/c11-8-5-9(13-2-12-8)15(3-14-5)10-7(17)6(16)4(24-10)1-23-27(21,22)25-26(18,19)20/h2-4,6-7,10,16-17H,1H2,(H,21,22)(H2,11,12,13)(H2,18,19,20)/p-3/t4-,6-,7-,10-/m1/s1"/>
<rdf:li rdf:resource="https://identifiers.org/kegg.compound/C00008"/>
<rdf:li rdf:resource="https://identifiers.org/pubchem.compound/6022"/>
</rdf:Bag>
</bqbiol:is>
</rdf:Description>
</rdf:RDF>
</annotation>
</species>
<species boundaryCondition="false" compartment="c" constant="false" fbc:charge="-2" fbc:chemicalFormula="HO4P" hasOnlySubstanceUnits="false" id="M_pi__91__c__93__" metaid="meta_M_pi__91__c__93__" name="Orthophosphate">
<annotation>
<rdf:RDF xmlns:bqbiol="http://biomodels.net/biology-qualifiers/" xmlns:bqmodel="http://biomodels.net/model-qualifiers/" xmlns:dcterms="http://purl.org/dc/terms/" xmlns:rdf="http://www.w3.org/1999/02/22-rdf-syntax-ns#" xmlns:vCard="http://www.w3.org/2001/vcard-rdf/3.0#" xmlns:vCard4="http://www.w3.org/2006/vcard/ns#">
<rdf:Description rdf:about="#meta_M_pi__91__c__93__">
<bqbiol:is>
<rdf:Bag>
<rdf:li rdf:resource="https://identifiers.org/inchi/InChI=1S/H3O4P/c1-5(2,3)4/h(H3,1,2,3,4)/p-2"/>
<rdf:li rdf:resource="https://identifiers.org/kegg.compound/C00009"/>
<rdf:li rdf:resource="https://identifiers.org/pubchem.compound/1004"/>
</rdf:Bag>
</bqbiol:is>
</rdf:Description>
</rdf:RDF>
</annotation>
</species>
<species boundaryCondition="false" compartment="x" constant="false" fbc:charge="1" fbc:chemicalFormula="H" hasOnlySubstanceUnits="false" id="M_h__91__x__93__" metaid="meta_M_h__91__x__93__" name="Proton">
<annotation>
<rdf:RDF xmlns:bqbiol="http://biomodels.net/biology-qualifiers/" xmlns:bqmodel="http://biomodels.net/model-qualifiers/" xmlns:dcterms="http://purl.org/dc/terms/" xmlns:rdf="http://www.w3.org/1999/02/22-rdf-syntax-ns#" xmlns:vCard="http://www.w3.org/2001/vcard-rdf/3.0#" xmlns:vCard4="http://www.w3.org/2006/vcard/ns#">
<rdf:Description rdf:about="#meta_M_h__91__x__93__">
<bqbiol:is>
<rdf:Bag>
<rdf:li rdf:resource="https://identifiers.org/inchi/InChI=1S/p+1"/>
<rdf:li rdf:resource="https://identifiers.org/kegg.compound/C00080"/>
<rdf:li rdf:resource="https://identifiers.org/pubchem.compound/1038"/>
</rdf:Bag>
</bqbiol:is>
</rdf:Description>
</rdf:RDF>
</annotation>
</species>
<species boundaryCondition="false" compartment="x" constant="false" fbc:charge="0" fbc:chemicalFormula="C6H9NO2" hasOnlySubstanceUnits="false" id="M_1pipdn2c__91__x__93__" metaid="meta_M_1pipdn2c__91__x__93__" name="1-Piperideine-2-Carboxylate">
<annotation>
<rdf:RDF xmlns:bqbiol="http://biomodels.net/biology-qualifiers/" xmlns:bqmodel="http://biomodels.net/model-qualifiers/" xmlns:dcterms="http://purl.org/dc/terms/" xmlns:rdf="http://www.w3.org/1999/02/22-rdf-syntax-ns#" xmlns:vCard="http://www.w3.org/2001/vcard-rdf/3.0#" xmlns:vCard4="http://www.w3.org/2006/vcard/ns#">
<rdf:Description rdf:about="#meta_M_1pipdn2c__91__x__93__">
<bqbiol:is>
<rdf:Bag>
<rdf:li rdf:resource="https://identifiers.org/hmdb/HMDB01084"/>
<rdf:li rdf:resource="https://identifiers.org/inchi/InChI=1S/C6H9NO2/c8-6(9)5-3-1-2-4-7-5/h1-4H2,(H,8,9)"/>
<rdf:li rdf:resource="https://identifiers.org/kegg.compound/C04092"/>
<rdf:li rdf:resource="https://identifiers.org/pubchem.compound/1194"/>
</rdf:Bag>
</bqbiol:is>
</rdf:Description>
</rdf:RDF>
</annotation>
</species>
<species boundaryCondition="false" compartment="x" constant="false" fbc:charge="-2" fbc:chemicalFormula="C21H27N7O14P2" hasOnlySubstanceUnits="false" id="M_nadh__91__x__93__" metaid="meta_M_nadh__91__x__93__" name="Nicotinamide Adenine Dinucleotide - Reduced">
<annotation>
<rdf:RDF xmlns:bqbiol="http://biomodels.net/biology-qualifiers/" xmlns:bqmodel="http://biomodels.net/model-qualifiers/" xmlns:dcterms="http://purl.org/dc/terms/" xmlns:rdf="http://www.w3.org/1999/02/22-rdf-syntax-ns#" xmlns:vCard="http://www.w3.org/2001/vcard-rdf/3.0#" xmlns:vCard4="http://www.w3.org/2006/vcard/ns#">
<rdf:Description rdf:about="#meta_M_nadh__91__x__93__">
<bqbiol:is>
<rdf:Bag>
<rdf:li rdf:resource="https://identifiers.org/hmdb/HMDB01487"/>
<rdf:li rdf:resource="https://identifiers.org/inchi/InChI=1S/C21H29N7O14P2/c22-17-12-19(25-7-24-17)28(8-26-12)21-16(32)14(30)11(41-21)6-39-44(36,37)42-43(34,35)38-5-10-13(29)15(31)20(40-10)27-3-1-2-9(4-27)18(23)33/h1,3-4,7-8,10-11,13-16,20-21,29-32H,2,5-6H2,(H2,23,33)(H,34,35)(H,36,37)(H2,22,24,25)/p-2/t10-,11-,13-,14-,15-,16-,20-,21-/m1/s1"/>
<rdf:li rdf:resource="https://identifiers.org/kegg.compound/C00004"/>
<rdf:li rdf:resource="https://identifiers.org/pubchem.compound/928"/>
</rdf:Bag>
</bqbiol:is>
</rdf:Description>
</rdf:RDF>
</annotation>
</species>
<species boundaryCondition="false" compartment="x" constant="false" fbc:charge="0" fbc:chemicalFormula="C6H11NO2" hasOnlySubstanceUnits="false" id="M_Lpipecol__91__x__93__" metaid="meta_M_Lpipecol__91__x__93__" name="L-Pipecolic Acid">
<annotation>
<rdf:RDF xmlns:bqbiol="http://biomodels.net/biology-qualifiers/" xmlns:bqmodel="http://biomodels.net/model-qualifiers/" xmlns:dcterms="http://purl.org/dc/terms/" xmlns:rdf="http://www.w3.org/1999/02/22-rdf-syntax-ns#" xmlns:vCard="http://www.w3.org/2001/vcard-rdf/3.0#" xmlns:vCard4="http://www.w3.org/2006/vcard/ns#">
<rdf:Description rdf:about="#meta_M_Lpipecol__91__x__93__">
<bqbiol:is>
<rdf:Bag>
<rdf:li rdf:resource="https://identifiers.org/hmdb/HMDB00716"/>
<rdf:li rdf:resource="https://identifiers.org/inchi/InChI=1/C6H11NO2/c8-6(9)5-3-1-2-4-7-5/h5,7H,1-4H2,(H,8,9)/t5-/s2"/>
<rdf:li rdf:resource="https://identifiers.org/kegg.compound/C00408"/>
<rdf:li rdf:resource="https://identifiers.org/pubchem.compound/439227"/>
</rdf:Bag>
</bqbiol:is>
</rdf:Description>
</rdf:RDF>
</annotation>
</species>
<species boundaryCondition="false" compartment="x" constant="false" fbc:charge="-1" fbc:chemicalFormula="C21H26N7O14P2" hasOnlySubstanceUnits="false" id="M_nad__91__x__93__" metaid="meta_M_nad__91__x__93__" name="Nicotinamide Adenine Dinucleotide">
<annotation>
<rdf:RDF xmlns:bqbiol="http://biomodels.net/biology-qualifiers/" xmlns:bqmodel="http://biomodels.net/model-qualifiers/" xmlns:dcterms="http://purl.org/dc/terms/" xmlns:rdf="http://www.w3.org/1999/02/22-rdf-syntax-ns#" xmlns:vCard="http://www.w3.org/2001/vcard-rdf/3.0#" xmlns:vCard4="http://www.w3.org/2006/vcard/ns#">
<rdf:Description rdf:about="#meta_M_nad__91__x__93__">
<bqbiol:is>
<rdf:Bag>
<rdf:li rdf:resource="https://identifiers.org/hmdb/HMDB00902"/>
<rdf:li rdf:resource="https://identifiers.org/inchi/InChI=1S/C21H27N7O14P2/c22-17-12-19(25-7-24-17)28(8-26-12)21-16(32)14(30)11(41-21)6-39-44(36,37)42-43(34,35)38-5-10-13(29)15(31)20(40-10)27-3-1-2-9(4-27)18(23)33/h1-4,7-8,10-11,13-16,20-21,29-32H,5-6H2,(H5-,22,23,24,25,33,34,35,36,37)/p-1/t10-,11-,13-,14-,15-,16-,20-,21-/m1/s1"/>
<rdf:li rdf:resource="https://identifiers.org/kegg.compound/C00003"/>
<rdf:li rdf:resource="https://identifiers.org/pubchem.compound/5893"/>
</rdf:Bag>
</bqbiol:is>
</rdf:Description>
</rdf:RDF>
</annotation>
</species>
<species boundaryCondition="false" compartment="c" constant="false" fbc:charge="0" fbc:chemicalFormula="C28H44O3" hasOnlySubstanceUnits="false" id="M_2425dhvitd2__91__c__93__" metaid="meta_M_2425dhvitd2__91__c__93__" name="24R,25-Dihyoxyvitamin D2">
<annotation>
<rdf:RDF xmlns:bqbiol="http://biomodels.net/biology-qualifiers/" xmlns:bqmodel="http://biomodels.net/model-qualifiers/" xmlns:dcterms="http://purl.org/dc/terms/" xmlns:rdf="http://www.w3.org/1999/02/22-rdf-syntax-ns#" xmlns:vCard="http://www.w3.org/2001/vcard-rdf/3.0#" xmlns:vCard4="http://www.w3.org/2006/vcard/ns#">
<rdf:Description rdf:about="#meta_M_2425dhvitd2__91__c__93__">
<bqbiol:is>
<rdf:Bag>
<rdf:li rdf:resource="https://identifiers.org/inchi/InChI=1/C28H44O3/c1-19-9-12-23(29)18-22(19)11-10-21-8-7-16-27(5)24(13-14-25(21)27)20(2)15-17-28(6,31)26(3,4)30/h10-11,15,17,20,23-25,29-31H,1,7-9,12-14,16,18H2,2-6H3/b17-15+,21-10+,22-11-"/>
</rdf:Bag>
</bqbiol:is>
</rdf:Description>
</rdf:RDF>
</annotation>
</species>
<species boundaryCondition="false" compartment="e" constant="false" fbc:charge="0" fbc:chemicalFormula="C28H44O3" hasOnlySubstanceUnits="false" id="M_2425dhvitd2__91__e__93__" metaid="meta_M_2425dhvitd2__91__e__93__" name="24R,25-Dihyoxyvitamin D2">
<annotation>
<rdf:RDF xmlns:bqbiol="http://biomodels.net/biology-qualifiers/" xmlns:bqmodel="http://biomodels.net/model-qualifiers/" xmlns:dcterms="http://purl.org/dc/terms/" xmlns:rdf="http://www.w3.org/1999/02/22-rdf-syntax-ns#" xmlns:vCard="http://www.w3.org/2001/vcard-rdf/3.0#" xmlns:vCard4="http://www.w3.org/2006/vcard/ns#">
<rdf:Description rdf:about="#meta_M_2425dhvitd2__91__e__93__">
<bqbiol:is>
<rdf:Bag>
<rdf:li rdf:resource="https://identifiers.org/inchi/InChI=1/C28H44O3/c1-19-9-12-23(29)18-22(19)11-10-21-8-7-16-27(5)24(13-14-25(21)27)20(2)15-17-28(6,31)26(3,4)30/h10-11,15,17,20,23-25,29-31H,1,7-9,12-14,16,18H2,2-6H3/b17-15+,21-10+,22-11-"/>
</rdf:Bag>
</bqbiol:is>
</rdf:Description>
</rdf:RDF>
</annotation>
</species>
<species boundaryCondition="false" compartment="c" constant="false" fbc:charge="0" fbc:chemicalFormula="C27H44O3" hasOnlySubstanceUnits="false" id="M_2425dhvitd3__91__c__93__" metaid="meta_M_2425dhvitd3__91__c__93__" name="(24R)-24,25-Dihydroxycalciol">
<annotation>
<rdf:RDF xmlns:bqbiol="http://biomodels.net/biology-qualifiers/" xmlns:bqmodel="http://biomodels.net/model-qualifiers/" xmlns:dcterms="http://purl.org/dc/terms/" xmlns:rdf="http://www.w3.org/1999/02/22-rdf-syntax-ns#" xmlns:vCard="http://www.w3.org/2001/vcard-rdf/3.0#" xmlns:vCard4="http://www.w3.org/2006/vcard/ns#">
<rdf:Description rdf:about="#meta_M_2425dhvitd3__91__c__93__">
<bqbiol:is>
<rdf:Bag>
<rdf:li rdf:resource="https://identifiers.org/inchi/InChI=1S/C27H44O3/c1-18-8-12-22(28)17-21(18)11-10-20-7-6-16-27(5)23(13-14-24(20)27)19(2)9-15-25(29)26(3,4)30/h10-11,19,22-25,28-30H,1,6-9,12-17H2,2-5H3/b20-10+,21-11-/t19-,22+,23-,24+,25-,27-/m1/s1"/>
<rdf:li rdf:resource="https://identifiers.org/kegg.compound/C07712"/>
</rdf:Bag>
</bqbiol:is>
</rdf:Description>
</rdf:RDF>
</annotation>
</species>
<species boundaryCondition="false" compartment="e" constant="false" fbc:charge="0" fbc:chemicalFormula="C27H44O3" hasOnlySubstanceUnits="false" id="M_2425dhvitd3__91__e__93__" metaid="meta_M_2425dhvitd3__91__e__93__" name="(24R)-24,25-Dihydroxycalciol">
<annotation>
<rdf:RDF xmlns:bqbiol="http://biomodels.net/biology-qualifiers/" xmlns:bqmodel="http://biomodels.net/model-qualifiers/" xmlns:dcterms="http://purl.org/dc/terms/" xmlns:rdf="http://www.w3.org/1999/02/22-rdf-syntax-ns#" xmlns:vCard="http://www.w3.org/2001/vcard-rdf/3.0#" xmlns:vCard4="http://www.w3.org/2006/vcard/ns#">
<rdf:Description rdf:about="#meta_M_2425dhvitd3__91__e__93__">
<bqbiol:is>
<rdf:Bag>
<rdf:li rdf:resource="https://identifiers.org/inchi/InChI=1S/C27H44O3/c1-18-8-12-22(28)17-21(18)11-10-20-7-6-16-27(5)23(13-14-24(20)27)19(2)9-15-25(29)26(3,4)30/h10-11,19,22-25,28-30H,1,6-9,12-17H2,2-5H3/b20-10+,21-11-/t19-,22+,23-,24+,25-,27-/m1/s1"/>
<rdf:li rdf:resource="https://identifiers.org/kegg.compound/C07712"/>
</rdf:Bag>
</bqbiol:is>
</rdf:Description>
</rdf:RDF>
</annotation>
</species>
<species boundaryCondition="false" compartment="m" constant="false" fbc:charge="0" fbc:chemicalFormula="C28H44O2" hasOnlySubstanceUnits="false" id="M_25hvitd2__91__m__93__" metaid="meta_M_25hvitd2__91__m__93__" name="25-Hydroxyvitamin D2">
<notes>
<html xmlns="http://www.w3.org/1999/xhtml">
<p>metInChIString: InChI=1S/C28H44O2/c1-19-10-14-24(29)18-23(19)13-12-22-8-7-17-28(6)25(15-16-26(22)28)20(2)9-11-21(3)27(4,5)30/h9,11-13,20-21,24-26,29-30H,1,7-8,10,14-18H2,2-6H3/b11-9+,22-12+,23-13-/t20-,21+,24+,25?,26+,28-/m1/s1</p>
</html>
</notes>
<annotation>
<rdf:RDF xmlns:bqbiol="http://biomodels.net/biology-qualifiers/" xmlns:bqmodel="http://biomodels.net/model-qualifiers/" xmlns:dcterms="http://purl.org/dc/terms/" xmlns:rdf="http://www.w3.org/1999/02/22-rdf-syntax-ns#" xmlns:vCard="http://www.w3.org/2001/vcard-rdf/3.0#" xmlns:vCard4="http://www.w3.org/2006/vcard/ns#">
<rdf:Description rdf:about="#meta_M_25hvitd2__91__m__93__">
<bqbiol:is>
<rdf:Bag>
<rdf:li rdf:resource="https://identifiers.org/hmdb/HMDB01438"/>
<rdf:li rdf:resource="https://identifiers.org/pubchem.compound/22833566"/>
</rdf:Bag>
</bqbiol:is>
</rdf:Description>
</rdf:RDF>
</annotation>
</species>
<species boundaryCondition="false" compartment="m" constant="false" fbc:charge="0" fbc:chemicalFormula="C27H44O2" hasOnlySubstanceUnits="false" id="M_25hvitd3__91__m__93__" metaid="meta_M_25hvitd3__91__m__93__" name="Calcidiol">
<annotation>
<rdf:RDF xmlns:bqbiol="http://biomodels.net/biology-qualifiers/" xmlns:bqmodel="http://biomodels.net/model-qualifiers/" xmlns:dcterms="http://purl.org/dc/terms/" xmlns:rdf="http://www.w3.org/1999/02/22-rdf-syntax-ns#" xmlns:vCard="http://www.w3.org/2001/vcard-rdf/3.0#" xmlns:vCard4="http://www.w3.org/2006/vcard/ns#">
<rdf:Description rdf:about="#meta_M_25hvitd3__91__m__93__">
<bqbiol:is>
<rdf:Bag>
<rdf:li rdf:resource="https://identifiers.org/hmdb/HMDB03550"/>
<rdf:li rdf:resource="https://identifiers.org/inchi/InChI=1S/C27H44O2/c1-19-10-13-23(28)18-22(19)12-11-21-9-7-17-27(5)24(14-15-25(21)27)20(2)8-6-16-26(3,4)29/h11-12,20,23-25,28-29H,1,6-10,13-18H2,2-5H3/b21-11+,22-12-/t20-,23+,24-,25+,27-/m1/s1"/>
<rdf:li rdf:resource="https://identifiers.org/kegg.compound/C01561"/>
<rdf:li rdf:resource="https://identifiers.org/pubchem.compound/5283731"/>
</rdf:Bag>
</bqbiol:is>
</rdf:Description>
</rdf:RDF>
</annotation>
</species>
<species boundaryCondition="false" compartment="e" constant="false" fbc:charge="0" fbc:chemicalFormula="C6H5NO4" hasOnlySubstanceUnits="false" id="M_24nph__91__e__93__" metaid="meta_M_24nph__91__e__93__" name="2-Hydroxy-4-Nitrophenolate">
<annotation>
<rdf:RDF xmlns:bqbiol="http://biomodels.net/biology-qualifiers/" xmlns:bqmodel="http://biomodels.net/model-qualifiers/" xmlns:dcterms="http://purl.org/dc/terms/" xmlns:rdf="http://www.w3.org/1999/02/22-rdf-syntax-ns#" xmlns:vCard="http://www.w3.org/2001/vcard-rdf/3.0#" xmlns:vCard4="http://www.w3.org/2006/vcard/ns#">
<rdf:Description rdf:about="#meta_M_24nph__91__e__93__">
<bqbiol:is>
<rdf:Bag>
<rdf:li rdf:resource="https://identifiers.org/hmdb/HMDB02916"/>
<rdf:li rdf:resource="https://identifiers.org/inchi/InChI=1S/C6H5NO4/c8-5-2-1-4(7(10)11)3-6(5)9/h1-3,8-9H"/>
<rdf:li rdf:resource="https://identifiers.org/kegg.compound/C02235"/>
<rdf:li rdf:resource="https://identifiers.org/pubchem.compound/3505109"/>
</rdf:Bag>
</bqbiol:is>
</rdf:Description>
</rdf:RDF>
</annotation>
</species>
<species boundaryCondition="false" compartment="c" constant="false" fbc:charge="0" fbc:chemicalFormula="C6H5NO4" hasOnlySubstanceUnits="false" id="M_24nph__91__c__93__" metaid="meta_M_24nph__91__c__93__" name="2-Hydroxy-4-Nitrophenolate">
<annotation>
<rdf:RDF xmlns:bqbiol="http://biomodels.net/biology-qualifiers/" xmlns:bqmodel="http://biomodels.net/model-qualifiers/" xmlns:dcterms="http://purl.org/dc/terms/" xmlns:rdf="http://www.w3.org/1999/02/22-rdf-syntax-ns#" xmlns:vCard="http://www.w3.org/2001/vcard-rdf/3.0#" xmlns:vCard4="http://www.w3.org/2006/vcard/ns#">
<rdf:Description rdf:about="#meta_M_24nph__91__c__93__">
<bqbiol:is>
<rdf:Bag>
<rdf:li rdf:resource="https://identifiers.org/hmdb/HMDB02916"/>
<rdf:li rdf:resource="https://identifiers.org/inchi/InChI=1S/C6H5NO4/c8-5-2-1-4(7(10)11)3-6(5)9/h1-3,8-9H"/>
<rdf:li rdf:resource="https://identifiers.org/kegg.compound/C02235"/>
<rdf:li rdf:resource="https://identifiers.org/pubchem.compound/3505109"/>
</rdf:Bag>
</bqbiol:is>
</rdf:Description>
</rdf:RDF>
</annotation>
</species>
<species boundaryCondition="false" compartment="c" constant="false" fbc:charge="0" fbc:chemicalFormula="C28H44O2" hasOnlySubstanceUnits="false" id="M_25hvitd2__91__c__93__" metaid="meta_M_25hvitd2__91__c__93__" name="25-Hydroxyvitamin D2">
<notes>
<html xmlns="http://www.w3.org/1999/xhtml">
<p>metInChIString: InChI=1S/C28H44O2/c1-19-10-14-24(29)18-23(19)13-12-22-8-7-17-28(6)25(15-16-26(22)28)20(2)9-11-21(3)27(4,5)30/h9,11-13,20-21,24-26,29-30H,1,7-8,10,14-18H2,2-6H3/b11-9+,22-12+,23-13-/t20-,21+,24+,25?,26+,28-/m1/s1</p>
</html>
</notes>
<annotation>
<rdf:RDF xmlns:bqbiol="http://biomodels.net/biology-qualifiers/" xmlns:bqmodel="http://biomodels.net/model-qualifiers/" xmlns:dcterms="http://purl.org/dc/terms/" xmlns:rdf="http://www.w3.org/1999/02/22-rdf-syntax-ns#" xmlns:vCard="http://www.w3.org/2001/vcard-rdf/3.0#" xmlns:vCard4="http://www.w3.org/2006/vcard/ns#">
<rdf:Description rdf:about="#meta_M_25hvitd2__91__c__93__">
<bqbiol:is>
<rdf:Bag>
<rdf:li rdf:resource="https://identifiers.org/hmdb/HMDB01438"/>
<rdf:li rdf:resource="https://identifiers.org/pubchem.compound/22833566"/>
</rdf:Bag>
</bqbiol:is>
</rdf:Description>
</rdf:RDF>
</annotation>
</species>
<species boundaryCondition="false" compartment="e" constant="false" fbc:charge="0" fbc:chemicalFormula="C28H44O2" hasOnlySubstanceUnits="false" id="M_25hvitd2__91__e__93__" metaid="meta_M_25hvitd2__91__e__93__" name="25-Hydroxyvitamin D2">
<notes>
<html xmlns="http://www.w3.org/1999/xhtml">
<p>metInChIString: InChI=1S/C28H44O2/c1-19-10-14-24(29)18-23(19)13-12-22-8-7-17-28(6)25(15-16-26(22)28)20(2)9-11-21(3)27(4,5)30/h9,11-13,20-21,24-26,29-30H,1,7-8,10,14-18H2,2-6H3/b11-9+,22-12+,23-13-/t20-,21+,24+,25?,26+,28-/m1/s1</p>
</html>
</notes>
<annotation>
<rdf:RDF xmlns:bqbiol="http://biomodels.net/biology-qualifiers/" xmlns:bqmodel="http://biomodels.net/model-qualifiers/" xmlns:dcterms="http://purl.org/dc/terms/" xmlns:rdf="http://www.w3.org/1999/02/22-rdf-syntax-ns#" xmlns:vCard="http://www.w3.org/2001/vcard-rdf/3.0#" xmlns:vCard4="http://www.w3.org/2006/vcard/ns#">
<rdf:Description rdf:about="#meta_M_25hvitd2__91__e__93__">
<bqbiol:is>
<rdf:Bag>
<rdf:li rdf:resource="https://identifiers.org/hmdb/HMDB01438"/>
<rdf:li rdf:resource="https://identifiers.org/pubchem.compound/22833566"/>
</rdf:Bag>
</bqbiol:is>
</rdf:Description>
</rdf:RDF>
</annotation>
</species>
<species boundaryCondition="false" compartment="c" constant="false" fbc:charge="0" fbc:chemicalFormula="C27H44O2" hasOnlySubstanceUnits="false" id="M_25hvitd3__91__c__93__" metaid="meta_M_25hvitd3__91__c__93__" name="Calcidiol">
<annotation>
<rdf:RDF xmlns:bqbiol="http://biomodels.net/biology-qualifiers/" xmlns:bqmodel="http://biomodels.net/model-qualifiers/" xmlns:dcterms="http://purl.org/dc/terms/" xmlns:rdf="http://www.w3.org/1999/02/22-rdf-syntax-ns#" xmlns:vCard="http://www.w3.org/2001/vcard-rdf/3.0#" xmlns:vCard4="http://www.w3.org/2006/vcard/ns#">
<rdf:Description rdf:about="#meta_M_25hvitd3__91__c__93__">
<bqbiol:is>
<rdf:Bag>
<rdf:li rdf:resource="https://identifiers.org/hmdb/HMDB03550"/>
<rdf:li rdf:resource="https://identifiers.org/inchi/InChI=1S/C27H44O2/c1-19-10-13-23(28)18-22(19)12-11-21-9-7-17-27(5)24(14-15-25(21)27)20(2)8-6-16-26(3,4)29/h11-12,20,23-25,28-29H,1,6-10,13-18H2,2-5H3/b21-11+,22-12-/t20-,23+,24-,25+,27-/m1/s1"/>
<rdf:li rdf:resource="https://identifiers.org/kegg.compound/C01561"/>
<rdf:li rdf:resource="https://identifiers.org/pubchem.compound/5283731"/>
</rdf:Bag>
</bqbiol:is>
</rdf:Description>
</rdf:RDF>
</annotation>
</species>
<species boundaryCondition="false" compartment="e" constant="false" fbc:charge="0" fbc:chemicalFormula="C27H44O2" hasOnlySubstanceUnits="false" id="M_25hvitd3__91__e__93__" metaid="meta_M_25hvitd3__91__e__93__" name="Calcidiol">
<annotation>
<rdf:RDF xmlns:bqbiol="http://biomodels.net/biology-qualifiers/" xmlns:bqmodel="http://biomodels.net/model-qualifiers/" xmlns:dcterms="http://purl.org/dc/terms/" xmlns:rdf="http://www.w3.org/1999/02/22-rdf-syntax-ns#" xmlns:vCard="http://www.w3.org/2001/vcard-rdf/3.0#" xmlns:vCard4="http://www.w3.org/2006/vcard/ns#">
<rdf:Description rdf:about="#meta_M_25hvitd3__91__e__93__">
<bqbiol:is>
<rdf:Bag>
<rdf:li rdf:resource="https://identifiers.org/hmdb/HMDB03550"/>
<rdf:li rdf:resource="https://identifiers.org/inchi/InChI=1S/C27H44O2/c1-19-10-13-23(28)18-22(19)12-11-21-9-7-17-27(5)24(14-15-25(21)27)20(2)8-6-16-26(3,4)29/h11-12,20,23-25,28-29H,1,6-10,13-18H2,2-5H3/b21-11+,22-12-/t20-,23+,24-,25+,27-/m1/s1"/>
<rdf:li rdf:resource="https://identifiers.org/kegg.compound/C01561"/>
<rdf:li rdf:resource="https://identifiers.org/pubchem.compound/5283731"/>
</rdf:Bag>
</bqbiol:is>
</rdf:Description>
</rdf:RDF>
</annotation>
</species>
<species boundaryCondition="false" compartment="c" constant="false" fbc:charge="0" fbc:chemicalFormula="C3H5NO2" hasOnlySubstanceUnits="false" id="M_2amac__91__c__93__" metaid="meta_M_2amac__91__c__93__" name="2-Aminoacrylic Acid">
<annotation>
<rdf:RDF xmlns:bqbiol="http://biomodels.net/biology-qualifiers/" xmlns:bqmodel="http://biomodels.net/model-qualifiers/" xmlns:dcterms="http://purl.org/dc/terms/" xmlns:rdf="http://www.w3.org/1999/02/22-rdf-syntax-ns#" xmlns:vCard="http://www.w3.org/2001/vcard-rdf/3.0#" xmlns:vCard4="http://www.w3.org/2006/vcard/ns#">
<rdf:Description rdf:about="#meta_M_2amac__91__c__93__">
<bqbiol:is>
<rdf:Bag>
<rdf:li rdf:resource="https://identifiers.org/inchi/InChI=1S/C3H5NO2/c1-2(4)3(5)6/h1,4H2,(H,5,6)"/>
<rdf:li rdf:resource="https://identifiers.org/kegg.compound/C02218"/>
</rdf:Bag>
</bqbiol:is>
</rdf:Description>
</rdf:RDF>
</annotation>
</species>
<species boundaryCondition="false" compartment="c" constant="false" fbc:charge="-1" fbc:chemicalFormula="C3H3O3" hasOnlySubstanceUnits="false" id="M_pyr__91__c__93__" metaid="meta_M_pyr__91__c__93__" name="Pyruvate">
<annotation>
<rdf:RDF xmlns:bqbiol="http://biomodels.net/biology-qualifiers/" xmlns:bqmodel="http://biomodels.net/model-qualifiers/" xmlns:dcterms="http://purl.org/dc/terms/" xmlns:rdf="http://www.w3.org/1999/02/22-rdf-syntax-ns#" xmlns:vCard="http://www.w3.org/2001/vcard-rdf/3.0#" xmlns:vCard4="http://www.w3.org/2006/vcard/ns#">
<rdf:Description rdf:about="#meta_M_pyr__91__c__93__">
<bqbiol:is>
<rdf:Bag>
<rdf:li rdf:resource="https://identifiers.org/hmdb/HMDB00243"/>
<rdf:li rdf:resource="https://identifiers.org/inchi/InChI=1S/C3H4O3/c1-2(4)3(5)6/h1H3,(H,5,6)/p-1"/>
<rdf:li rdf:resource="https://identifiers.org/kegg.compound/C00022"/>
<rdf:li rdf:resource="https://identifiers.org/pubchem.compound/1060"/>
</rdf:Bag>
</bqbiol:is>
</rdf:Description>
</rdf:RDF>
</annotation>
</species>
<species boundaryCondition="false" compartment="c" constant="false" fbc:charge="-4" fbc:chemicalFormula="C21H26N7O17P3" hasOnlySubstanceUnits="false" id="M_nadph__91__c__93__" metaid="meta_M_nadph__91__c__93__" name="Nicotinamide Adenine Dinucleotide Phosphate - Reduced">
<annotation>
<rdf:RDF xmlns:bqbiol="http://biomodels.net/biology-qualifiers/" xmlns:bqmodel="http://biomodels.net/model-qualifiers/" xmlns:dcterms="http://purl.org/dc/terms/" xmlns:rdf="http://www.w3.org/1999/02/22-rdf-syntax-ns#" xmlns:vCard="http://www.w3.org/2001/vcard-rdf/3.0#" xmlns:vCard4="http://www.w3.org/2006/vcard/ns#">
<rdf:Description rdf:about="#meta_M_nadph__91__c__93__">
<bqbiol:is>
<rdf:Bag>
<rdf:li rdf:resource="https://identifiers.org/hmdb/HMDB00221"/>
<rdf:li rdf:resource="https://identifiers.org/inchi/InChI=1/C21H30N7O17P3/c22-17-12-19(25-7-24-17)28(8-26-12)21-16(44-46(33,34)35)14(30)11(43-21)6-41-48(38,39)45-47(36,37)40-5-10-13(29)15(31)20(42-10)27-3-1-2-9(4-27)18(23)32/h1,3-4,7-8,10-11,13-16,20-21,29-31H,2,5-6H2,(H2,23,32)(H,36,37)(H,38,39)(H2,22,24,25)(H2,33,34,35)/p-4/t10-,11-,13-,14-,15-,16-,20-,21-/s2"/>
<rdf:li rdf:resource="https://identifiers.org/kegg.compound/C00005"/>
<rdf:li rdf:resource="https://identifiers.org/pubchem.compound/22833512"/>
</rdf:Bag>
</bqbiol:is>
</rdf:Description>
</rdf:RDF>
</annotation>
</species>
<species boundaryCondition="false" compartment="c" constant="false" fbc:charge="-3" fbc:chemicalFormula="C21H25N7O17P3" hasOnlySubstanceUnits="false" id="M_nadp__91__c__93__" metaid="meta_M_nadp__91__c__93__" name="Nicotinamide Adenine Dinucleotide Phosphate">
<annotation>
<rdf:RDF xmlns:bqbiol="http://biomodels.net/biology-qualifiers/" xmlns:bqmodel="http://biomodels.net/model-qualifiers/" xmlns:dcterms="http://purl.org/dc/terms/" xmlns:rdf="http://www.w3.org/1999/02/22-rdf-syntax-ns#" xmlns:vCard="http://www.w3.org/2001/vcard-rdf/3.0#" xmlns:vCard4="http://www.w3.org/2006/vcard/ns#">
<rdf:Description rdf:about="#meta_M_nadp__91__c__93__">
<bqbiol:is>
<rdf:Bag>
<rdf:li rdf:resource="https://identifiers.org/hmdb/HMDB00217"/>
<rdf:li rdf:resource="https://identifiers.org/inchi/InChI=1S/C21H28N7O17P3/c22-17-12-19(25-7-24-17)28(8-26-12)21-16(44-46(33,34)35)14(30)11(43-21)6-41-48(38,39)45-47(36,37)40-5-10-13(29)15(31)20(42-10)27-3-1-2-9(4-27)18(23)32/h1-4,7-8,10-11,13-16,20-21,29-31H,5-6H2,(H7-,22,23,24,25,32,33,34,35,36,37,38,39)/p-3/t10-,11-,13-,14-,15-,16-,20-,21-/m1/s1"/>
<rdf:li rdf:resource="https://identifiers.org/kegg.compound/C00006"/>
<rdf:li rdf:resource="https://identifiers.org/pubchem.compound/5886"/>
</rdf:Bag>
</bqbiol:is>
</rdf:Description>
</rdf:RDF>
</annotation>
</species>
<species boundaryCondition="false" compartment="c" constant="false" fbc:charge="-4" fbc:chemicalFormula="C10H11N5O10P2" hasOnlySubstanceUnits="false" id="M_paps__91__c__93__" metaid="meta_M_paps__91__c__93__" name="3&apos;-Phosphoadenylyl Sulfate">
<annotation>
<rdf:RDF xmlns:bqbiol="http://biomodels.net/biology-qualifiers/" xmlns:bqmodel="http://biomodels.net/model-qualifiers/" xmlns:dcterms="http://purl.org/dc/terms/" xmlns:rdf="http://www.w3.org/1999/02/22-rdf-syntax-ns#" xmlns:vCard="http://www.w3.org/2001/vcard-rdf/3.0#" xmlns:vCard4="http://www.w3.org/2006/vcard/ns#">
<rdf:Description rdf:about="#meta_M_paps__91__c__93__">
<bqbiol:is>
<rdf:Bag>
<rdf:li rdf:resource="https://identifiers.org/hmdb/HMDB01134"/>
<rdf:li rdf:resource="https://identifiers.org/inchi/InChI=1S/C10H15N5O13P2S/c11-8-5-9(13-2-12-8)15(3-14-5)10-6(16)7(27-29(17,18)19)4(26-10)1-25-30(20,21)28-31(22,23)24/h2-4,6-7,10,16H,1H2,(H,20,21)(H2,11,12,13)(H2,17,18,19)(H,22,23,24)/p-4/t4-,6-,7-,10-/m1/s1"/>
<rdf:li rdf:resource="https://identifiers.org/kegg.compound/C00053"/>
<rdf:li rdf:resource="https://identifiers.org/pubchem.compound/10214"/>
</rdf:Bag>
</bqbiol:is>
</rdf:Description>
</rdf:RDF>
</annotation>
</species>
<species boundaryCondition="false" compartment="c" constant="false" fbc:charge="-1" fbc:chemicalFormula="C3H6NO5S" hasOnlySubstanceUnits="false" id="M_Lcyst__91__c__93__" metaid="meta_M_Lcyst__91__c__93__" name="L-Cysteic Acid">
<annotation>
<rdf:RDF xmlns:bqbiol="http://biomodels.net/biology-qualifiers/" xmlns:bqmodel="http://biomodels.net/model-qualifiers/" xmlns:dcterms="http://purl.org/dc/terms/" xmlns:rdf="http://www.w3.org/1999/02/22-rdf-syntax-ns#" xmlns:vCard="http://www.w3.org/2001/vcard-rdf/3.0#" xmlns:vCard4="http://www.w3.org/2006/vcard/ns#">
<rdf:Description rdf:about="#meta_M_Lcyst__91__c__93__">
<bqbiol:is>
<rdf:Bag>
<rdf:li rdf:resource="https://identifiers.org/hmdb/HMDB02757"/>
<rdf:li rdf:resource="https://identifiers.org/inchi/InChI=1/C3H7NO5S/c4-2(3(5)6)1-10(7,8)9/h2H,1,4H2,(H,5,6)(H,7,8,9)/p-1"/>
<rdf:li rdf:resource="https://identifiers.org/kegg.compound/C00506"/>
<rdf:li rdf:resource="https://identifiers.org/pubchem.compound/25701"/>
</rdf:Bag>
</bqbiol:is>
</rdf:Description>
</rdf:RDF>
</annotation>
</species>
<species boundaryCondition="false" compartment="c" constant="false" fbc:charge="-4" fbc:chemicalFormula="C10H11N5O10P2" hasOnlySubstanceUnits="false" id="M_pap__91__c__93__" metaid="meta_M_pap__91__c__93__" name="Adenosine 3,5-Bismonophosphate">
<annotation>
<rdf:RDF xmlns:bqbiol="http://biomodels.net/biology-qualifiers/" xmlns:bqmodel="http://biomodels.net/model-qualifiers/" xmlns:dcterms="http://purl.org/dc/terms/" xmlns:rdf="http://www.w3.org/1999/02/22-rdf-syntax-ns#" xmlns:vCard="http://www.w3.org/2001/vcard-rdf/3.0#" xmlns:vCard4="http://www.w3.org/2006/vcard/ns#">
<rdf:Description rdf:about="#meta_M_pap__91__c__93__">
<bqbiol:is>
<rdf:Bag>
<rdf:li rdf:resource="https://identifiers.org/hmdb/HMDB00061"/>
<rdf:li rdf:resource="https://identifiers.org/inchi/InChI=1S/C10H15N5O10P2/c11-8-5-9(13-2-12-8)15(3-14-5)10-6(16)7(25-27(20,21)22)4(24-10)1-23-26(17,18)19/h2-4,6-7,10,16H,1H2,(H2,11,12,13)(H2,17,18,19)(H2,20,21,22)/p-4/t4-,6-,7-,10-/m1/s1"/>
<rdf:li rdf:resource="https://identifiers.org/kegg.compound/C00054"/>
<rdf:li rdf:resource="https://identifiers.org/pubchem.compound/159296"/>
</rdf:Bag>
</bqbiol:is>
</rdf:Description>
</rdf:RDF>
</annotation>
</species>
<species boundaryCondition="false" compartment="c" constant="false" fbc:charge="-1" fbc:chemicalFormula="C6H10NO4" hasOnlySubstanceUnits="false" id="M_L2aadp__91__c__93__" metaid="meta_M_L2aadp__91__c__93__" name="L-2-Aminoadipate">
<annotation>
<rdf:RDF xmlns:bqbiol="http://biomodels.net/biology-qualifiers/" xmlns:bqmodel="http://biomodels.net/model-qualifiers/" xmlns:dcterms="http://purl.org/dc/terms/" xmlns:rdf="http://www.w3.org/1999/02/22-rdf-syntax-ns#" xmlns:vCard="http://www.w3.org/2001/vcard-rdf/3.0#" xmlns:vCard4="http://www.w3.org/2006/vcard/ns#">
<rdf:Description rdf:about="#meta_M_L2aadp__91__c__93__">
<bqbiol:is>
<rdf:Bag>
<rdf:li rdf:resource="https://identifiers.org/hmdb/HMDB00510"/>
<rdf:li rdf:resource="https://identifiers.org/inchi/InChI=1/C6H11NO4/c7-4(6(10)11)2-1-3-5(8)9/h4H,1-3,7H2,(H,8,9)(H,10,11)/p-1"/>
<rdf:li rdf:resource="https://identifiers.org/kegg.compound/C00956"/>
<rdf:li rdf:resource="https://identifiers.org/pubchem.compound/469"/>
</rdf:Bag>
</bqbiol:is>
</rdf:Description>
</rdf:RDF>
</annotation>
</species>
<species boundaryCondition="false" compartment="m" constant="false" fbc:charge="-1" fbc:chemicalFormula="C6H10NO4" hasOnlySubstanceUnits="false" id="M_L2aadp__91__m__93__" metaid="meta_M_L2aadp__91__m__93__" name="L-2-Aminoadipate">
<annotation>
<rdf:RDF xmlns:bqbiol="http://biomodels.net/biology-qualifiers/" xmlns:bqmodel="http://biomodels.net/model-qualifiers/" xmlns:dcterms="http://purl.org/dc/terms/" xmlns:rdf="http://www.w3.org/1999/02/22-rdf-syntax-ns#" xmlns:vCard="http://www.w3.org/2001/vcard-rdf/3.0#" xmlns:vCard4="http://www.w3.org/2006/vcard/ns#">
<rdf:Description rdf:about="#meta_M_L2aadp__91__m__93__">
<bqbiol:is>
<rdf:Bag>
<rdf:li rdf:resource="https://identifiers.org/hmdb/HMDB00510"/>
<rdf:li rdf:resource="https://identifiers.org/inchi/InChI=1/C6H11NO4/c7-4(6(10)11)2-1-3-5(8)9/h4H,1-3,7H2,(H,8,9)(H,10,11)/p-1"/>
<rdf:li rdf:resource="https://identifiers.org/kegg.compound/C00956"/>
<rdf:li rdf:resource="https://identifiers.org/pubchem.compound/469"/>
</rdf:Bag>
</bqbiol:is>
</rdf:Description>
</rdf:RDF>
</annotation>
</species>
<species boundaryCondition="false" compartment="m" constant="false" fbc:charge="-2" fbc:chemicalFormula="C5H4O5" hasOnlySubstanceUnits="false" id="M_akg__91__m__93__" metaid="meta_M_akg__91__m__93__" name="2-Oxoglutarate">
<annotation>
<rdf:RDF xmlns:bqbiol="http://biomodels.net/biology-qualifiers/" xmlns:bqmodel="http://biomodels.net/model-qualifiers/" xmlns:dcterms="http://purl.org/dc/terms/" xmlns:rdf="http://www.w3.org/1999/02/22-rdf-syntax-ns#" xmlns:vCard="http://www.w3.org/2001/vcard-rdf/3.0#" xmlns:vCard4="http://www.w3.org/2006/vcard/ns#">
<rdf:Description rdf:about="#meta_M_akg__91__m__93__">
<bqbiol:is>
<rdf:Bag>
<rdf:li rdf:resource="https://identifiers.org/hmdb/HMDB00208"/>
<rdf:li rdf:resource="https://identifiers.org/inchi/InChI=1S/C5H6O5/c6-3(5(9)10)1-2-4(7)8/h1-2H2,(H,7,8)(H,9,10)/p-2"/>
<rdf:li rdf:resource="https://identifiers.org/kegg.compound/C00026"/>
<rdf:li rdf:resource="https://identifiers.org/pubchem.compound/51"/>
</rdf:Bag>
</bqbiol:is>
</rdf:Description>
</rdf:RDF>
</annotation>
</species>
<species boundaryCondition="false" compartment="c" constant="false" fbc:charge="-2" fbc:chemicalFormula="C5H4O5" hasOnlySubstanceUnits="false" id="M_akg__91__c__93__" metaid="meta_M_akg__91__c__93__" name="2-Oxoglutarate">
<annotation>
<rdf:RDF xmlns:bqbiol="http://biomodels.net/biology-qualifiers/" xmlns:bqmodel="http://biomodels.net/model-qualifiers/" xmlns:dcterms="http://purl.org/dc/terms/" xmlns:rdf="http://www.w3.org/1999/02/22-rdf-syntax-ns#" xmlns:vCard="http://www.w3.org/2001/vcard-rdf/3.0#" xmlns:vCard4="http://www.w3.org/2006/vcard/ns#">
<rdf:Description rdf:about="#meta_M_akg__91__c__93__">
<bqbiol:is>
<rdf:Bag>
<rdf:li rdf:resource="https://identifiers.org/hmdb/HMDB00208"/>
<rdf:li rdf:resource="https://identifiers.org/inchi/InChI=1S/C5H6O5/c6-3(5(9)10)1-2-4(7)8/h1-2H2,(H,7,8)(H,9,10)/p-2"/>
<rdf:li rdf:resource="https://identifiers.org/kegg.compound/C00026"/>
<rdf:li rdf:resource="https://identifiers.org/pubchem.compound/51"/>
</rdf:Bag>
</bqbiol:is>
</rdf:Description>
</rdf:RDF>
</annotation>
</species>
<species boundaryCondition="false" compartment="c" constant="false" fbc:charge="-2" fbc:chemicalFormula="C5H9O7P" hasOnlySubstanceUnits="false" id="M_2dr1p__91__c__93__" metaid="meta_M_2dr1p__91__c__93__" name="2-Deoxy-D-Ribose 1-Phosphate">
<notes>
<html xmlns="http://www.w3.org/1999/xhtml">
<p>metInChIString: InChI=1S/C5H11O7P/c6-2-4-3(7)1-5(11-4)12-13(8,9)10/h3-7H,1-2H2,(H2,8,9,10)/p-2/t3-,4+,5?/m0/s1</p>
</html>
</notes>
<annotation>
<rdf:RDF xmlns:bqbiol="http://biomodels.net/biology-qualifiers/" xmlns:bqmodel="http://biomodels.net/model-qualifiers/" xmlns:dcterms="http://purl.org/dc/terms/" xmlns:rdf="http://www.w3.org/1999/02/22-rdf-syntax-ns#" xmlns:vCard="http://www.w3.org/2001/vcard-rdf/3.0#" xmlns:vCard4="http://www.w3.org/2006/vcard/ns#">
<rdf:Description rdf:about="#meta_M_2dr1p__91__c__93__">
<bqbiol:is>
<rdf:Bag>
<rdf:li rdf:resource="https://identifiers.org/kegg.compound/C00672"/>
<rdf:li rdf:resource="https://identifiers.org/pubchem.compound/5460448"/>
</rdf:Bag>
</bqbiol:is>
</rdf:Description>
</rdf:RDF>
</annotation>
</species>
<species boundaryCondition="false" compartment="c" constant="false" fbc:charge="0" fbc:chemicalFormula="C5H10O4" hasOnlySubstanceUnits="false" id="M_drib__91__c__93__" metaid="meta_M_drib__91__c__93__" name="2-Deoxy-D-Ribose">
<notes>
<html xmlns="http://www.w3.org/1999/xhtml">
<p>metInChIString: InChI=1S/C5H10O4/c6-2-4-3(7)1-5(8)9-4/h3-8H,1-2H2/t3-,4+,5?/m0/s1</p>
</html>
</notes>
<annotation>
<rdf:RDF xmlns:bqbiol="http://biomodels.net/biology-qualifiers/" xmlns:bqmodel="http://biomodels.net/model-qualifiers/" xmlns:dcterms="http://purl.org/dc/terms/" xmlns:rdf="http://www.w3.org/1999/02/22-rdf-syntax-ns#" xmlns:vCard="http://www.w3.org/2001/vcard-rdf/3.0#" xmlns:vCard4="http://www.w3.org/2006/vcard/ns#">
<rdf:Description rdf:about="#meta_M_drib__91__c__93__">
<bqbiol:is>
<rdf:Bag>
<rdf:li rdf:resource="https://identifiers.org/hmdb/HMDB03224"/>
<rdf:li rdf:resource="https://identifiers.org/kegg.compound/C01801"/>
<rdf:li rdf:resource="https://identifiers.org/pubchem.compound/22833604"/>
</rdf:Bag>
</bqbiol:is>
</rdf:Description>
</rdf:RDF>
</annotation>
</species>
<species boundaryCondition="false" compartment="c" constant="false" fbc:charge="-2" fbc:chemicalFormula="C21H27N7O14P2" hasOnlySubstanceUnits="false" id="M_nadh__91__c__93__" metaid="meta_M_nadh__91__c__93__" name="Nicotinamide Adenine Dinucleotide - Reduced">
<annotation>
<rdf:RDF xmlns:bqbiol="http://biomodels.net/biology-qualifiers/" xmlns:bqmodel="http://biomodels.net/model-qualifiers/" xmlns:dcterms="http://purl.org/dc/terms/" xmlns:rdf="http://www.w3.org/1999/02/22-rdf-syntax-ns#" xmlns:vCard="http://www.w3.org/2001/vcard-rdf/3.0#" xmlns:vCard4="http://www.w3.org/2006/vcard/ns#">
<rdf:Description rdf:about="#meta_M_nadh__91__c__93__">
<bqbiol:is>
<rdf:Bag>
<rdf:li rdf:resource="https://identifiers.org/hmdb/HMDB01487"/>
<rdf:li rdf:resource="https://identifiers.org/inchi/InChI=1S/C21H29N7O14P2/c22-17-12-19(25-7-24-17)28(8-26-12)21-16(32)14(30)11(41-21)6-39-44(36,37)42-43(34,35)38-5-10-13(29)15(31)20(40-10)27-3-1-2-9(4-27)18(23)33/h1,3-4,7-8,10-11,13-16,20-21,29-32H,2,5-6H2,(H2,23,33)(H,34,35)(H,36,37)(H2,22,24,25)/p-2/t10-,11-,13-,14-,15-,16-,20-,21-/m1/s1"/>
<rdf:li rdf:resource="https://identifiers.org/kegg.compound/C00004"/>
<rdf:li rdf:resource="https://identifiers.org/pubchem.compound/928"/>
</rdf:Bag>
</bqbiol:is>
</rdf:Description>
</rdf:RDF>
</annotation>
</species>
<species boundaryCondition="false" compartment="c" constant="false" fbc:charge="-1" fbc:chemicalFormula="C21H26N7O14P2" hasOnlySubstanceUnits="false" id="M_nad__91__c__93__" metaid="meta_M_nad__91__c__93__" name="Nicotinamide Adenine Dinucleotide">
<annotation>
<rdf:RDF xmlns:bqbiol="http://biomodels.net/biology-qualifiers/" xmlns:bqmodel="http://biomodels.net/model-qualifiers/" xmlns:dcterms="http://purl.org/dc/terms/" xmlns:rdf="http://www.w3.org/1999/02/22-rdf-syntax-ns#" xmlns:vCard="http://www.w3.org/2001/vcard-rdf/3.0#" xmlns:vCard4="http://www.w3.org/2006/vcard/ns#">
<rdf:Description rdf:about="#meta_M_nad__91__c__93__">
<bqbiol:is>
<rdf:Bag>
<rdf:li rdf:resource="https://identifiers.org/hmdb/HMDB00902"/>
<rdf:li rdf:resource="https://identifiers.org/inchi/InChI=1S/C21H27N7O14P2/c22-17-12-19(25-7-24-17)28(8-26-12)21-16(32)14(30)11(41-21)6-39-44(36,37)42-43(34,35)38-5-10-13(29)15(31)20(40-10)27-3-1-2-9(4-27)18(23)33/h1-4,7-8,10-11,13-16,20-21,29-32H,5-6H2,(H5-,22,23,24,25,33,34,35,36,37)/p-1/t10-,11-,13-,14-,15-,16-,20-,21-/m1/s1"/>
<rdf:li rdf:resource="https://identifiers.org/kegg.compound/C00003"/>
<rdf:li rdf:resource="https://identifiers.org/pubchem.compound/5893"/>
</rdf:Bag>
</bqbiol:is>
</rdf:Description>
</rdf:RDF>
</annotation>
</species>
<species boundaryCondition="false" compartment="c" constant="false" fbc:charge="-1" fbc:chemicalFormula="C4H7O3" hasOnlySubstanceUnits="false" id="M_2hb__91__c__93__" metaid="meta_M_2hb__91__c__93__" name="2-Hydroxybutyrate">
<annotation>
<rdf:RDF xmlns:bqbiol="http://biomodels.net/biology-qualifiers/" xmlns:bqmodel="http://biomodels.net/model-qualifiers/" xmlns:dcterms="http://purl.org/dc/terms/" xmlns:rdf="http://www.w3.org/1999/02/22-rdf-syntax-ns#" xmlns:vCard="http://www.w3.org/2001/vcard-rdf/3.0#" xmlns:vCard4="http://www.w3.org/2006/vcard/ns#">
<rdf:Description rdf:about="#meta_M_2hb__91__c__93__">
<bqbiol:is>
<rdf:Bag>
<rdf:li rdf:resource="https://identifiers.org/hmdb/HMDB00008"/>
<rdf:li rdf:resource="https://identifiers.org/inchi/InChI=1/C4H8O3/c1-2-3(5)4(6)7/h3,5H,2H2,1H3,(H,6,7)/p-1"/>
<rdf:li rdf:resource="https://identifiers.org/kegg.compound/C05984"/>
<rdf:li rdf:resource="https://identifiers.org/pubchem.compound/11266"/>
</rdf:Bag>
</bqbiol:is>
</rdf:Description>
</rdf:RDF>
</annotation>
</species>
<species boundaryCondition="false" compartment="c" constant="false" fbc:charge="-1" fbc:chemicalFormula="C4H5O3" hasOnlySubstanceUnits="false" id="M_2obut__91__c__93__" metaid="meta_M_2obut__91__c__93__" name="2-Oxobutanoate">
<annotation>
<rdf:RDF xmlns:bqbiol="http://biomodels.net/biology-qualifiers/" xmlns:bqmodel="http://biomodels.net/model-qualifiers/" xmlns:dcterms="http://purl.org/dc/terms/" xmlns:rdf="http://www.w3.org/1999/02/22-rdf-syntax-ns#" xmlns:vCard="http://www.w3.org/2001/vcard-rdf/3.0#" xmlns:vCard4="http://www.w3.org/2006/vcard/ns#">
<rdf:Description rdf:about="#meta_M_2obut__91__c__93__">
<bqbiol:is>
<rdf:Bag>
<rdf:li rdf:resource="https://identifiers.org/hmdb/HMDB00005"/>
<rdf:li rdf:resource="https://identifiers.org/inchi/InChI=1S/C4H6O3/c1-2-3(5)4(6)7/h2H2,1H3,(H,6,7)/p-1"/>
<rdf:li rdf:resource="https://identifiers.org/kegg.compound/C00109"/>
<rdf:li rdf:resource="https://identifiers.org/pubchem.compound/58"/>
</rdf:Bag>
</bqbiol:is>
</rdf:Description>
</rdf:RDF>
</annotation>
</species>
<species boundaryCondition="false" compartment="e" constant="false" fbc:charge="1" fbc:chemicalFormula="H" hasOnlySubstanceUnits="false" id="M_h__91__e__93__" metaid="meta_M_h__91__e__93__" name="Proton">
<annotation>
<rdf:RDF xmlns:bqbiol="http://biomodels.net/biology-qualifiers/" xmlns:bqmodel="http://biomodels.net/model-qualifiers/" xmlns:dcterms="http://purl.org/dc/terms/" xmlns:rdf="http://www.w3.org/1999/02/22-rdf-syntax-ns#" xmlns:vCard="http://www.w3.org/2001/vcard-rdf/3.0#" xmlns:vCard4="http://www.w3.org/2006/vcard/ns#">
<rdf:Description rdf:about="#meta_M_h__91__e__93__">
<bqbiol:is>
<rdf:Bag>
<rdf:li rdf:resource="https://identifiers.org/inchi/InChI=1S/p+1"/>
<rdf:li rdf:resource="https://identifiers.org/kegg.compound/C00080"/>
<rdf:li rdf:resource="https://identifiers.org/pubchem.compound/1038"/>
</rdf:Bag>
</bqbiol:is>
</rdf:Description>
</rdf:RDF>
</annotation>
</species>
<species boundaryCondition="false" compartment="e" constant="false" fbc:charge="-1" fbc:chemicalFormula="C4H7O3" hasOnlySubstanceUnits="false" id="M_2hb__91__e__93__" metaid="meta_M_2hb__91__e__93__" name="2-Hydroxybutyrate">
<annotation>
<rdf:RDF xmlns:bqbiol="http://biomodels.net/biology-qualifiers/" xmlns:bqmodel="http://biomodels.net/model-qualifiers/" xmlns:dcterms="http://purl.org/dc/terms/" xmlns:rdf="http://www.w3.org/1999/02/22-rdf-syntax-ns#" xmlns:vCard="http://www.w3.org/2001/vcard-rdf/3.0#" xmlns:vCard4="http://www.w3.org/2006/vcard/ns#">
<rdf:Description rdf:about="#meta_M_2hb__91__e__93__">
<bqbiol:is>
<rdf:Bag>
<rdf:li rdf:resource="https://identifiers.org/hmdb/HMDB00008"/>
<rdf:li rdf:resource="https://identifiers.org/inchi/InChI=1/C4H8O3/c1-2-3(5)4(6)7/h3,5H,2H2,1H3,(H,6,7)/p-1"/>
<rdf:li rdf:resource="https://identifiers.org/kegg.compound/C05984"/>
<rdf:li rdf:resource="https://identifiers.org/pubchem.compound/11266"/>
</rdf:Bag>
</bqbiol:is>
</rdf:Description>
</rdf:RDF>
</annotation>
</species>
<species boundaryCondition="false" compartment="e" constant="false" fbc:charge="-1" fbc:chemicalFormula="CHO3" hasOnlySubstanceUnits="false" id="M_hco3__91__e__93__" metaid="meta_M_hco3__91__e__93__" name="Bicarbonate">
<annotation>
<rdf:RDF xmlns:bqbiol="http://biomodels.net/biology-qualifiers/" xmlns:bqmodel="http://biomodels.net/model-qualifiers/" xmlns:dcterms="http://purl.org/dc/terms/" xmlns:rdf="http://www.w3.org/1999/02/22-rdf-syntax-ns#" xmlns:vCard="http://www.w3.org/2001/vcard-rdf/3.0#" xmlns:vCard4="http://www.w3.org/2006/vcard/ns#">
<rdf:Description rdf:about="#meta_M_hco3__91__e__93__">
<bqbiol:is>
<rdf:Bag>
<rdf:li rdf:resource="https://identifiers.org/hmdb/HMDB00595"/>
<rdf:li rdf:resource="https://identifiers.org/inchi/InChI=1S/CH2O3/c2-1(3)4/h(H2,2,3,4)/p-1"/>
<rdf:li rdf:resource="https://identifiers.org/kegg.compound/C00288"/>
<rdf:li rdf:resource="https://identifiers.org/pubchem.compound/769"/>
</rdf:Bag>
</bqbiol:is>
</rdf:Description>
</rdf:RDF>
</annotation>
</species>
<species boundaryCondition="false" compartment="c" constant="false" fbc:charge="-1" fbc:chemicalFormula="CHO3" hasOnlySubstanceUnits="false" id="M_hco3__91__c__93__" metaid="meta_M_hco3__91__c__93__" name="Bicarbonate">
<annotation>
<rdf:RDF xmlns:bqbiol="http://biomodels.net/biology-qualifiers/" xmlns:bqmodel="http://biomodels.net/model-qualifiers/" xmlns:dcterms="http://purl.org/dc/terms/" xmlns:rdf="http://www.w3.org/1999/02/22-rdf-syntax-ns#" xmlns:vCard="http://www.w3.org/2001/vcard-rdf/3.0#" xmlns:vCard4="http://www.w3.org/2006/vcard/ns#">
<rdf:Description rdf:about="#meta_M_hco3__91__c__93__">
<bqbiol:is>
<rdf:Bag>
<rdf:li rdf:resource="https://identifiers.org/hmdb/HMDB00595"/>
<rdf:li rdf:resource="https://identifiers.org/inchi/InChI=1S/CH2O3/c2-1(3)4/h(H2,2,3,4)/p-1"/>
<rdf:li rdf:resource="https://identifiers.org/kegg.compound/C00288"/>
<rdf:li rdf:resource="https://identifiers.org/pubchem.compound/769"/>
</rdf:Bag>
</bqbiol:is>
</rdf:Description>
</rdf:RDF>
</annotation>
</species>
<species boundaryCondition="false" compartment="e" constant="false" fbc:charge="1" fbc:chemicalFormula="Na" hasOnlySubstanceUnits="false" id="M_na1__91__e__93__" metaid="meta_M_na1__91__e__93__" name="Sodium">
<annotation>
<rdf:RDF xmlns:bqbiol="http://biomodels.net/biology-qualifiers/" xmlns:bqmodel="http://biomodels.net/model-qualifiers/" xmlns:dcterms="http://purl.org/dc/terms/" xmlns:rdf="http://www.w3.org/1999/02/22-rdf-syntax-ns#" xmlns:vCard="http://www.w3.org/2001/vcard-rdf/3.0#" xmlns:vCard4="http://www.w3.org/2006/vcard/ns#">
<rdf:Description rdf:about="#meta_M_na1__91__e__93__">
<bqbiol:is>
<rdf:Bag>
<rdf:li rdf:resource="https://identifiers.org/hmdb/HMDB00588"/>
<rdf:li rdf:resource="https://identifiers.org/inchi/InChI=1S/Na/q+1"/>
<rdf:li rdf:resource="https://identifiers.org/kegg.compound/C01330"/>
<rdf:li rdf:resource="https://identifiers.org/pubchem.compound/923"/>
</rdf:Bag>
</bqbiol:is>
</rdf:Description>
</rdf:RDF>
</annotation>
</species>
<species boundaryCondition="false" compartment="c" constant="false" fbc:charge="1" fbc:chemicalFormula="Na" hasOnlySubstanceUnits="false" id="M_na1__91__c__93__" metaid="meta_M_na1__91__c__93__" name="Sodium">
<annotation>
<rdf:RDF xmlns:bqbiol="http://biomodels.net/biology-qualifiers/" xmlns:bqmodel="http://biomodels.net/model-qualifiers/" xmlns:dcterms="http://purl.org/dc/terms/" xmlns:rdf="http://www.w3.org/1999/02/22-rdf-syntax-ns#" xmlns:vCard="http://www.w3.org/2001/vcard-rdf/3.0#" xmlns:vCard4="http://www.w3.org/2006/vcard/ns#">
<rdf:Description rdf:about="#meta_M_na1__91__c__93__">
<bqbiol:is>
<rdf:Bag>
<rdf:li rdf:resource="https://identifiers.org/hmdb/HMDB00588"/>
<rdf:li rdf:resource="https://identifiers.org/inchi/InChI=1S/Na/q+1"/>
<rdf:li rdf:resource="https://identifiers.org/kegg.compound/C01330"/>
<rdf:li rdf:resource="https://identifiers.org/pubchem.compound/923"/>
</rdf:Bag>
</bqbiol:is>
</rdf:Description>
</rdf:RDF>
</annotation>
</species>
<species boundaryCondition="false" compartment="c" constant="false" fbc:charge="-3" fbc:chemicalFormula="C7H7O7" hasOnlySubstanceUnits="false" id="M_2mcit__91__c__93__" metaid="meta_M_2mcit__91__c__93__" name="2-Methylcitrate">
<annotation>
<rdf:RDF xmlns:bqbiol="http://biomodels.net/biology-qualifiers/" xmlns:bqmodel="http://biomodels.net/model-qualifiers/" xmlns:dcterms="http://purl.org/dc/terms/" xmlns:rdf="http://www.w3.org/1999/02/22-rdf-syntax-ns#" xmlns:vCard="http://www.w3.org/2001/vcard-rdf/3.0#" xmlns:vCard4="http://www.w3.org/2006/vcard/ns#">
<rdf:Description rdf:about="#meta_M_2mcit__91__c__93__">
<bqbiol:is>
<rdf:Bag>
<rdf:li rdf:resource="https://identifiers.org/hmdb/HMDB00379"/>
<rdf:li rdf:resource="https://identifiers.org/inchi/InChI=1/C7H10O7/c1-3(5(10)11)7(14,6(12)13)2-4(8)9/h3,14H,2H2,1H3,(H,8,9)(H,10,11)(H,12,13)/p-3"/>
<rdf:li rdf:resource="https://identifiers.org/kegg.compound/C02225"/>
<rdf:li rdf:resource="https://identifiers.org/pubchem.compound/515"/>
</rdf:Bag>
</bqbiol:is>
</rdf:Description>
</rdf:RDF>
</annotation>
</species>
<species boundaryCondition="false" compartment="e" constant="false" fbc:charge="-3" fbc:chemicalFormula="C7H7O7" hasOnlySubstanceUnits="false" id="M_2mcit__91__e__93__" metaid="meta_M_2mcit__91__e__93__" name="2-Methylcitrate">
<annotation>
<rdf:RDF xmlns:bqbiol="http://biomodels.net/biology-qualifiers/" xmlns:bqmodel="http://biomodels.net/model-qualifiers/" xmlns:dcterms="http://purl.org/dc/terms/" xmlns:rdf="http://www.w3.org/1999/02/22-rdf-syntax-ns#" xmlns:vCard="http://www.w3.org/2001/vcard-rdf/3.0#" xmlns:vCard4="http://www.w3.org/2006/vcard/ns#">
<rdf:Description rdf:about="#meta_M_2mcit__91__e__93__">
<bqbiol:is>
<rdf:Bag>
<rdf:li rdf:resource="https://identifiers.org/hmdb/HMDB00379"/>
<rdf:li rdf:resource="https://identifiers.org/inchi/InChI=1/C7H10O7/c1-3(5(10)11)7(14,6(12)13)2-4(8)9/h3,14H,2H2,1H3,(H,8,9)(H,10,11)(H,12,13)/p-3"/>
<rdf:li rdf:resource="https://identifiers.org/kegg.compound/C02225"/>
<rdf:li rdf:resource="https://identifiers.org/pubchem.compound/515"/>
</rdf:Bag>
</bqbiol:is>
</rdf:Description>
</rdf:RDF>
</annotation>
</species>
<species boundaryCondition="false" compartment="m" constant="false" fbc:charge="-2" fbc:chemicalFormula="C21H27N7O14P2" hasOnlySubstanceUnits="false" id="M_nadh__91__m__93__" metaid="meta_M_nadh__91__m__93__" name="Nicotinamide Adenine Dinucleotide - Reduced">
<annotation>
<rdf:RDF xmlns:bqbiol="http://biomodels.net/biology-qualifiers/" xmlns:bqmodel="http://biomodels.net/model-qualifiers/" xmlns:dcterms="http://purl.org/dc/terms/" xmlns:rdf="http://www.w3.org/1999/02/22-rdf-syntax-ns#" xmlns:vCard="http://www.w3.org/2001/vcard-rdf/3.0#" xmlns:vCard4="http://www.w3.org/2006/vcard/ns#">
<rdf:Description rdf:about="#meta_M_nadh__91__m__93__">
<bqbiol:is>
<rdf:Bag>
<rdf:li rdf:resource="https://identifiers.org/hmdb/HMDB01487"/>
<rdf:li rdf:resource="https://identifiers.org/inchi/InChI=1S/C21H29N7O14P2/c22-17-12-19(25-7-24-17)28(8-26-12)21-16(32)14(30)11(41-21)6-39-44(36,37)42-43(34,35)38-5-10-13(29)15(31)20(40-10)27-3-1-2-9(4-27)18(23)33/h1,3-4,7-8,10-11,13-16,20-21,29-32H,2,5-6H2,(H2,23,33)(H,34,35)(H,36,37)(H2,22,24,25)/p-2/t10-,11-,13-,14-,15-,16-,20-,21-/m1/s1"/>
<rdf:li rdf:resource="https://identifiers.org/kegg.compound/C00004"/>
<rdf:li rdf:resource="https://identifiers.org/pubchem.compound/928"/>
</rdf:Bag>
</bqbiol:is>
</rdf:Description>
</rdf:RDF>
</annotation>
</species>
<species boundaryCondition="false" compartment="m" constant="false" fbc:charge="-1" fbc:chemicalFormula="C21H26N7O14P2" hasOnlySubstanceUnits="false" id="M_nad__91__m__93__" metaid="meta_M_nad__91__m__93__" name="Nicotinamide Adenine Dinucleotide">
<annotation>
<rdf:RDF xmlns:bqbiol="http://biomodels.net/biology-qualifiers/" xmlns:bqmodel="http://biomodels.net/model-qualifiers/" xmlns:dcterms="http://purl.org/dc/terms/" xmlns:rdf="http://www.w3.org/1999/02/22-rdf-syntax-ns#" xmlns:vCard="http://www.w3.org/2001/vcard-rdf/3.0#" xmlns:vCard4="http://www.w3.org/2006/vcard/ns#">
<rdf:Description rdf:about="#meta_M_nad__91__m__93__">
<bqbiol:is>
<rdf:Bag>
<rdf:li rdf:resource="https://identifiers.org/hmdb/HMDB00902"/>
<rdf:li rdf:resource="https://identifiers.org/inchi/InChI=1S/C21H27N7O14P2/c22-17-12-19(25-7-24-17)28(8-26-12)21-16(32)14(30)11(41-21)6-39-44(36,37)42-43(34,35)38-5-10-13(29)15(31)20(40-10)27-3-1-2-9(4-27)18(23)33/h1-4,7-8,10-11,13-16,20-21,29-32H,5-6H2,(H5-,22,23,24,25,33,34,35,36,37)/p-1/t10-,11-,13-,14-,15-,16-,20-,21-/m1/s1"/>
<rdf:li rdf:resource="https://identifiers.org/kegg.compound/C00003"/>
<rdf:li rdf:resource="https://identifiers.org/pubchem.compound/5893"/>
</rdf:Bag>
</bqbiol:is>
</rdf:Description>
</rdf:RDF>
</annotation>
</species>
<species boundaryCondition="false" compartment="m" constant="false" fbc:charge="-2" fbc:chemicalFormula="C6H6O5" hasOnlySubstanceUnits="false" id="M_2oxoadp__91__m__93__" metaid="meta_M_2oxoadp__91__m__93__" name="2-Oxoadipate">
<annotation>
<rdf:RDF xmlns:bqbiol="http://biomodels.net/biology-qualifiers/" xmlns:bqmodel="http://biomodels.net/model-qualifiers/" xmlns:dcterms="http://purl.org/dc/terms/" xmlns:rdf="http://www.w3.org/1999/02/22-rdf-syntax-ns#" xmlns:vCard="http://www.w3.org/2001/vcard-rdf/3.0#" xmlns:vCard4="http://www.w3.org/2006/vcard/ns#">
<rdf:Description rdf:about="#meta_M_2oxoadp__91__m__93__">
<bqbiol:is>
<rdf:Bag>
<rdf:li rdf:resource="https://identifiers.org/hmdb/HMDB00225"/>
<rdf:li rdf:resource="https://identifiers.org/inchi/InChI=1S/C6H8O5/c7-4(6(10)11)2-1-3-5(8)9/h1-3H2,(H,8,9)(H,10,11)/p-2"/>
<rdf:li rdf:resource="https://identifiers.org/kegg.compound/C00322"/>
<rdf:li rdf:resource="https://identifiers.org/pubchem.compound/71"/>
</rdf:Bag>
</bqbiol:is>
</rdf:Description>
</rdf:RDF>
</annotation>
</species>
<species boundaryCondition="false" compartment="m" constant="false" fbc:charge="-4" fbc:chemicalFormula="C21H32N7O16P3S" hasOnlySubstanceUnits="false" id="M_coa__91__m__93__" metaid="meta_M_coa__91__m__93__" name="Coenzyme A">
<annotation>
<rdf:RDF xmlns:bqbiol="http://biomodels.net/biology-qualifiers/" xmlns:bqmodel="http://biomodels.net/model-qualifiers/" xmlns:dcterms="http://purl.org/dc/terms/" xmlns:rdf="http://www.w3.org/1999/02/22-rdf-syntax-ns#" xmlns:vCard="http://www.w3.org/2001/vcard-rdf/3.0#" xmlns:vCard4="http://www.w3.org/2006/vcard/ns#">
<rdf:Description rdf:about="#meta_M_coa__91__m__93__">
<bqbiol:is>
<rdf:Bag>
<rdf:li rdf:resource="https://identifiers.org/hmdb/HMDB01423"/>
<rdf:li rdf:resource="https://identifiers.org/inchi/InChI=1S/C21H36N7O16P3S/c1-21(2,16(31)19(32)24-4-3-12(29)23-5-6-48)8-41-47(38,39)44-46(36,37)40-7-11-15(43-45(33,34)35)14(30)20(42-11)28-10-27-13-17(22)25-9-26-18(13)28/h9-11,14-16,20,30-31,48H,3-8H2,1-2H3,(H,23,29)(H,24,32)(H,36,37)(H,38,39)(H2,22,25,26)(H2,33,34,35)/p-4/t11-,14-,15-,16+,20-/m1/s1"/>
<rdf:li rdf:resource="https://identifiers.org/kegg.compound/C00010"/>
<rdf:li rdf:resource="https://identifiers.org/pubchem.compound/6816"/>
</rdf:Bag>
</bqbiol:is>
</rdf:Description>
</rdf:RDF>
</annotation>
</species>
<species boundaryCondition="false" compartment="m" constant="false" fbc:charge="0" fbc:chemicalFormula="CO2" hasOnlySubstanceUnits="false" id="M_co2__91__m__93__" metaid="meta_M_co2__91__m__93__" name="Carbon Dioxide">
<annotation>
<rdf:RDF xmlns:bqbiol="http://biomodels.net/biology-qualifiers/" xmlns:bqmodel="http://biomodels.net/model-qualifiers/" xmlns:dcterms="http://purl.org/dc/terms/" xmlns:rdf="http://www.w3.org/1999/02/22-rdf-syntax-ns#" xmlns:vCard="http://www.w3.org/2001/vcard-rdf/3.0#" xmlns:vCard4="http://www.w3.org/2006/vcard/ns#">
<rdf:Description rdf:about="#meta_M_co2__91__m__93__">
<bqbiol:is>
<rdf:Bag>
<rdf:li rdf:resource="https://identifiers.org/hmdb/HMDB01967"/>
<rdf:li rdf:resource="https://identifiers.org/inchi/InChI=1S/CO2/c2-1-3"/>
<rdf:li rdf:resource="https://identifiers.org/kegg.compound/C00011"/>
<rdf:li rdf:resource="https://identifiers.org/pubchem.compound/280"/>
</rdf:Bag>
</bqbiol:is>
</rdf:Description>
</rdf:RDF>
</annotation>
</species>
<species boundaryCondition="false" compartment="m" constant="false" fbc:charge="-5" fbc:chemicalFormula="C26H37N7O19P3S" hasOnlySubstanceUnits="false" id="M_glutcoa__91__m__93__" metaid="meta_M_glutcoa__91__m__93__" name="Glutaryl Coenzyme A">
<annotation>
<rdf:RDF xmlns:bqbiol="http://biomodels.net/biology-qualifiers/" xmlns:bqmodel="http://biomodels.net/model-qualifiers/" xmlns:dcterms="http://purl.org/dc/terms/" xmlns:rdf="http://www.w3.org/1999/02/22-rdf-syntax-ns#" xmlns:vCard="http://www.w3.org/2001/vcard-rdf/3.0#" xmlns:vCard4="http://www.w3.org/2006/vcard/ns#">
<rdf:Description rdf:about="#meta_M_glutcoa__91__m__93__">
<bqbiol:is>
<rdf:Bag>
<rdf:li rdf:resource="https://identifiers.org/inchi/InChI=1S/C26H42N7O19P3S/c1-26(2,21(39)24(40)29-7-6-15(34)28-8-9-56-17(37)5-3-4-16(35)36)11-49-55(46,47)52-54(44,45)48-10-14-20(51-53(41,42)43)19(38)25(50-14)33-13-32-18-22(27)30-12-31-23(18)33/h12-14,19-21,25,38-39H,3-11H2,1-2H3,(H,28,34)(H,29,40)(H,35,36)(H,44,45)(H,46,47)(H2,27,30,31)(H2,41,42,43)/p-5/t14-,19-,20-,21+,25-/m1/s1"/>
<rdf:li rdf:resource="https://identifiers.org/kegg.compound/C00527"/>
<rdf:li rdf:resource="https://identifiers.org/pubchem.compound/439252"/>
</rdf:Bag>
</bqbiol:is>
</rdf:Description>
</rdf:RDF>
</annotation>
</species>
<species boundaryCondition="false" compartment="c" constant="false" fbc:charge="-2" fbc:chemicalFormula="C6H6O5" hasOnlySubstanceUnits="false" id="M_2oxoadp__91__c__93__" metaid="meta_M_2oxoadp__91__c__93__" name="2-Oxoadipate">
<annotation>
<rdf:RDF xmlns:bqbiol="http://biomodels.net/biology-qualifiers/" xmlns:bqmodel="http://biomodels.net/model-qualifiers/" xmlns:dcterms="http://purl.org/dc/terms/" xmlns:rdf="http://www.w3.org/1999/02/22-rdf-syntax-ns#" xmlns:vCard="http://www.w3.org/2001/vcard-rdf/3.0#" xmlns:vCard4="http://www.w3.org/2006/vcard/ns#">
<rdf:Description rdf:about="#meta_M_2oxoadp__91__c__93__">
<bqbiol:is>
<rdf:Bag>
<rdf:li rdf:resource="https://identifiers.org/hmdb/HMDB00225"/>
<rdf:li rdf:resource="https://identifiers.org/inchi/InChI=1S/C6H8O5/c7-4(6(10)11)2-1-3-5(8)9/h1-3H2,(H,8,9)(H,10,11)/p-2"/>
<rdf:li rdf:resource="https://identifiers.org/kegg.compound/C00322"/>
<rdf:li rdf:resource="https://identifiers.org/pubchem.compound/71"/>
</rdf:Bag>
</bqbiol:is>
</rdf:Description>
</rdf:RDF>
</annotation>
</species>
<species boundaryCondition="false" compartment="c" constant="false" fbc:charge="0" fbc:chemicalFormula="C8H8O4" hasOnlySubstanceUnits="false" id="M_34dhmald__91__c__93__" metaid="meta_M_34dhmald__91__c__93__" name="3,4-Dihydroxymandelaldehyde">
<annotation>
<rdf:RDF xmlns:bqbiol="http://biomodels.net/biology-qualifiers/" xmlns:bqmodel="http://biomodels.net/model-qualifiers/" xmlns:dcterms="http://purl.org/dc/terms/" xmlns:rdf="http://www.w3.org/1999/02/22-rdf-syntax-ns#" xmlns:vCard="http://www.w3.org/2001/vcard-rdf/3.0#" xmlns:vCard4="http://www.w3.org/2006/vcard/ns#">
<rdf:Description rdf:about="#meta_M_34dhmald__91__c__93__">
<bqbiol:is>
<rdf:Bag>
<rdf:li rdf:resource="https://identifiers.org/inchi/InChI=1/C8H8O4/c9-4-8(12)5-1-2-6(10)7(11)3-5/h1-4,8,10-12H"/>
<rdf:li rdf:resource="https://identifiers.org/kegg.compound/C05577"/>
<rdf:li rdf:resource="https://identifiers.org/pubchem.compound/151725"/>
</rdf:Bag>
</bqbiol:is>
</rdf:Description>
</rdf:RDF>
</annotation>
</species>
<species boundaryCondition="false" compartment="c" constant="false" fbc:charge="0" fbc:chemicalFormula="C8H10O4" hasOnlySubstanceUnits="false" id="M_34dhoxpeg__91__c__93__" metaid="meta_M_34dhoxpeg__91__c__93__" name="3,4-Dihydroxyphenylethyleneglycol">
<annotation>
<rdf:RDF xmlns:bqbiol="http://biomodels.net/biology-qualifiers/" xmlns:bqmodel="http://biomodels.net/model-qualifiers/" xmlns:dcterms="http://purl.org/dc/terms/" xmlns:rdf="http://www.w3.org/1999/02/22-rdf-syntax-ns#" xmlns:vCard="http://www.w3.org/2001/vcard-rdf/3.0#" xmlns:vCard4="http://www.w3.org/2006/vcard/ns#">
<rdf:Description rdf:about="#meta_M_34dhoxpeg__91__c__93__">
<bqbiol:is>
<rdf:Bag>
<rdf:li rdf:resource="https://identifiers.org/hmdb/HMDB00318"/>
<rdf:li rdf:resource="https://identifiers.org/inchi/InChI=1/C8H10O4/c9-4-8(12)5-1-2-6(10)7(11)3-5/h1-3,8-12H,4H2"/>
<rdf:li rdf:resource="https://identifiers.org/kegg.compound/C05576"/>
<rdf:li rdf:resource="https://identifiers.org/pubchem.compound/91528"/>
</rdf:Bag>
</bqbiol:is>
</rdf:Description>
</rdf:RDF>
</annotation>
</species>
<species boundaryCondition="false" compartment="e" constant="false" fbc:charge="0" fbc:chemicalFormula="C8H10O4" hasOnlySubstanceUnits="false" id="M_34dhoxpeg__91__e__93__" metaid="meta_M_34dhoxpeg__91__e__93__" name="3,4-Dihydroxyphenylethyleneglycol">
<annotation>
<rdf:RDF xmlns:bqbiol="http://biomodels.net/biology-qualifiers/" xmlns:bqmodel="http://biomodels.net/model-qualifiers/" xmlns:dcterms="http://purl.org/dc/terms/" xmlns:rdf="http://www.w3.org/1999/02/22-rdf-syntax-ns#" xmlns:vCard="http://www.w3.org/2001/vcard-rdf/3.0#" xmlns:vCard4="http://www.w3.org/2006/vcard/ns#">
<rdf:Description rdf:about="#meta_M_34dhoxpeg__91__e__93__">
<bqbiol:is>
<rdf:Bag>
<rdf:li rdf:resource="https://identifiers.org/hmdb/HMDB00318"/>
<rdf:li rdf:resource="https://identifiers.org/inchi/InChI=1/C8H10O4/c9-4-8(12)5-1-2-6(10)7(11)3-5/h1-3,8-12H,4H2"/>
<rdf:li rdf:resource="https://identifiers.org/kegg.compound/C05576"/>
<rdf:li rdf:resource="https://identifiers.org/pubchem.compound/91528"/>
</rdf:Bag>
</bqbiol:is>
</rdf:Description>
</rdf:RDF>
</annotation>
</species>
<species boundaryCondition="false" compartment="c" constant="false" fbc:charge="-1" fbc:chemicalFormula="C8H7O4" hasOnlySubstanceUnits="false" id="M_34dhpha__91__c__93__" metaid="meta_M_34dhpha__91__c__93__" name="(3,4-Dihydroxyphenyl)Acetate">
<annotation>
<rdf:RDF xmlns:bqbiol="http://biomodels.net/biology-qualifiers/" xmlns:bqmodel="http://biomodels.net/model-qualifiers/" xmlns:dcterms="http://purl.org/dc/terms/" xmlns:rdf="http://www.w3.org/1999/02/22-rdf-syntax-ns#" xmlns:vCard="http://www.w3.org/2001/vcard-rdf/3.0#" xmlns:vCard4="http://www.w3.org/2006/vcard/ns#">
<rdf:Description rdf:about="#meta_M_34dhpha__91__c__93__">
<bqbiol:is>
<rdf:Bag>
<rdf:li rdf:resource="https://identifiers.org/hmdb/HMDB01336"/>
<rdf:li rdf:resource="https://identifiers.org/inchi/InChI=1S/C8H8O4/c9-6-2-1-5(3-7(6)10)4-8(11)12/h1-3,9-10H,4H2,(H,11,12)/p-1"/>
<rdf:li rdf:resource="https://identifiers.org/kegg.compound/C01161"/>
<rdf:li rdf:resource="https://identifiers.org/pubchem.compound/547"/>
</rdf:Bag>
</bqbiol:is>
</rdf:Description>
</rdf:RDF>
</annotation>
</species>
<species boundaryCondition="false" compartment="c" constant="false" fbc:charge="1" fbc:chemicalFormula="C15H23N6O5S" hasOnlySubstanceUnits="false" id="M_amet__91__c__93__" metaid="meta_M_amet__91__c__93__" name="S-Adenosyl-L-Methionine">
<notes>
<html xmlns="http://www.w3.org/1999/xhtml">
<p>metInChIString: InChI=1S/C15H22N6O5S/c1-27(3-2-7(16)15(24)25)4-8-10(22)11(23)14(26-8)21-6-20-9-12(17)18-5-19-13(9)21/h5-8,10-11,14,22-23H,2-4,16H2,1H3,(H2-,17,18,19,24,25)/p+1/t7-,8+,10+,11+,14+,27?/m0/s1</p>
</html>
</notes>
<annotation>
<rdf:RDF xmlns:bqbiol="http://biomodels.net/biology-qualifiers/" xmlns:bqmodel="http://biomodels.net/model-qualifiers/" xmlns:dcterms="http://purl.org/dc/terms/" xmlns:rdf="http://www.w3.org/1999/02/22-rdf-syntax-ns#" xmlns:vCard="http://www.w3.org/2001/vcard-rdf/3.0#" xmlns:vCard4="http://www.w3.org/2006/vcard/ns#">
<rdf:Description rdf:about="#meta_M_amet__91__c__93__">
<bqbiol:is>
<rdf:Bag>
<rdf:li rdf:resource="https://identifiers.org/hmdb/HMDB01185"/>
<rdf:li rdf:resource="https://identifiers.org/kegg.compound/C00019"/>
<rdf:li rdf:resource="https://identifiers.org/pubchem.compound/16757548"/>
</rdf:Bag>
</bqbiol:is>
</rdf:Description>
</rdf:RDF>
</annotation>
</species>
<species boundaryCondition="false" compartment="c" constant="false" fbc:charge="0" fbc:chemicalFormula="C14H20N6O5S" hasOnlySubstanceUnits="false" id="M_ahcys__91__c__93__" metaid="meta_M_ahcys__91__c__93__" name="S-Adenosyl-L-Homocysteine">
<annotation>
<rdf:RDF xmlns:bqbiol="http://biomodels.net/biology-qualifiers/" xmlns:bqmodel="http://biomodels.net/model-qualifiers/" xmlns:dcterms="http://purl.org/dc/terms/" xmlns:rdf="http://www.w3.org/1999/02/22-rdf-syntax-ns#" xmlns:vCard="http://www.w3.org/2001/vcard-rdf/3.0#" xmlns:vCard4="http://www.w3.org/2006/vcard/ns#">
<rdf:Description rdf:about="#meta_M_ahcys__91__c__93__">
<bqbiol:is>
<rdf:Bag>
<rdf:li rdf:resource="https://identifiers.org/hmdb/HMDB00939"/>
<rdf:li rdf:resource="https://identifiers.org/inchi/InChI=1/C14H20N6O5S/c15-6(14(23)24)1-2-26-3-7-9(21)10(22)13(25-7)20-5-19-8-11(16)17-4-18-12(8)20/h4-7,9-10,13,21-22H,1-3,15H2,(H,23,24)(H2,16,17,18)/t6-,7+,9+,10+,13+/s2"/>
<rdf:li rdf:resource="https://identifiers.org/kegg.compound/C00021"/>
<rdf:li rdf:resource="https://identifiers.org/pubchem.compound/439155"/>
</rdf:Bag>
</bqbiol:is>
</rdf:Description>
</rdf:RDF>
</annotation>
</species>
<species boundaryCondition="false" compartment="c" constant="false" fbc:charge="-1" fbc:chemicalFormula="C9H9O4" hasOnlySubstanceUnits="false" id="M_homoval__91__c__93__" metaid="meta_M_homoval__91__c__93__" name="Homovanillate">
<annotation>
<rdf:RDF xmlns:bqbiol="http://biomodels.net/biology-qualifiers/" xmlns:bqmodel="http://biomodels.net/model-qualifiers/" xmlns:dcterms="http://purl.org/dc/terms/" xmlns:rdf="http://www.w3.org/1999/02/22-rdf-syntax-ns#" xmlns:vCard="http://www.w3.org/2001/vcard-rdf/3.0#" xmlns:vCard4="http://www.w3.org/2006/vcard/ns#">
<rdf:Description rdf:about="#meta_M_homoval__91__c__93__">
<bqbiol:is>
<rdf:Bag>
<rdf:li rdf:resource="https://identifiers.org/hmdb/HMDB00118"/>
<rdf:li rdf:resource="https://identifiers.org/inchi/InChI=1S/C9H10O4/c1-13-8-4-6(5-9(11)12)2-3-7(8)10/h2-4,10H,5H2,1H3,(H,11,12)/p-1"/>
<rdf:li rdf:resource="https://identifiers.org/kegg.compound/C05582"/>
<rdf:li rdf:resource="https://identifiers.org/pubchem.compound/1738"/>
</rdf:Bag>
</bqbiol:is>
</rdf:Description>
</rdf:RDF>
</annotation>
</species>
<species boundaryCondition="false" compartment="e" constant="false" fbc:charge="0" fbc:chemicalFormula="C9H11NO4" hasOnlySubstanceUnits="false" id="M_34dhphe__91__e__93__" metaid="meta_M_34dhphe__91__e__93__" name="L-Dopa">
<annotation>
<rdf:RDF xmlns:bqbiol="http://biomodels.net/biology-qualifiers/" xmlns:bqmodel="http://biomodels.net/model-qualifiers/" xmlns:dcterms="http://purl.org/dc/terms/" xmlns:rdf="http://www.w3.org/1999/02/22-rdf-syntax-ns#" xmlns:vCard="http://www.w3.org/2001/vcard-rdf/3.0#" xmlns:vCard4="http://www.w3.org/2006/vcard/ns#">
<rdf:Description rdf:about="#meta_M_34dhphe__91__e__93__">
<bqbiol:is>
<rdf:Bag>
<rdf:li rdf:resource="https://identifiers.org/hmdb/HMDB00181"/>
<rdf:li rdf:resource="https://identifiers.org/inchi/InChI=1S/C9H11NO4/c10-6(9(13)14)3-5-1-2-7(11)8(12)4-5/h1-2,4,6,11-12H,3,10H2,(H,13,14)/t6-/m0/s1"/>
<rdf:li rdf:resource="https://identifiers.org/kegg.compound/C00355"/>
<rdf:li rdf:resource="https://identifiers.org/pubchem.compound/6047"/>
</rdf:Bag>
</bqbiol:is>
</rdf:Description>
</rdf:RDF>
</annotation>
</species>
<species boundaryCondition="false" compartment="c" constant="false" fbc:charge="0" fbc:chemicalFormula="C9H11NO4" hasOnlySubstanceUnits="false" id="M_34dhphe__91__c__93__" metaid="meta_M_34dhphe__91__c__93__" name="L-Dopa">
<annotation>
<rdf:RDF xmlns:bqbiol="http://biomodels.net/biology-qualifiers/" xmlns:bqmodel="http://biomodels.net/model-qualifiers/" xmlns:dcterms="http://purl.org/dc/terms/" xmlns:rdf="http://www.w3.org/1999/02/22-rdf-syntax-ns#" xmlns:vCard="http://www.w3.org/2001/vcard-rdf/3.0#" xmlns:vCard4="http://www.w3.org/2006/vcard/ns#">
<rdf:Description rdf:about="#meta_M_34dhphe__91__c__93__">
<bqbiol:is>
<rdf:Bag>
<rdf:li rdf:resource="https://identifiers.org/hmdb/HMDB00181"/>
<rdf:li rdf:resource="https://identifiers.org/inchi/InChI=1S/C9H11NO4/c10-6(9(13)14)3-5-1-2-7(11)8(12)4-5/h1-2,4,6,11-12H,3,10H2,(H,13,14)/t6-/m0/s1"/>
<rdf:li rdf:resource="https://identifiers.org/kegg.compound/C00355"/>
<rdf:li rdf:resource="https://identifiers.org/pubchem.compound/6047"/>
</rdf:Bag>
</bqbiol:is>
</rdf:Description>
</rdf:RDF>
</annotation>
</species>
<species boundaryCondition="false" compartment="c" constant="false" fbc:charge="0" fbc:chemicalFormula="C8H8O3" hasOnlySubstanceUnits="false" id="M_34dhpac__91__c__93__" metaid="meta_M_34dhpac__91__c__93__" name="3,4-Dihydroxyphenylacetaldehyde">
<annotation>
<rdf:RDF xmlns:bqbiol="http://biomodels.net/biology-qualifiers/" xmlns:bqmodel="http://biomodels.net/model-qualifiers/" xmlns:dcterms="http://purl.org/dc/terms/" xmlns:rdf="http://www.w3.org/1999/02/22-rdf-syntax-ns#" xmlns:vCard="http://www.w3.org/2001/vcard-rdf/3.0#" xmlns:vCard4="http://www.w3.org/2006/vcard/ns#">
<rdf:Description rdf:about="#meta_M_34dhpac__91__c__93__">
<bqbiol:is>
<rdf:Bag>
<rdf:li rdf:resource="https://identifiers.org/hmdb/HMDB03791"/>
<rdf:li rdf:resource="https://identifiers.org/inchi/InChI=1S/C8H8O3/c9-4-3-6-1-2-7(10)8(11)5-6/h1-2,4-5,10-11H,3H2"/>
<rdf:li rdf:resource="https://identifiers.org/kegg.compound/C04043"/>
<rdf:li rdf:resource="https://identifiers.org/pubchem.compound/119219"/>
</rdf:Bag>
</bqbiol:is>
</rdf:Description>
</rdf:RDF>
</annotation>
</species>
<species boundaryCondition="false" compartment="c" constant="false" fbc:charge="-1" fbc:chemicalFormula="C8H7O5" hasOnlySubstanceUnits="false" id="M_34dhoxmand__91__c__93__" metaid="meta_M_34dhoxmand__91__c__93__" name="3,4-Dihydroxymandelate">
<annotation>
<rdf:RDF xmlns:bqbiol="http://biomodels.net/biology-qualifiers/" xmlns:bqmodel="http://biomodels.net/model-qualifiers/" xmlns:dcterms="http://purl.org/dc/terms/" xmlns:rdf="http://www.w3.org/1999/02/22-rdf-syntax-ns#" xmlns:vCard="http://www.w3.org/2001/vcard-rdf/3.0#" xmlns:vCard4="http://www.w3.org/2006/vcard/ns#">
<rdf:Description rdf:about="#meta_M_34dhoxmand__91__c__93__">
<bqbiol:is>
<rdf:Bag>
<rdf:li rdf:resource="https://identifiers.org/inchi/InChI=1/C8H8O5/c9-5-2-1-4(3-6(5)10)7(11)8(12)13/h1-3,7,9-11H,(H,12,13)/p-1"/>
<rdf:li rdf:resource="https://identifiers.org/kegg.compound/C05580"/>
<rdf:li rdf:resource="https://identifiers.org/pubchem.compound/85782"/>
</rdf:Bag>
</bqbiol:is>
</rdf:Description>
</rdf:RDF>
</annotation>
</species>
<species boundaryCondition="false" compartment="m" constant="false" fbc:charge="-1" fbc:chemicalFormula="C9H7O4" hasOnlySubstanceUnits="false" id="M_34hpp__91__m__93__" metaid="meta_M_34hpp__91__m__93__" name="3-(4-Hydroxyphenyl)Pyruvate">
<annotation>
<rdf:RDF xmlns:bqbiol="http://biomodels.net/biology-qualifiers/" xmlns:bqmodel="http://biomodels.net/model-qualifiers/" xmlns:dcterms="http://purl.org/dc/terms/" xmlns:rdf="http://www.w3.org/1999/02/22-rdf-syntax-ns#" xmlns:vCard="http://www.w3.org/2001/vcard-rdf/3.0#" xmlns:vCard4="http://www.w3.org/2006/vcard/ns#">
<rdf:Description rdf:about="#meta_M_34hpp__91__m__93__">
<bqbiol:is>
<rdf:Bag>
<rdf:li rdf:resource="https://identifiers.org/hmdb/HMDB00707"/>
<rdf:li rdf:resource="https://identifiers.org/inchi/InChI=1S/C9H8O4/c10-7-3-1-6(2-4-7)5-8(11)9(12)13/h1-4,10H,5H2,(H,12,13)/p-1"/>
<rdf:li rdf:resource="https://identifiers.org/kegg.compound/C01179"/>
<rdf:li rdf:resource="https://identifiers.org/pubchem.compound/979"/>
</rdf:Bag>
</bqbiol:is>
</rdf:Description>
</rdf:RDF>
</annotation>
</species>
<species boundaryCondition="false" compartment="m" constant="false" fbc:charge="-1" fbc:chemicalFormula="C9H9O4" hasOnlySubstanceUnits="false" id="M_34hpl__91__m__93__" metaid="meta_M_34hpl__91__m__93__" name="3-(4-Hydroxyphenyl)Lactate">
<annotation>
<rdf:RDF xmlns:bqbiol="http://biomodels.net/biology-qualifiers/" xmlns:bqmodel="http://biomodels.net/model-qualifiers/" xmlns:dcterms="http://purl.org/dc/terms/" xmlns:rdf="http://www.w3.org/1999/02/22-rdf-syntax-ns#" xmlns:vCard="http://www.w3.org/2001/vcard-rdf/3.0#" xmlns:vCard4="http://www.w3.org/2006/vcard/ns#">
<rdf:Description rdf:about="#meta_M_34hpl__91__m__93__">
<bqbiol:is>
<rdf:Bag>
<rdf:li rdf:resource="https://identifiers.org/hmdb/HMDB00755"/>
<rdf:li rdf:resource="https://identifiers.org/inchi/InChI=1/C9H10O4/c10-7-3-1-6(2-4-7)5-8(11)9(12)13/h1-4,8,10-11H,5H2,(H,12,13)/p-1"/>
<rdf:li rdf:resource="https://identifiers.org/kegg.compound/C03672"/>
<rdf:li rdf:resource="https://identifiers.org/pubchem.compound/9378"/>
</rdf:Bag>
</bqbiol:is>
</rdf:Description>
</rdf:RDF>
</annotation>
</species>
<species boundaryCondition="false" compartment="c" constant="false" fbc:charge="0" fbc:chemicalFormula="CO2" hasOnlySubstanceUnits="false" id="M_co2__91__c__93__" metaid="meta_M_co2__91__c__93__" name="Carbon Dioxide">
<annotation>
<rdf:RDF xmlns:bqbiol="http://biomodels.net/biology-qualifiers/" xmlns:bqmodel="http://biomodels.net/model-qualifiers/" xmlns:dcterms="http://purl.org/dc/terms/" xmlns:rdf="http://www.w3.org/1999/02/22-rdf-syntax-ns#" xmlns:vCard="http://www.w3.org/2001/vcard-rdf/3.0#" xmlns:vCard4="http://www.w3.org/2006/vcard/ns#">
<rdf:Description rdf:about="#meta_M_co2__91__c__93__">
<bqbiol:is>
<rdf:Bag>
<rdf:li rdf:resource="https://identifiers.org/hmdb/HMDB01967"/>
<rdf:li rdf:resource="https://identifiers.org/inchi/InChI=1S/CO2/c2-1-3"/>
<rdf:li rdf:resource="https://identifiers.org/kegg.compound/C00011"/>
<rdf:li rdf:resource="https://identifiers.org/pubchem.compound/280"/>
</rdf:Bag>
</bqbiol:is>
</rdf:Description>
</rdf:RDF>
</annotation>
</species>
<species boundaryCondition="false" compartment="c" constant="false" fbc:charge="-1" fbc:chemicalFormula="C9H7O4" hasOnlySubstanceUnits="false" id="M_34hpp__91__c__93__" metaid="meta_M_34hpp__91__c__93__" name="3-(4-Hydroxyphenyl)Pyruvate">
<annotation>
<rdf:RDF xmlns:bqbiol="http://biomodels.net/biology-qualifiers/" xmlns:bqmodel="http://biomodels.net/model-qualifiers/" xmlns:dcterms="http://purl.org/dc/terms/" xmlns:rdf="http://www.w3.org/1999/02/22-rdf-syntax-ns#" xmlns:vCard="http://www.w3.org/2001/vcard-rdf/3.0#" xmlns:vCard4="http://www.w3.org/2006/vcard/ns#">
<rdf:Description rdf:about="#meta_M_34hpp__91__c__93__">
<bqbiol:is>
<rdf:Bag>
<rdf:li rdf:resource="https://identifiers.org/hmdb/HMDB00707"/>
<rdf:li rdf:resource="https://identifiers.org/inchi/InChI=1S/C9H8O4/c10-7-3-1-6(2-4-7)5-8(11)9(12)13/h1-4,10H,5H2,(H,12,13)/p-1"/>
<rdf:li rdf:resource="https://identifiers.org/kegg.compound/C01179"/>
<rdf:li rdf:resource="https://identifiers.org/pubchem.compound/979"/>
</rdf:Bag>
</bqbiol:is>
</rdf:Description>
</rdf:RDF>
</annotation>
</species>
<species boundaryCondition="false" compartment="c" constant="false" fbc:charge="-1" fbc:chemicalFormula="C8H7O4" hasOnlySubstanceUnits="false" id="M_hgentis__91__c__93__" metaid="meta_M_hgentis__91__c__93__" name="Homogentisate">
<annotation>
<rdf:RDF xmlns:bqbiol="http://biomodels.net/biology-qualifiers/" xmlns:bqmodel="http://biomodels.net/model-qualifiers/" xmlns:dcterms="http://purl.org/dc/terms/" xmlns:rdf="http://www.w3.org/1999/02/22-rdf-syntax-ns#" xmlns:vCard="http://www.w3.org/2001/vcard-rdf/3.0#" xmlns:vCard4="http://www.w3.org/2006/vcard/ns#">
<rdf:Description rdf:about="#meta_M_hgentis__91__c__93__">
<bqbiol:is>
<rdf:Bag>
<rdf:li rdf:resource="https://identifiers.org/hmdb/HMDB00130"/>
<rdf:li rdf:resource="https://identifiers.org/inchi/InChI=1S/C8H8O4/c9-6-1-2-7(10)5(3-6)4-8(11)12/h1-3,9-10H,4H2,(H,11,12)/p-1"/>
<rdf:li rdf:resource="https://identifiers.org/kegg.compound/C00544"/>
<rdf:li rdf:resource="https://identifiers.org/pubchem.compound/780"/>
</rdf:Bag>
</bqbiol:is>
</rdf:Description>
</rdf:RDF>
</annotation>
</species>
<species boundaryCondition="false" compartment="c" constant="false" fbc:charge="-1" fbc:chemicalFormula="C10H11N5O7P" hasOnlySubstanceUnits="false" id="M_35cgmp__91__c__93__" metaid="meta_M_35cgmp__91__c__93__" name="3,5-Cyclic Guanosine Monophosphate">
<annotation>
<rdf:RDF xmlns:bqbiol="http://biomodels.net/biology-qualifiers/" xmlns:bqmodel="http://biomodels.net/model-qualifiers/" xmlns:dcterms="http://purl.org/dc/terms/" xmlns:rdf="http://www.w3.org/1999/02/22-rdf-syntax-ns#" xmlns:vCard="http://www.w3.org/2001/vcard-rdf/3.0#" xmlns:vCard4="http://www.w3.org/2006/vcard/ns#">
<rdf:Description rdf:about="#meta_M_35cgmp__91__c__93__">
<bqbiol:is>
<rdf:Bag>
<rdf:li rdf:resource="https://identifiers.org/hmdb/HMDB01314"/>
<rdf:li rdf:resource="https://identifiers.org/inchi/InChI=1S/C10H12N5O7P/c11-10-13-7-4(8(17)14-10)12-2-15(7)9-5(16)6-3(21-9)1-20-23(18,19)22-6/h2-3,5-6,9,16H,1H2,(H,18,19)(H3,11,13,14,17)/p-1/t3-,5-,6-,9-/m1/s1"/>
<rdf:li rdf:resource="https://identifiers.org/kegg.compound/C00942"/>
<rdf:li rdf:resource="https://identifiers.org/pubchem.compound/24316"/>
</rdf:Bag>
</bqbiol:is>
</rdf:Description>
</rdf:RDF>
</annotation>
</species>
<species boundaryCondition="false" compartment="n" constant="false" fbc:charge="-1" fbc:chemicalFormula="C10H11N5O7P" hasOnlySubstanceUnits="false" id="M_35cgmp__91__n__93__" metaid="meta_M_35cgmp__91__n__93__" name="3,5-Cyclic Guanosine Monophosphate">
<annotation>
<rdf:RDF xmlns:bqbiol="http://biomodels.net/biology-qualifiers/" xmlns:bqmodel="http://biomodels.net/model-qualifiers/" xmlns:dcterms="http://purl.org/dc/terms/" xmlns:rdf="http://www.w3.org/1999/02/22-rdf-syntax-ns#" xmlns:vCard="http://www.w3.org/2001/vcard-rdf/3.0#" xmlns:vCard4="http://www.w3.org/2006/vcard/ns#">
<rdf:Description rdf:about="#meta_M_35cgmp__91__n__93__">
<bqbiol:is>
<rdf:Bag>
<rdf:li rdf:resource="https://identifiers.org/hmdb/HMDB01314"/>
<rdf:li rdf:resource="https://identifiers.org/inchi/InChI=1S/C10H12N5O7P/c11-10-13-7-4(8(17)14-10)12-2-15(7)9-5(16)6-3(21-9)1-20-23(18,19)22-6/h2-3,5-6,9,16H,1H2,(H,18,19)(H3,11,13,14,17)/p-1/t3-,5-,6-,9-/m1/s1"/>
<rdf:li rdf:resource="https://identifiers.org/kegg.compound/C00942"/>
<rdf:li rdf:resource="https://identifiers.org/pubchem.compound/24316"/>
</rdf:Bag>
</bqbiol:is>
</rdf:Description>
</rdf:RDF>
</annotation>
</species>
<species boundaryCondition="false" compartment="m" constant="false" fbc:charge="0" fbc:chemicalFormula="C4H9NO2" hasOnlySubstanceUnits="false" id="M_3aib__91__m__93__" metaid="meta_M_3aib__91__m__93__" name="(S)-3-Aminoisobutyric Acid">
<annotation>
<rdf:RDF xmlns:bqbiol="http://biomodels.net/biology-qualifiers/" xmlns:bqmodel="http://biomodels.net/model-qualifiers/" xmlns:dcterms="http://purl.org/dc/terms/" xmlns:rdf="http://www.w3.org/1999/02/22-rdf-syntax-ns#" xmlns:vCard="http://www.w3.org/2001/vcard-rdf/3.0#" xmlns:vCard4="http://www.w3.org/2006/vcard/ns#">
<rdf:Description rdf:about="#meta_M_3aib__91__m__93__">
<bqbiol:is>
<rdf:Bag>
<rdf:li rdf:resource="https://identifiers.org/hmdb/HMDB02166"/>
<rdf:li rdf:resource="https://identifiers.org/inchi/InChI=1S/C4H9NO2/c1-3(2-5)4(6)7/h3H,2,5H2,1H3,(H,6,7)/t3-/m0/s1"/>
<rdf:li rdf:resource="https://identifiers.org/kegg.compound/C03284"/>
<rdf:li rdf:resource="https://identifiers.org/pubchem.compound/439434"/>
</rdf:Bag>
</bqbiol:is>
</rdf:Description>
</rdf:RDF>
</annotation>
</species>
<species boundaryCondition="false" compartment="m" constant="false" fbc:charge="-1" fbc:chemicalFormula="C4H5O3" hasOnlySubstanceUnits="false" id="M_2mop__91__m__93__" metaid="meta_M_2mop__91__m__93__" name="2-Methyl-3-Oxopropanoate">
<annotation>
<rdf:RDF xmlns:bqbiol="http://biomodels.net/biology-qualifiers/" xmlns:bqmodel="http://biomodels.net/model-qualifiers/" xmlns:dcterms="http://purl.org/dc/terms/" xmlns:rdf="http://www.w3.org/1999/02/22-rdf-syntax-ns#" xmlns:vCard="http://www.w3.org/2001/vcard-rdf/3.0#" xmlns:vCard4="http://www.w3.org/2006/vcard/ns#">
<rdf:Description rdf:about="#meta_M_2mop__91__m__93__">
<bqbiol:is>
<rdf:Bag>
<rdf:li rdf:resource="https://identifiers.org/inchi/InChI=1/C4H6O3/c1-3(2-5)4(6)7/h2-3H,1H3,(H,6,7)/p-1"/>
<rdf:li rdf:resource="https://identifiers.org/kegg.compound/C00349"/>
<rdf:li rdf:resource="https://identifiers.org/pubchem.compound/296"/>
</rdf:Bag>
</bqbiol:is>
</rdf:Description>
</rdf:RDF>
</annotation>
</species>
<species boundaryCondition="false" compartment="m" constant="false" fbc:charge="-1" fbc:chemicalFormula="C5H8NO4" hasOnlySubstanceUnits="false" id="M_glu_L__91__m__93__" metaid="meta_M_glu_L__91__m__93__" name="L-Glutamate">
<annotation>
<rdf:RDF xmlns:bqbiol="http://biomodels.net/biology-qualifiers/" xmlns:bqmodel="http://biomodels.net/model-qualifiers/" xmlns:dcterms="http://purl.org/dc/terms/" xmlns:rdf="http://www.w3.org/1999/02/22-rdf-syntax-ns#" xmlns:vCard="http://www.w3.org/2001/vcard-rdf/3.0#" xmlns:vCard4="http://www.w3.org/2006/vcard/ns#">
<rdf:Description rdf:about="#meta_M_glu_L__91__m__93__">
<bqbiol:is>
<rdf:Bag>
<rdf:li rdf:resource="https://identifiers.org/hmdb/HMDB00148"/>
<rdf:li rdf:resource="https://identifiers.org/inchi/InChI=1S/C5H9NO4/c6-3(5(9)10)1-2-4(7)8/h3H,1-2,6H2,(H,7,8)(H,9,10)/p-1/t3-/m0/s1"/>
<rdf:li rdf:resource="https://identifiers.org/kegg.compound/C00025"/>
<rdf:li rdf:resource="https://identifiers.org/pubchem.compound/33032"/>
</rdf:Bag>
</bqbiol:is>
</rdf:Description>
</rdf:RDF>
</annotation>
</species>
<species boundaryCondition="false" compartment="c" constant="false" fbc:charge="0" fbc:chemicalFormula="C4H9NO2" hasOnlySubstanceUnits="false" id="M_3aib__91__c__93__" metaid="meta_M_3aib__91__c__93__" name="(S)-3-Aminoisobutyric Acid">
<annotation>
<rdf:RDF xmlns:bqbiol="http://biomodels.net/biology-qualifiers/" xmlns:bqmodel="http://biomodels.net/model-qualifiers/" xmlns:dcterms="http://purl.org/dc/terms/" xmlns:rdf="http://www.w3.org/1999/02/22-rdf-syntax-ns#" xmlns:vCard="http://www.w3.org/2001/vcard-rdf/3.0#" xmlns:vCard4="http://www.w3.org/2006/vcard/ns#">
<rdf:Description rdf:about="#meta_M_3aib__91__c__93__">
<bqbiol:is>
<rdf:Bag>
<rdf:li rdf:resource="https://identifiers.org/hmdb/HMDB02166"/>
<rdf:li rdf:resource="https://identifiers.org/inchi/InChI=1S/C4H9NO2/c1-3(2-5)4(6)7/h3H,2,5H2,1H3,(H,6,7)/t3-/m0/s1"/>
<rdf:li rdf:resource="https://identifiers.org/kegg.compound/C03284"/>
<rdf:li rdf:resource="https://identifiers.org/pubchem.compound/439434"/>
</rdf:Bag>
</bqbiol:is>
</rdf:Description>
</rdf:RDF>
</annotation>
</species>
<species boundaryCondition="false" compartment="m" constant="false" fbc:charge="-1" fbc:chemicalFormula="C57H85O3" hasOnlySubstanceUnits="false" id="M_3dphb__91__m__93__" metaid="meta_M_3dphb__91__m__93__" name="3-Decaprenyl-4-Hydroxybenzoate">
<annotation>
<rdf:RDF xmlns:bqbiol="http://biomodels.net/biology-qualifiers/" xmlns:bqmodel="http://biomodels.net/model-qualifiers/" xmlns:dcterms="http://purl.org/dc/terms/" xmlns:rdf="http://www.w3.org/1999/02/22-rdf-syntax-ns#" xmlns:vCard="http://www.w3.org/2001/vcard-rdf/3.0#" xmlns:vCard4="http://www.w3.org/2006/vcard/ns#">
<rdf:Description rdf:about="#meta_M_3dphb__91__m__93__">
<bqbiol:is>
<rdf:Bag>
<rdf:li rdf:resource="https://identifiers.org/inchi/InChI=1S/C57H86O3/c1-44(2)21-12-22-45(3)23-13-24-46(4)25-14-26-47(5)27-15-28-48(6)29-16-30-49(7)31-17-32-50(8)33-18-34-51(9)35-19-36-52(10)37-20-38-53(11)39-40-54-43-55(57(59)60)41-42-56(54)58/h21,23,25,27,29,31,33,35,37,39,41-43,58H,12-20,22,24,26,28,30,32,34,36,38,40H2,1-11H3,(H,59,60)/p-1/b45-23+,46-25+,47-27+,48-29+,49-31+,50-33+,51-35+,52-37+,53-39+"/>
</rdf:Bag>
</bqbiol:is>
</rdf:Description>
</rdf:RDF>
</annotation>
</species>
<species boundaryCondition="false" compartment="m" constant="false" fbc:charge="-1" fbc:chemicalFormula="C57H85O4" hasOnlySubstanceUnits="false" id="M_3dpdhb__91__m__93__" metaid="meta_M_3dpdhb__91__m__93__" name="3-Decaprenyl-4,5-Dihdydroxybenzoate">
<annotation>
<rdf:RDF xmlns:bqbiol="http://biomodels.net/biology-qualifiers/" xmlns:bqmodel="http://biomodels.net/model-qualifiers/" xmlns:dcterms="http://purl.org/dc/terms/" xmlns:rdf="http://www.w3.org/1999/02/22-rdf-syntax-ns#" xmlns:vCard="http://www.w3.org/2001/vcard-rdf/3.0#" xmlns:vCard4="http://www.w3.org/2006/vcard/ns#">
<rdf:Description rdf:about="#meta_M_3dpdhb__91__m__93__">
<bqbiol:is>
<rdf:Bag>
<rdf:li rdf:resource="https://identifiers.org/inchi/InChI=1S/C57H86O4/c1-43(2)21-12-22-44(3)23-13-24-45(4)25-14-26-46(5)27-15-28-47(6)29-16-30-48(7)31-17-32-49(8)33-18-34-50(9)35-19-36-51(10)37-20-38-52(11)39-40-53-41-54(57(60)61)42-55(58)56(53)59/h21,23,25,27,29,31,33,35,37,39,41-42,58-59H,12-20,22,24,26,28,30,32,34,36,38,40H2,1-11H3,(H,60,61)/p-1/b44-23+,45-25+,46-27+,47-29+,48-31+,49-33+,50-35+,51-37+,52-39+"/>
</rdf:Bag>
</bqbiol:is>
</rdf:Description>
</rdf:RDF>
</annotation>
</species>
<species boundaryCondition="false" compartment="c" constant="false" fbc:charge="1" fbc:chemicalFormula="C18H38NO2" hasOnlySubstanceUnits="false" id="M_3dsphgn__91__c__93__" metaid="meta_M_3dsphgn__91__c__93__" name="(2S)-1-Hydroxy-3-Oxooctadecan-2-Aminium">
<annotation>
<rdf:RDF xmlns:bqbiol="http://biomodels.net/biology-qualifiers/" xmlns:bqmodel="http://biomodels.net/model-qualifiers/" xmlns:dcterms="http://purl.org/dc/terms/" xmlns:rdf="http://www.w3.org/1999/02/22-rdf-syntax-ns#" xmlns:vCard="http://www.w3.org/2001/vcard-rdf/3.0#" xmlns:vCard4="http://www.w3.org/2006/vcard/ns#">
<rdf:Description rdf:about="#meta_M_3dsphgn__91__c__93__">
<bqbiol:is>
<rdf:Bag>
<rdf:li rdf:resource="https://identifiers.org/inchi/InChI=1S/C18H37NO2/c1-2-3-4-5-6-7-8-9-10-11-12-13-14-15-18(21)17(19)16-20/h17,20H,2-16,19H2,1H3/p+1/t17-/m0/s1"/>
<rdf:li rdf:resource="https://identifiers.org/kegg.compound/C02934"/>
</rdf:Bag>
</bqbiol:is>
</rdf:Description>
</rdf:RDF>
</annotation>
</species>
<species boundaryCondition="false" compartment="c" constant="false" fbc:charge="1" fbc:chemicalFormula="C18H40NO2" hasOnlySubstanceUnits="false" id="M_sphgn__91__c__93__" metaid="meta_M_sphgn__91__c__93__" name="Sphinganine">
<annotation>
<rdf:RDF xmlns:bqbiol="http://biomodels.net/biology-qualifiers/" xmlns:bqmodel="http://biomodels.net/model-qualifiers/" xmlns:dcterms="http://purl.org/dc/terms/" xmlns:rdf="http://www.w3.org/1999/02/22-rdf-syntax-ns#" xmlns:vCard="http://www.w3.org/2001/vcard-rdf/3.0#" xmlns:vCard4="http://www.w3.org/2006/vcard/ns#">
<rdf:Description rdf:about="#meta_M_sphgn__91__c__93__">
<bqbiol:is>
<rdf:Bag>
<rdf:li rdf:resource="https://identifiers.org/hmdb/HMDB00269"/>
<rdf:li rdf:resource="https://identifiers.org/inchi/InChI=1S/C18H39NO2/c1-2-3-4-5-6-7-8-9-10-11-12-13-14-15-18(21)17(19)16-20/h17-18,20-21H,2-16,19H2,1H3/p+1/t17-,18+/m0/s1"/>
<rdf:li rdf:resource="https://identifiers.org/kegg.compound/C00836"/>
<rdf:li rdf:resource="https://identifiers.org/pubchem.compound/91486"/>
</rdf:Bag>
</bqbiol:is>
</rdf:Description>
</rdf:RDF>
</annotation>
</species>
<species boundaryCondition="false" compartment="c" constant="false" fbc:charge="0" fbc:chemicalFormula="C7H7NO3" hasOnlySubstanceUnits="false" id="M_3hanthrn__91__c__93__" metaid="meta_M_3hanthrn__91__c__93__" name="3-Hydroxyanthranilate">
<annotation>
<rdf:RDF xmlns:bqbiol="http://biomodels.net/biology-qualifiers/" xmlns:bqmodel="http://biomodels.net/model-qualifiers/" xmlns:dcterms="http://purl.org/dc/terms/" xmlns:rdf="http://www.w3.org/1999/02/22-rdf-syntax-ns#" xmlns:vCard="http://www.w3.org/2001/vcard-rdf/3.0#" xmlns:vCard4="http://www.w3.org/2006/vcard/ns#">
<rdf:Description rdf:about="#meta_M_3hanthrn__91__c__93__">
<bqbiol:is>
<rdf:Bag>
<rdf:li rdf:resource="https://identifiers.org/inchi/InChI=1S/C7H7NO3/c8-6-4(7(10)11)2-1-3-5(6)9/h1-3,9H,8H2,(H,10,11)"/>
<rdf:li rdf:resource="https://identifiers.org/kegg.compound/C00632"/>
</rdf:Bag>
</bqbiol:is>
</rdf:Description>
</rdf:RDF>
</annotation>
</species>
<species boundaryCondition="false" compartment="c" constant="false" fbc:charge="-1" fbc:chemicalFormula="C7H6NO5" hasOnlySubstanceUnits="false" id="M_cmusa__91__c__93__" metaid="meta_M_cmusa__91__c__93__" name="Cis,Cis-2-Amino-3-(3-Oxoprop-1-Enyl)But-2-Enedioate">
<annotation>
<rdf:RDF xmlns:bqbiol="http://biomodels.net/biology-qualifiers/" xmlns:bqmodel="http://biomodels.net/model-qualifiers/" xmlns:dcterms="http://purl.org/dc/terms/" xmlns:rdf="http://www.w3.org/1999/02/22-rdf-syntax-ns#" xmlns:vCard="http://www.w3.org/2001/vcard-rdf/3.0#" xmlns:vCard4="http://www.w3.org/2006/vcard/ns#">
<rdf:Description rdf:about="#meta_M_cmusa__91__c__93__">
<bqbiol:is>
<rdf:Bag>
<rdf:li rdf:resource="https://identifiers.org/inchi/InChI=1S/C7H7NO5/c8-5(7(12)13)4(6(10)11)2-1-3-9/h1-3H,8H2,(H,10,11)(H,12,13)/p-1/b2-1-,5-4-"/>
<rdf:li rdf:resource="https://identifiers.org/kegg.compound/C04409"/>
<rdf:li rdf:resource="https://identifiers.org/pubchem.compound/5280673"/>
</rdf:Bag>
</bqbiol:is>
</rdf:Description>
</rdf:RDF>
</annotation>
</species>
<species boundaryCondition="false" compartment="m" constant="false" fbc:charge="-4" fbc:chemicalFormula="C25H36N7O17P3S" hasOnlySubstanceUnits="false" id="M_b2coa__91__m__93__" metaid="meta_M_b2coa__91__m__93__" name="Crotonoyl Coenzyme A">
<annotation>
<rdf:RDF xmlns:bqbiol="http://biomodels.net/biology-qualifiers/" xmlns:bqmodel="http://biomodels.net/model-qualifiers/" xmlns:dcterms="http://purl.org/dc/terms/" xmlns:rdf="http://www.w3.org/1999/02/22-rdf-syntax-ns#" xmlns:vCard="http://www.w3.org/2001/vcard-rdf/3.0#" xmlns:vCard4="http://www.w3.org/2006/vcard/ns#">
<rdf:Description rdf:about="#meta_M_b2coa__91__m__93__">
<bqbiol:is>
<rdf:Bag>
<rdf:li rdf:resource="https://identifiers.org/inchi/InChI=1/C25H40N7O17P3S/c1-4-5-16(34)53-9-8-27-15(33)6-7-28-23(37)20(36)25(2,3)11-46-52(43,44)49-51(41,42)45-10-14-19(48-50(38,39)40)18(35)24(47-14)32-13-31-17-21(26)29-12-30-22(17)32/h4-5,12-14,18-20,24,35-36H,6-11H2,1-3H3,(H,27,33)(H,28,37)(H,41,42)(H,43,44)(H2,26,29,30)(H2,38,39,40)/p-4/b5-4+/t14-,18-,19-,20+,24-/s2"/>
<rdf:li rdf:resource="https://identifiers.org/kegg.compound/C00877"/>
<rdf:li rdf:resource="https://identifiers.org/pubchem.compound/5280381"/>
</rdf:Bag>
</bqbiol:is>
</rdf:Description>
</rdf:RDF>
</annotation>
</species>
<species boundaryCondition="false" compartment="m" constant="false" fbc:charge="-4" fbc:chemicalFormula="C25H38N7O18P3S" hasOnlySubstanceUnits="false" id="M_3hbcoa_R__91__m__93__" metaid="meta_M_3hbcoa_R__91__m__93__" name="(R)-3-Hydroxybutanoyl Coenzyme A">
<annotation>
<rdf:RDF xmlns:bqbiol="http://biomodels.net/biology-qualifiers/" xmlns:bqmodel="http://biomodels.net/model-qualifiers/" xmlns:dcterms="http://purl.org/dc/terms/" xmlns:rdf="http://www.w3.org/1999/02/22-rdf-syntax-ns#" xmlns:vCard="http://www.w3.org/2001/vcard-rdf/3.0#" xmlns:vCard4="http://www.w3.org/2006/vcard/ns#">
<rdf:Description rdf:about="#meta_M_3hbcoa_R__91__m__93__">
<bqbiol:is>
<rdf:Bag>
<rdf:li rdf:resource="https://identifiers.org/inchi/InChI=1S/C25H42N7O18P3S/c1-13(33)8-16(35)54-7-6-27-15(34)4-5-28-23(38)20(37)25(2,3)10-47-53(44,45)50-52(42,43)46-9-14-19(49-51(39,40)41)18(36)24(48-14)32-12-31-17-21(26)29-11-30-22(17)32/h11-14,18-20,24,33,36-37H,4-10H2,1-3H3,(H,27,34)(H,28,38)(H,42,43)(H,44,45)(H2,26,29,30)(H2,39,40,41)/p-4/t13-,14-,18-,19-,20+,24-/m1/s1"/>
<rdf:li rdf:resource="https://identifiers.org/kegg.compound/C03561"/>
<rdf:li rdf:resource="https://identifiers.org/pubchem.compound/11966146"/>
</rdf:Bag>
</bqbiol:is>
</rdf:Description>
</rdf:RDF>
</annotation>
</species>
<species boundaryCondition="false" compartment="m" constant="false" fbc:charge="-4" fbc:chemicalFormula="C25H38N7O18P3S" hasOnlySubstanceUnits="false" id="M_3hibutcoa__91__m__93__" metaid="meta_M_3hibutcoa__91__m__93__" name="(S)-3-Hydroxyisobutyryl Coenzyme A">
<annotation>
<rdf:RDF xmlns:bqbiol="http://biomodels.net/biology-qualifiers/" xmlns:bqmodel="http://biomodels.net/model-qualifiers/" xmlns:dcterms="http://purl.org/dc/terms/" xmlns:rdf="http://www.w3.org/1999/02/22-rdf-syntax-ns#" xmlns:vCard="http://www.w3.org/2001/vcard-rdf/3.0#" xmlns:vCard4="http://www.w3.org/2006/vcard/ns#">
<rdf:Description rdf:about="#meta_M_3hibutcoa__91__m__93__">
<bqbiol:is>
<rdf:Bag>
<rdf:li rdf:resource="https://identifiers.org/inchi/InChI=1/C25H42N7O18P3S/c1-13(8-33)24(38)54-7-6-27-15(34)4-5-28-22(37)19(36)25(2,3)10-47-53(44,45)50-52(42,43)46-9-14-18(49-51(39,40)41)17(35)23(48-14)32-12-31-16-20(26)29-11-30-21(16)32/h11-14,17-19,23,33,35-36H,4-10H2,1-3H3,(H,27,34)(H,28,37)(H,42,43)(H,44,45)(H2,26,29,30)(H2,39,40,41)/p-4/t13-,14+,17+,18+,19-,23+/s2"/>
<rdf:li rdf:resource="https://identifiers.org/kegg.compound/C04047"/>
</rdf:Bag>
</bqbiol:is>
</rdf:Description>
</rdf:RDF>
</annotation>
</species>
<species boundaryCondition="false" compartment="m" constant="false" fbc:charge="-1" fbc:chemicalFormula="C4H7O3" hasOnlySubstanceUnits="false" id="M_3hmp__91__m__93__" metaid="meta_M_3hmp__91__m__93__" name="3-Hydroxy-2-Methylpropanoate">
<annotation>
<rdf:RDF xmlns:bqbiol="http://biomodels.net/biology-qualifiers/" xmlns:bqmodel="http://biomodels.net/model-qualifiers/" xmlns:dcterms="http://purl.org/dc/terms/" xmlns:rdf="http://www.w3.org/1999/02/22-rdf-syntax-ns#" xmlns:vCard="http://www.w3.org/2001/vcard-rdf/3.0#" xmlns:vCard4="http://www.w3.org/2006/vcard/ns#">
<rdf:Description rdf:about="#meta_M_3hmp__91__m__93__">
<bqbiol:is>
<rdf:Bag>
<rdf:li rdf:resource="https://identifiers.org/hmdb/HMDB00023"/>
<rdf:li rdf:resource="https://identifiers.org/inchi/InChI=1/C4H8O3/c1-3(2-5)4(6)7/h3,5H,2H2,1H3,(H,6,7)/p-1/t3-/s2"/>
<rdf:li rdf:resource="https://identifiers.org/kegg.compound/C06001"/>
<rdf:li rdf:resource="https://identifiers.org/pubchem.compound/440873"/>
</rdf:Bag>
</bqbiol:is>
</rdf:Description>
</rdf:RDF>
</annotation>
</species>
<species boundaryCondition="false" compartment="c" constant="false" fbc:charge="-1" fbc:chemicalFormula="C5H8NO4" hasOnlySubstanceUnits="false" id="M_glu_L__91__c__93__" metaid="meta_M_glu_L__91__c__93__" name="L-Glutamate">
<annotation>
<rdf:RDF xmlns:bqbiol="http://biomodels.net/biology-qualifiers/" xmlns:bqmodel="http://biomodels.net/model-qualifiers/" xmlns:dcterms="http://purl.org/dc/terms/" xmlns:rdf="http://www.w3.org/1999/02/22-rdf-syntax-ns#" xmlns:vCard="http://www.w3.org/2001/vcard-rdf/3.0#" xmlns:vCard4="http://www.w3.org/2006/vcard/ns#">
<rdf:Description rdf:about="#meta_M_glu_L__91__c__93__">
<bqbiol:is>
<rdf:Bag>
<rdf:li rdf:resource="https://identifiers.org/hmdb/HMDB00148"/>
<rdf:li rdf:resource="https://identifiers.org/inchi/InChI=1S/C5H9NO4/c6-3(5(9)10)1-2-4(7)8/h3H,1-2,6H2,(H,7,8)(H,9,10)/p-1/t3-/m0/s1"/>
<rdf:li rdf:resource="https://identifiers.org/kegg.compound/C00025"/>
<rdf:li rdf:resource="https://identifiers.org/pubchem.compound/33032"/>
</rdf:Bag>
</bqbiol:is>
</rdf:Description>
</rdf:RDF>
</annotation>
</species>
<species boundaryCondition="false" compartment="c" constant="false" fbc:charge="0" fbc:chemicalFormula="C10H12N2O4" hasOnlySubstanceUnits="false" id="M_hLkynr__91__c__93__" metaid="meta_M_hLkynr__91__c__93__" name="3-Hydroxy-L-Kynurenine">
<annotation>
<rdf:RDF xmlns:bqbiol="http://biomodels.net/biology-qualifiers/" xmlns:bqmodel="http://biomodels.net/model-qualifiers/" xmlns:dcterms="http://purl.org/dc/terms/" xmlns:rdf="http://www.w3.org/1999/02/22-rdf-syntax-ns#" xmlns:vCard="http://www.w3.org/2001/vcard-rdf/3.0#" xmlns:vCard4="http://www.w3.org/2006/vcard/ns#">
<rdf:Description rdf:about="#meta_M_hLkynr__91__c__93__">
<bqbiol:is>
<rdf:Bag>
<rdf:li rdf:resource="https://identifiers.org/hmdb/HMDB01152"/>
<rdf:li rdf:resource="https://identifiers.org/inchi/InChI=1/C10H12N2O4/c11-6(10(15)16)4-8(14)5-2-1-3-7(13)9(5)12/h1-3,6,13H,4,11-12H2,(H,15,16)/t6-/s2"/>
<rdf:li rdf:resource="https://identifiers.org/kegg.compound/C03227"/>
<rdf:li rdf:resource="https://identifiers.org/pubchem.compound/11811"/>
</rdf:Bag>
</bqbiol:is>
</rdf:Description>
</rdf:RDF>
</annotation>
</species>
<species boundaryCondition="false" compartment="c" constant="false" fbc:charge="-1" fbc:chemicalFormula="C10H8NO5" hasOnlySubstanceUnits="false" id="M_42A3HP24DB__91__c__93__" metaid="meta_M_42A3HP24DB__91__c__93__" name="4-(2-Amino-3-Hydroxyphenyl)-2,4-Dioxobutanoate">
<annotation>
<rdf:RDF xmlns:bqbiol="http://biomodels.net/biology-qualifiers/" xmlns:bqmodel="http://biomodels.net/model-qualifiers/" xmlns:dcterms="http://purl.org/dc/terms/" xmlns:rdf="http://www.w3.org/1999/02/22-rdf-syntax-ns#" xmlns:vCard="http://www.w3.org/2001/vcard-rdf/3.0#" xmlns:vCard4="http://www.w3.org/2006/vcard/ns#">
<rdf:Description rdf:about="#meta_M_42A3HP24DB__91__c__93__">
<bqbiol:is>
<rdf:Bag>
<rdf:li rdf:resource="https://identifiers.org/inchi/InChI=1S/C10H9NO5/c11-9-5(2-1-3-6(9)12)7(13)4-8(14)10(15)16/h1-3,12H,4,11H2,(H,15,16)/p-1"/>
<rdf:li rdf:resource="https://identifiers.org/kegg.compound/C05645"/>
<rdf:li rdf:resource="https://identifiers.org/pubchem.compound/440741"/>
</rdf:Bag>
</bqbiol:is>
</rdf:Description>
</rdf:RDF>
</annotation>
</species>
<species boundaryCondition="false" compartment="c" constant="false" fbc:charge="1" fbc:chemicalFormula="C8H12NO2" hasOnlySubstanceUnits="false" id="M_dopa__91__c__93__" metaid="meta_M_dopa__91__c__93__" name="Dopamine">
<annotation>
<rdf:RDF xmlns:bqbiol="http://biomodels.net/biology-qualifiers/" xmlns:bqmodel="http://biomodels.net/model-qualifiers/" xmlns:dcterms="http://purl.org/dc/terms/" xmlns:rdf="http://www.w3.org/1999/02/22-rdf-syntax-ns#" xmlns:vCard="http://www.w3.org/2001/vcard-rdf/3.0#" xmlns:vCard4="http://www.w3.org/2006/vcard/ns#">
<rdf:Description rdf:about="#meta_M_dopa__91__c__93__">
<bqbiol:is>
<rdf:Bag>
<rdf:li rdf:resource="https://identifiers.org/hmdb/HMDB00073"/>
<rdf:li rdf:resource="https://identifiers.org/inchi/InChI=1S/C8H11NO2/c9-4-3-6-1-2-7(10)8(11)5-6/h1-2,5,10-11H,3-4,9H2/p+1"/>
<rdf:li rdf:resource="https://identifiers.org/kegg.compound/C03758"/>
<rdf:li rdf:resource="https://identifiers.org/pubchem.compound/681"/>
</rdf:Bag>
</bqbiol:is>
</rdf:Description>
</rdf:RDF>
</annotation>
</species>
<species boundaryCondition="false" compartment="c" constant="false" fbc:charge="-4" fbc:chemicalFormula="C21H32N7O16P3S" hasOnlySubstanceUnits="false" id="M_coa__91__c__93__" metaid="meta_M_coa__91__c__93__" name="Coenzyme A">
<annotation>
<rdf:RDF xmlns:bqbiol="http://biomodels.net/biology-qualifiers/" xmlns:bqmodel="http://biomodels.net/model-qualifiers/" xmlns:dcterms="http://purl.org/dc/terms/" xmlns:rdf="http://www.w3.org/1999/02/22-rdf-syntax-ns#" xmlns:vCard="http://www.w3.org/2001/vcard-rdf/3.0#" xmlns:vCard4="http://www.w3.org/2006/vcard/ns#">
<rdf:Description rdf:about="#meta_M_coa__91__c__93__">
<bqbiol:is>
<rdf:Bag>
<rdf:li rdf:resource="https://identifiers.org/hmdb/HMDB01423"/>
<rdf:li rdf:resource="https://identifiers.org/inchi/InChI=1S/C21H36N7O16P3S/c1-21(2,16(31)19(32)24-4-3-12(29)23-5-6-48)8-41-47(38,39)44-46(36,37)40-7-11-15(43-45(33,34)35)14(30)20(42-11)28-10-27-13-17(22)25-9-26-18(13)28/h9-11,14-16,20,30-31,48H,3-8H2,1-2H3,(H,23,29)(H,24,32)(H,36,37)(H,38,39)(H2,22,25,26)(H2,33,34,35)/p-4/t11-,14-,15-,16+,20-/m1/s1"/>
<rdf:li rdf:resource="https://identifiers.org/kegg.compound/C00010"/>
<rdf:li rdf:resource="https://identifiers.org/pubchem.compound/6816"/>
</rdf:Bag>
</bqbiol:is>
</rdf:Description>
</rdf:RDF>
</annotation>
</species>
<species boundaryCondition="false" compartment="c" constant="false" fbc:charge="-1" fbc:chemicalFormula="C3H5O3" hasOnlySubstanceUnits="false" id="M_3hpp__91__c__93__" metaid="meta_M_3hpp__91__c__93__" name="3-Hydroxypropionate">
<annotation>
<rdf:RDF xmlns:bqbiol="http://biomodels.net/biology-qualifiers/" xmlns:bqmodel="http://biomodels.net/model-qualifiers/" xmlns:dcterms="http://purl.org/dc/terms/" xmlns:rdf="http://www.w3.org/1999/02/22-rdf-syntax-ns#" xmlns:vCard="http://www.w3.org/2001/vcard-rdf/3.0#" xmlns:vCard4="http://www.w3.org/2006/vcard/ns#">
<rdf:Description rdf:about="#meta_M_3hpp__91__c__93__">
<bqbiol:is>
<rdf:Bag>
<rdf:li rdf:resource="https://identifiers.org/hmdb/HMDB00700"/>
<rdf:li rdf:resource="https://identifiers.org/inchi/InChI=1S/C3H6O3/c4-2-1-3(5)6/h4H,1-2H2,(H,5,6)/p-1"/>
<rdf:li rdf:resource="https://identifiers.org/kegg.compound/C01013"/>
<rdf:li rdf:resource="https://identifiers.org/pubchem.compound/68152"/>
</rdf:Bag>
</bqbiol:is>
</rdf:Description>
</rdf:RDF>
</annotation>
</species>
<species boundaryCondition="false" compartment="c" constant="false" fbc:charge="0" fbc:chemicalFormula="C9H10O3" hasOnlySubstanceUnits="false" id="M_3mox4hpac__91__c__93__" metaid="meta_M_3mox4hpac__91__c__93__" name="(4-Hydroxy-3-Methoxyphenyl)Acetaldehyde">
<annotation>
<rdf:RDF xmlns:bqbiol="http://biomodels.net/biology-qualifiers/" xmlns:bqmodel="http://biomodels.net/model-qualifiers/" xmlns:dcterms="http://purl.org/dc/terms/" xmlns:rdf="http://www.w3.org/1999/02/22-rdf-syntax-ns#" xmlns:vCard="http://www.w3.org/2001/vcard-rdf/3.0#" xmlns:vCard4="http://www.w3.org/2006/vcard/ns#">
<rdf:Description rdf:about="#meta_M_3mox4hpac__91__c__93__">
<bqbiol:is>
<rdf:Bag>
<rdf:li rdf:resource="https://identifiers.org/inchi/InChI=1S/C9H10O3/c1-12-9-6-7(4-5-10)2-3-8(9)11/h2-3,5-6,11H,4H2,1H3"/>
<rdf:li rdf:resource="https://identifiers.org/kegg.compound/C05581"/>
<rdf:li rdf:resource="https://identifiers.org/pubchem.compound/151276"/>
</rdf:Bag>
</bqbiol:is>
</rdf:Description>
</rdf:RDF>
</annotation>
</species>
<species boundaryCondition="false" compartment="c" constant="false" fbc:charge="-1" fbc:chemicalFormula="C6H7N2O2" hasOnlySubstanceUnits="false" id="M_3mlda__91__c__93__" metaid="meta_M_3mlda__91__c__93__" name="3-Methylimidazoleacetic Acid">
<annotation>
<rdf:RDF xmlns:bqbiol="http://biomodels.net/biology-qualifiers/" xmlns:bqmodel="http://biomodels.net/model-qualifiers/" xmlns:dcterms="http://purl.org/dc/terms/" xmlns:rdf="http://www.w3.org/1999/02/22-rdf-syntax-ns#" xmlns:vCard="http://www.w3.org/2001/vcard-rdf/3.0#" xmlns:vCard4="http://www.w3.org/2006/vcard/ns#">
<rdf:Description rdf:about="#meta_M_3mlda__91__c__93__">
<bqbiol:is>
<rdf:Bag>
<rdf:li rdf:resource="https://identifiers.org/hmdb/HMDB02820"/>
<rdf:li rdf:resource="https://identifiers.org/inchi/InChI=1S/C6H8N2O2/c1-8-3-5(7-4-8)2-6(9)10/h3-4H,2H2,1H3,(H,9,10)/p-1"/>
<rdf:li rdf:resource="https://identifiers.org/kegg.compound/C05828"/>
<rdf:li rdf:resource="https://identifiers.org/pubchem.compound/75810"/>
</rdf:Bag>
</bqbiol:is>
</rdf:Description>
</rdf:RDF>
</annotation>
</species>
<species boundaryCondition="false" compartment="e" constant="false" fbc:charge="-1" fbc:chemicalFormula="C6H7N2O2" hasOnlySubstanceUnits="false" id="M_3mlda__91__e__93__" metaid="meta_M_3mlda__91__e__93__" name="3-Methylimidazoleacetic Acid">
<annotation>
<rdf:RDF xmlns:bqbiol="http://biomodels.net/biology-qualifiers/" xmlns:bqmodel="http://biomodels.net/model-qualifiers/" xmlns:dcterms="http://purl.org/dc/terms/" xmlns:rdf="http://www.w3.org/1999/02/22-rdf-syntax-ns#" xmlns:vCard="http://www.w3.org/2001/vcard-rdf/3.0#" xmlns:vCard4="http://www.w3.org/2006/vcard/ns#">
<rdf:Description rdf:about="#meta_M_3mlda__91__e__93__">
<bqbiol:is>
<rdf:Bag>
<rdf:li rdf:resource="https://identifiers.org/hmdb/HMDB02820"/>
<rdf:li rdf:resource="https://identifiers.org/inchi/InChI=1S/C6H8N2O2/c1-8-3-5(7-4-8)2-6(9)10/h3-4H,2H2,1H3,(H,9,10)/p-1"/>
<rdf:li rdf:resource="https://identifiers.org/kegg.compound/C05828"/>
<rdf:li rdf:resource="https://identifiers.org/pubchem.compound/75810"/>
</rdf:Bag>
</bqbiol:is>
</rdf:Description>
</rdf:RDF>
</annotation>
</species>
<species boundaryCondition="false" compartment="c" constant="false" fbc:charge="-1" fbc:chemicalFormula="C5H7O3" hasOnlySubstanceUnits="false" id="M_3mob__91__c__93__" metaid="meta_M_3mob__91__c__93__" name="3-Methyl-2-Oxobutanoate">
<annotation>
<rdf:RDF xmlns:bqbiol="http://biomodels.net/biology-qualifiers/" xmlns:bqmodel="http://biomodels.net/model-qualifiers/" xmlns:dcterms="http://purl.org/dc/terms/" xmlns:rdf="http://www.w3.org/1999/02/22-rdf-syntax-ns#" xmlns:vCard="http://www.w3.org/2001/vcard-rdf/3.0#" xmlns:vCard4="http://www.w3.org/2006/vcard/ns#">
<rdf:Description rdf:about="#meta_M_3mob__91__c__93__">
<bqbiol:is>
<rdf:Bag>
<rdf:li rdf:resource="https://identifiers.org/hmdb/HMDB00019"/>
<rdf:li rdf:resource="https://identifiers.org/inchi/InChI=1S/C5H8O3/c1-3(2)4(6)5(7)8/h3H,1-2H3,(H,7,8)/p-1"/>
<rdf:li rdf:resource="https://identifiers.org/kegg.compound/C00141"/>
<rdf:li rdf:resource="https://identifiers.org/pubchem.compound/49"/>
</rdf:Bag>
</bqbiol:is>
</rdf:Description>
</rdf:RDF>
</annotation>
</species>
<species boundaryCondition="false" compartment="m" constant="false" fbc:charge="-1" fbc:chemicalFormula="C5H7O3" hasOnlySubstanceUnits="false" id="M_3mob__91__m__93__" metaid="meta_M_3mob__91__m__93__" name="3-Methyl-2-Oxobutanoate">
<annotation>
<rdf:RDF xmlns:bqbiol="http://biomodels.net/biology-qualifiers/" xmlns:bqmodel="http://biomodels.net/model-qualifiers/" xmlns:dcterms="http://purl.org/dc/terms/" xmlns:rdf="http://www.w3.org/1999/02/22-rdf-syntax-ns#" xmlns:vCard="http://www.w3.org/2001/vcard-rdf/3.0#" xmlns:vCard4="http://www.w3.org/2006/vcard/ns#">
<rdf:Description rdf:about="#meta_M_3mob__91__m__93__">
<bqbiol:is>
<rdf:Bag>
<rdf:li rdf:resource="https://identifiers.org/hmdb/HMDB00019"/>
<rdf:li rdf:resource="https://identifiers.org/inchi/InChI=1S/C5H8O3/c1-3(2)4(6)5(7)8/h3H,1-2H3,(H,7,8)/p-1"/>
<rdf:li rdf:resource="https://identifiers.org/kegg.compound/C00141"/>
<rdf:li rdf:resource="https://identifiers.org/pubchem.compound/49"/>
</rdf:Bag>
</bqbiol:is>
</rdf:Description>
</rdf:RDF>
</annotation>
</species>
<species boundaryCondition="false" compartment="c" constant="false" fbc:charge="-1" fbc:chemicalFormula="C6H9O3" hasOnlySubstanceUnits="false" id="M_3mop__91__c__93__" metaid="meta_M_3mop__91__c__93__" name="3-Methyl-2-Oxopentanoate">
<annotation>
<rdf:RDF xmlns:bqbiol="http://biomodels.net/biology-qualifiers/" xmlns:bqmodel="http://biomodels.net/model-qualifiers/" xmlns:dcterms="http://purl.org/dc/terms/" xmlns:rdf="http://www.w3.org/1999/02/22-rdf-syntax-ns#" xmlns:vCard="http://www.w3.org/2001/vcard-rdf/3.0#" xmlns:vCard4="http://www.w3.org/2006/vcard/ns#">
<rdf:Description rdf:about="#meta_M_3mop__91__c__93__">
<bqbiol:is>
<rdf:Bag>
<rdf:li rdf:resource="https://identifiers.org/hmdb/HMDB00491"/>
<rdf:li rdf:resource="https://identifiers.org/inchi/InChI=1S/C6H10O3/c1-3-4(2)5(7)6(8)9/h4H,3H2,1-2H3,(H,8,9)/p-1"/>
<rdf:li rdf:resource="https://identifiers.org/kegg.compound/C03465"/>
<rdf:li rdf:resource="https://identifiers.org/pubchem.compound/47"/>
</rdf:Bag>
</bqbiol:is>
</rdf:Description>
</rdf:RDF>
</annotation>
</species>
<species boundaryCondition="false" compartment="m" constant="false" fbc:charge="-1" fbc:chemicalFormula="C6H9O3" hasOnlySubstanceUnits="false" id="M_3mop__91__m__93__" metaid="meta_M_3mop__91__m__93__" name="3-Methyl-2-Oxopentanoate">
<annotation>
<rdf:RDF xmlns:bqbiol="http://biomodels.net/biology-qualifiers/" xmlns:bqmodel="http://biomodels.net/model-qualifiers/" xmlns:dcterms="http://purl.org/dc/terms/" xmlns:rdf="http://www.w3.org/1999/02/22-rdf-syntax-ns#" xmlns:vCard="http://www.w3.org/2001/vcard-rdf/3.0#" xmlns:vCard4="http://www.w3.org/2006/vcard/ns#">
<rdf:Description rdf:about="#meta_M_3mop__91__m__93__">
<bqbiol:is>
<rdf:Bag>
<rdf:li rdf:resource="https://identifiers.org/hmdb/HMDB00491"/>
<rdf:li rdf:resource="https://identifiers.org/inchi/InChI=1S/C6H10O3/c1-3-4(2)5(7)6(8)9/h4H,3H2,1-2H3,(H,8,9)/p-1"/>
<rdf:li rdf:resource="https://identifiers.org/kegg.compound/C03465"/>
<rdf:li rdf:resource="https://identifiers.org/pubchem.compound/47"/>
</rdf:Bag>
</bqbiol:is>
</rdf:Description>
</rdf:RDF>
</annotation>
</species>
<species boundaryCondition="false" compartment="c" constant="false" fbc:charge="0" fbc:chemicalFormula="C9H10O4" hasOnlySubstanceUnits="false" id="M_3m4hpga__91__c__93__" metaid="meta_M_3m4hpga__91__c__93__" name="3-Methoxy-4-Hydroxyphenylglycolaldehyde">
<annotation>
<rdf:RDF xmlns:bqbiol="http://biomodels.net/biology-qualifiers/" xmlns:bqmodel="http://biomodels.net/model-qualifiers/" xmlns:dcterms="http://purl.org/dc/terms/" xmlns:rdf="http://www.w3.org/1999/02/22-rdf-syntax-ns#" xmlns:vCard="http://www.w3.org/2001/vcard-rdf/3.0#" xmlns:vCard4="http://www.w3.org/2006/vcard/ns#">
<rdf:Description rdf:about="#meta_M_3m4hpga__91__c__93__">
<bqbiol:is>
<rdf:Bag>
<rdf:li rdf:resource="https://identifiers.org/inchi/InChI=1/C9H10O4/c1-13-9-4-6(8(12)5-10)2-3-7(9)11/h2-5,8,11-12H,1H3"/>
<rdf:li rdf:resource="https://identifiers.org/kegg.compound/C05583"/>
<rdf:li rdf:resource="https://identifiers.org/pubchem.compound/440729"/>
</rdf:Bag>
</bqbiol:is>
</rdf:Description>
</rdf:RDF>
</annotation>
</species>
<species boundaryCondition="false" compartment="c" constant="false" fbc:charge="-1" fbc:chemicalFormula="C9H9O5" hasOnlySubstanceUnits="false" id="M_3mox4hoxm__91__c__93__" metaid="meta_M_3mox4hoxm__91__c__93__" name="3-Methoxy-4-Hydroxymandelate">
<annotation>
<rdf:RDF xmlns:bqbiol="http://biomodels.net/biology-qualifiers/" xmlns:bqmodel="http://biomodels.net/model-qualifiers/" xmlns:dcterms="http://purl.org/dc/terms/" xmlns:rdf="http://www.w3.org/1999/02/22-rdf-syntax-ns#" xmlns:vCard="http://www.w3.org/2001/vcard-rdf/3.0#" xmlns:vCard4="http://www.w3.org/2006/vcard/ns#">
<rdf:Description rdf:about="#meta_M_3mox4hoxm__91__c__93__">
<bqbiol:is>
<rdf:Bag>
<rdf:li rdf:resource="https://identifiers.org/hmdb/HMDB00291"/>
<rdf:li rdf:resource="https://identifiers.org/inchi/InChI=1/C9H10O5/c1-14-7-4-5(2-3-6(7)10)8(11)9(12)13/h2-4,8,10-11H,1H3,(H,12,13)/p-1"/>
<rdf:li rdf:resource="https://identifiers.org/kegg.compound/C05584"/>
<rdf:li rdf:resource="https://identifiers.org/pubchem.compound/736172"/>
</rdf:Bag>
</bqbiol:is>
</rdf:Description>
</rdf:RDF>
</annotation>
</species>
<species boundaryCondition="false" compartment="c" constant="false" fbc:charge="1" fbc:chemicalFormula="C9H14NO2" hasOnlySubstanceUnits="false" id="M_3moxtyr__91__c__93__" metaid="meta_M_3moxtyr__91__c__93__" name="3-Methoxytyramine">
<annotation>
<rdf:RDF xmlns:bqbiol="http://biomodels.net/biology-qualifiers/" xmlns:bqmodel="http://biomodels.net/model-qualifiers/" xmlns:dcterms="http://purl.org/dc/terms/" xmlns:rdf="http://www.w3.org/1999/02/22-rdf-syntax-ns#" xmlns:vCard="http://www.w3.org/2001/vcard-rdf/3.0#" xmlns:vCard4="http://www.w3.org/2006/vcard/ns#">
<rdf:Description rdf:about="#meta_M_3moxtyr__91__c__93__">
<bqbiol:is>
<rdf:Bag>
<rdf:li rdf:resource="https://identifiers.org/hmdb/HMDB00022"/>
<rdf:li rdf:resource="https://identifiers.org/inchi/InChI=1S/C9H13NO2/c1-12-9-6-7(4-5-10)2-3-8(9)11/h2-3,6,11H,4-5,10H2,1H3"/>
<rdf:li rdf:resource="https://identifiers.org/kegg.compound/C05587"/>
<rdf:li rdf:resource="https://identifiers.org/pubchem.compound/1669"/>
</rdf:Bag>
</bqbiol:is>
</rdf:Description>
</rdf:RDF>
</annotation>
</species>
<species boundaryCondition="false" compartment="l" constant="false" fbc:charge="0" fbc:chemicalFormula="H2O" hasOnlySubstanceUnits="false" id="M_h2o__91__l__93__" metaid="meta_M_h2o__91__l__93__" name="Water">
<annotation>
<rdf:RDF xmlns:bqbiol="http://biomodels.net/biology-qualifiers/" xmlns:bqmodel="http://biomodels.net/model-qualifiers/" xmlns:dcterms="http://purl.org/dc/terms/" xmlns:rdf="http://www.w3.org/1999/02/22-rdf-syntax-ns#" xmlns:vCard="http://www.w3.org/2001/vcard-rdf/3.0#" xmlns:vCard4="http://www.w3.org/2006/vcard/ns#">
<rdf:Description rdf:about="#meta_M_h2o__91__l__93__">
<bqbiol:is>
<rdf:Bag>
<rdf:li rdf:resource="https://identifiers.org/hmdb/HMDB02111"/>
<rdf:li rdf:resource="https://identifiers.org/inchi/InChI=1S/H2O/h1H2"/>
<rdf:li rdf:resource="https://identifiers.org/kegg.compound/C00001"/>
<rdf:li rdf:resource="https://identifiers.org/pubchem.compound/962"/>
</rdf:Bag>
</bqbiol:is>
</rdf:Description>
</rdf:RDF>
</annotation>
</species>
<species boundaryCondition="false" compartment="l" constant="false" fbc:charge="-2" fbc:chemicalFormula="HO4P" hasOnlySubstanceUnits="false" id="M_pi__91__l__93__" metaid="meta_M_pi__91__l__93__" name="Orthophosphate">
<annotation>
<rdf:RDF xmlns:bqbiol="http://biomodels.net/biology-qualifiers/" xmlns:bqmodel="http://biomodels.net/model-qualifiers/" xmlns:dcterms="http://purl.org/dc/terms/" xmlns:rdf="http://www.w3.org/1999/02/22-rdf-syntax-ns#" xmlns:vCard="http://www.w3.org/2001/vcard-rdf/3.0#" xmlns:vCard4="http://www.w3.org/2006/vcard/ns#">
<rdf:Description rdf:about="#meta_M_pi__91__l__93__">
<bqbiol:is>
<rdf:Bag>
<rdf:li rdf:resource="https://identifiers.org/inchi/InChI=1S/H3O4P/c1-5(2,3)4/h(H3,1,2,3,4)/p-2"/>
<rdf:li rdf:resource="https://identifiers.org/kegg.compound/C00009"/>
<rdf:li rdf:resource="https://identifiers.org/pubchem.compound/1004"/>
</rdf:Bag>
</bqbiol:is>
</rdf:Description>
</rdf:RDF>
</annotation>
</species>
<species boundaryCondition="false" compartment="l" constant="false" fbc:charge="0" fbc:chemicalFormula="C10H13N5O4" hasOnlySubstanceUnits="false" id="M_adn__91__l__93__" metaid="meta_M_adn__91__l__93__" name="Adenosine">
<annotation>
<rdf:RDF xmlns:bqbiol="http://biomodels.net/biology-qualifiers/" xmlns:bqmodel="http://biomodels.net/model-qualifiers/" xmlns:dcterms="http://purl.org/dc/terms/" xmlns:rdf="http://www.w3.org/1999/02/22-rdf-syntax-ns#" xmlns:vCard="http://www.w3.org/2001/vcard-rdf/3.0#" xmlns:vCard4="http://www.w3.org/2006/vcard/ns#">
<rdf:Description rdf:about="#meta_M_adn__91__l__93__">
<bqbiol:is>
<rdf:Bag>
<rdf:li rdf:resource="https://identifiers.org/hmdb/HMDB00050"/>
<rdf:li rdf:resource="https://identifiers.org/inchi/InChI=1S/C10H13N5O4/c11-8-5-9(13-2-12-8)15(3-14-5)10-7(18)6(17)4(1-16)19-10/h2-4,6-7,10,16-18H,1H2,(H2,11,12,13)/t4-,6-,7-,10-/m1/s1"/>
<rdf:li rdf:resource="https://identifiers.org/kegg.compound/C00212"/>
<rdf:li rdf:resource="https://identifiers.org/pubchem.compound/60961"/>
</rdf:Bag>
</bqbiol:is>
</rdf:Description>
</rdf:RDF>
</annotation>
</species>
<species boundaryCondition="false" compartment="m" constant="false" fbc:charge="-2" fbc:chemicalFormula="C3H5NO4S" hasOnlySubstanceUnits="false" id="M_3sala__91__m__93__" metaid="meta_M_3sala__91__m__93__" name="3-Sulfino-L-Alanine">
<annotation>
<rdf:RDF xmlns:bqbiol="http://biomodels.net/biology-qualifiers/" xmlns:bqmodel="http://biomodels.net/model-qualifiers/" xmlns:dcterms="http://purl.org/dc/terms/" xmlns:rdf="http://www.w3.org/1999/02/22-rdf-syntax-ns#" xmlns:vCard="http://www.w3.org/2001/vcard-rdf/3.0#" xmlns:vCard4="http://www.w3.org/2006/vcard/ns#">
<rdf:Description rdf:about="#meta_M_3sala__91__m__93__">
<bqbiol:is>
<rdf:Bag>
<rdf:li rdf:resource="https://identifiers.org/inchi/InChI=1S/C3H7NO4S/c4-2(3(5)6)1-9(7)8/h2H,1,4H2,(H,5,6)(H,7,8)/p-2/t2-/m0/s1"/>
<rdf:li rdf:resource="https://identifiers.org/kegg.compound/C00606"/>
<rdf:li rdf:resource="https://identifiers.org/pubchem.compound/28167170"/>
</rdf:Bag>
</bqbiol:is>
</rdf:Description>
</rdf:RDF>
</annotation>
</species>
<species boundaryCondition="false" compartment="c" constant="false" fbc:charge="-2" fbc:chemicalFormula="C3H5NO4S" hasOnlySubstanceUnits="false" id="M_3sala__91__c__93__" metaid="meta_M_3sala__91__c__93__" name="3-Sulfino-L-Alanine">
<annotation>
<rdf:RDF xmlns:bqbiol="http://biomodels.net/biology-qualifiers/" xmlns:bqmodel="http://biomodels.net/model-qualifiers/" xmlns:dcterms="http://purl.org/dc/terms/" xmlns:rdf="http://www.w3.org/1999/02/22-rdf-syntax-ns#" xmlns:vCard="http://www.w3.org/2001/vcard-rdf/3.0#" xmlns:vCard4="http://www.w3.org/2006/vcard/ns#">
<rdf:Description rdf:about="#meta_M_3sala__91__c__93__">
<bqbiol:is>
<rdf:Bag>
<rdf:li rdf:resource="https://identifiers.org/inchi/InChI=1S/C3H7NO4S/c4-2(3(5)6)1-9(7)8/h2H,1,4H2,(H,5,6)(H,7,8)/p-2/t2-/m0/s1"/>
<rdf:li rdf:resource="https://identifiers.org/kegg.compound/C00606"/>
<rdf:li rdf:resource="https://identifiers.org/pubchem.compound/28167170"/>
</rdf:Bag>
</bqbiol:is>
</rdf:Description>
</rdf:RDF>
</annotation>
</species>
<species boundaryCondition="false" compartment="c" constant="false" fbc:charge="-1" fbc:chemicalFormula="C4H6NO4" hasOnlySubstanceUnits="false" id="M_asp_L__91__c__93__" metaid="meta_M_asp_L__91__c__93__" name="L-Aspartate">
<annotation>
<rdf:RDF xmlns:bqbiol="http://biomodels.net/biology-qualifiers/" xmlns:bqmodel="http://biomodels.net/model-qualifiers/" xmlns:dcterms="http://purl.org/dc/terms/" xmlns:rdf="http://www.w3.org/1999/02/22-rdf-syntax-ns#" xmlns:vCard="http://www.w3.org/2001/vcard-rdf/3.0#" xmlns:vCard4="http://www.w3.org/2006/vcard/ns#">
<rdf:Description rdf:about="#meta_M_asp_L__91__c__93__">
<bqbiol:is>
<rdf:Bag>
<rdf:li rdf:resource="https://identifiers.org/hmdb/HMDB00191"/>
<rdf:li rdf:resource="https://identifiers.org/inchi/InChI=1S/C4H7NO4/c5-2(4(8)9)1-3(6)7/h2H,1,5H2,(H,6,7)(H,8,9)/p-1/t2-/m0/s1"/>
<rdf:li rdf:resource="https://identifiers.org/kegg.compound/C00049"/>
<rdf:li rdf:resource="https://identifiers.org/pubchem.compound/5960"/>
</rdf:Bag>
</bqbiol:is>
</rdf:Description>
</rdf:RDF>
</annotation>
</species>
<species boundaryCondition="false" compartment="m" constant="false" fbc:charge="-1" fbc:chemicalFormula="C4H6NO4" hasOnlySubstanceUnits="false" id="M_asp_L__91__m__93__" metaid="meta_M_asp_L__91__m__93__" name="L-Aspartate">
<annotation>
<rdf:RDF xmlns:bqbiol="http://biomodels.net/biology-qualifiers/" xmlns:bqmodel="http://biomodels.net/model-qualifiers/" xmlns:dcterms="http://purl.org/dc/terms/" xmlns:rdf="http://www.w3.org/1999/02/22-rdf-syntax-ns#" xmlns:vCard="http://www.w3.org/2001/vcard-rdf/3.0#" xmlns:vCard4="http://www.w3.org/2006/vcard/ns#">
<rdf:Description rdf:about="#meta_M_asp_L__91__m__93__">
<bqbiol:is>
<rdf:Bag>
<rdf:li rdf:resource="https://identifiers.org/hmdb/HMDB00191"/>
<rdf:li rdf:resource="https://identifiers.org/inchi/InChI=1S/C4H7NO4/c5-2(4(8)9)1-3(6)7/h2H,1,5H2,(H,6,7)(H,8,9)/p-1/t2-/m0/s1"/>
<rdf:li rdf:resource="https://identifiers.org/kegg.compound/C00049"/>
<rdf:li rdf:resource="https://identifiers.org/pubchem.compound/5960"/>
</rdf:Bag>
</bqbiol:is>
</rdf:Description>
</rdf:RDF>
</annotation>
</species>
<species boundaryCondition="false" compartment="c" constant="false" fbc:charge="0" fbc:chemicalFormula="C2H7NO2S" hasOnlySubstanceUnits="false" id="M_hyptaur__91__c__93__" metaid="meta_M_hyptaur__91__c__93__" name="Hypotaurine">
<annotation>
<rdf:RDF xmlns:bqbiol="http://biomodels.net/biology-qualifiers/" xmlns:bqmodel="http://biomodels.net/model-qualifiers/" xmlns:dcterms="http://purl.org/dc/terms/" xmlns:rdf="http://www.w3.org/1999/02/22-rdf-syntax-ns#" xmlns:vCard="http://www.w3.org/2001/vcard-rdf/3.0#" xmlns:vCard4="http://www.w3.org/2006/vcard/ns#">
<rdf:Description rdf:about="#meta_M_hyptaur__91__c__93__">
<bqbiol:is>
<rdf:Bag>
<rdf:li rdf:resource="https://identifiers.org/hmdb/HMDB00965"/>
<rdf:li rdf:resource="https://identifiers.org/inchi/InChI=1S/C2H7NO2S/c3-1-2-6(4)5/h1-3H2,(H,4,5)"/>
<rdf:li rdf:resource="https://identifiers.org/kegg.compound/C00519"/>
<rdf:li rdf:resource="https://identifiers.org/pubchem.compound/107812"/>
</rdf:Bag>
</bqbiol:is>
</rdf:Description>
</rdf:RDF>
</annotation>
</species>
<species boundaryCondition="false" compartment="c" constant="false" fbc:charge="-2" fbc:chemicalFormula="C3H2O5S" hasOnlySubstanceUnits="false" id="M_3snpyr__91__c__93__" metaid="meta_M_3snpyr__91__c__93__" name="3-Sulfinopyruvate">
<annotation>
<rdf:RDF xmlns:bqbiol="http://biomodels.net/biology-qualifiers/" xmlns:bqmodel="http://biomodels.net/model-qualifiers/" xmlns:dcterms="http://purl.org/dc/terms/" xmlns:rdf="http://www.w3.org/1999/02/22-rdf-syntax-ns#" xmlns:vCard="http://www.w3.org/2001/vcard-rdf/3.0#" xmlns:vCard4="http://www.w3.org/2006/vcard/ns#">
<rdf:Description rdf:about="#meta_M_3snpyr__91__c__93__">
<bqbiol:is>
<rdf:Bag>
<rdf:li rdf:resource="https://identifiers.org/inchi/InChI=1S/C3H4O5S/c4-2(3(5)6)1-9(7)8/h1H2,(H,5,6)(H,7,8)/p-2"/>
<rdf:li rdf:resource="https://identifiers.org/kegg.compound/C05527"/>
</rdf:Bag>
</bqbiol:is>
</rdf:Description>
</rdf:RDF>
</annotation>
</species>
<species boundaryCondition="false" compartment="m" constant="false" fbc:charge="-2" fbc:chemicalFormula="C3H2O5S" hasOnlySubstanceUnits="false" id="M_3snpyr__91__m__93__" metaid="meta_M_3snpyr__91__m__93__" name="3-Sulfinopyruvate">
<annotation>
<rdf:RDF xmlns:bqbiol="http://biomodels.net/biology-qualifiers/" xmlns:bqmodel="http://biomodels.net/model-qualifiers/" xmlns:dcterms="http://purl.org/dc/terms/" xmlns:rdf="http://www.w3.org/1999/02/22-rdf-syntax-ns#" xmlns:vCard="http://www.w3.org/2001/vcard-rdf/3.0#" xmlns:vCard4="http://www.w3.org/2006/vcard/ns#">
<rdf:Description rdf:about="#meta_M_3snpyr__91__m__93__">
<bqbiol:is>
<rdf:Bag>
<rdf:li rdf:resource="https://identifiers.org/inchi/InChI=1S/C3H4O5S/c4-2(3(5)6)1-9(7)8/h1H2,(H,5,6)(H,7,8)/p-2"/>
<rdf:li rdf:resource="https://identifiers.org/kegg.compound/C05527"/>
</rdf:Bag>
</bqbiol:is>
</rdf:Description>
</rdf:RDF>
</annotation>
</species>
<species boundaryCondition="false" compartment="c" constant="false" fbc:charge="-2" fbc:chemicalFormula="O3S" hasOnlySubstanceUnits="false" id="M_so3__91__c__93__" metaid="meta_M_so3__91__c__93__" name="Sulfite">
<annotation>
<rdf:RDF xmlns:bqbiol="http://biomodels.net/biology-qualifiers/" xmlns:bqmodel="http://biomodels.net/model-qualifiers/" xmlns:dcterms="http://purl.org/dc/terms/" xmlns:rdf="http://www.w3.org/1999/02/22-rdf-syntax-ns#" xmlns:vCard="http://www.w3.org/2001/vcard-rdf/3.0#" xmlns:vCard4="http://www.w3.org/2006/vcard/ns#">
<rdf:Description rdf:about="#meta_M_so3__91__c__93__">
<bqbiol:is>
<rdf:Bag>
<rdf:li rdf:resource="https://identifiers.org/inchi/InChI=1S/H2O3S/c1-4(2)3/h(H2,1,2,3)/p-2"/>
<rdf:li rdf:resource="https://identifiers.org/kegg.compound/C00094"/>
<rdf:li rdf:resource="https://identifiers.org/pubchem.compound/1100"/>
</rdf:Bag>
</bqbiol:is>
</rdf:Description>
</rdf:RDF>
</annotation>
</species>
<species boundaryCondition="false" compartment="m" constant="false" fbc:charge="-1" fbc:chemicalFormula="C3H3O3" hasOnlySubstanceUnits="false" id="M_pyr__91__m__93__" metaid="meta_M_pyr__91__m__93__" name="Pyruvate">
<annotation>
<rdf:RDF xmlns:bqbiol="http://biomodels.net/biology-qualifiers/" xmlns:bqmodel="http://biomodels.net/model-qualifiers/" xmlns:dcterms="http://purl.org/dc/terms/" xmlns:rdf="http://www.w3.org/1999/02/22-rdf-syntax-ns#" xmlns:vCard="http://www.w3.org/2001/vcard-rdf/3.0#" xmlns:vCard4="http://www.w3.org/2006/vcard/ns#">
<rdf:Description rdf:about="#meta_M_pyr__91__m__93__">
<bqbiol:is>
<rdf:Bag>
<rdf:li rdf:resource="https://identifiers.org/hmdb/HMDB00243"/>
<rdf:li rdf:resource="https://identifiers.org/inchi/InChI=1S/C3H4O3/c1-2(4)3(5)6/h1H3,(H,5,6)/p-1"/>
<rdf:li rdf:resource="https://identifiers.org/kegg.compound/C00022"/>
<rdf:li rdf:resource="https://identifiers.org/pubchem.compound/1060"/>
</rdf:Bag>
</bqbiol:is>
</rdf:Description>
</rdf:RDF>
</annotation>
</species>
<species boundaryCondition="false" compartment="m" constant="false" fbc:charge="-2" fbc:chemicalFormula="O3S" hasOnlySubstanceUnits="false" id="M_so3__91__m__93__" metaid="meta_M_so3__91__m__93__" name="Sulfite">
<annotation>
<rdf:RDF xmlns:bqbiol="http://biomodels.net/biology-qualifiers/" xmlns:bqmodel="http://biomodels.net/model-qualifiers/" xmlns:dcterms="http://purl.org/dc/terms/" xmlns:rdf="http://www.w3.org/1999/02/22-rdf-syntax-ns#" xmlns:vCard="http://www.w3.org/2001/vcard-rdf/3.0#" xmlns:vCard4="http://www.w3.org/2006/vcard/ns#">
<rdf:Description rdf:about="#meta_M_so3__91__m__93__">
<bqbiol:is>
<rdf:Bag>
<rdf:li rdf:resource="https://identifiers.org/inchi/InChI=1S/H2O3S/c1-4(2)3/h(H2,1,2,3)/p-2"/>
<rdf:li rdf:resource="https://identifiers.org/kegg.compound/C00094"/>
<rdf:li rdf:resource="https://identifiers.org/pubchem.compound/1100"/>
</rdf:Bag>
</bqbiol:is>
</rdf:Description>
</rdf:RDF>
</annotation>
</species>
<species boundaryCondition="false" compartment="c" constant="false" fbc:charge="1" fbc:chemicalFormula="C9H14NO3" hasOnlySubstanceUnits="false" id="M_adrnl__91__c__93__" metaid="meta_M_adrnl__91__c__93__" name="Adrenaline">
<annotation>
<rdf:RDF xmlns:bqbiol="http://biomodels.net/biology-qualifiers/" xmlns:bqmodel="http://biomodels.net/model-qualifiers/" xmlns:dcterms="http://purl.org/dc/terms/" xmlns:rdf="http://www.w3.org/1999/02/22-rdf-syntax-ns#" xmlns:vCard="http://www.w3.org/2001/vcard-rdf/3.0#" xmlns:vCard4="http://www.w3.org/2006/vcard/ns#">
<rdf:Description rdf:about="#meta_M_adrnl__91__c__93__">
<bqbiol:is>
<rdf:Bag>
<rdf:li rdf:resource="https://identifiers.org/hmdb/HMDB00068"/>
<rdf:li rdf:resource="https://identifiers.org/inchi/InChI=1S/C9H13NO3/c1-10-5-9(13)6-2-3-7(11)8(12)4-6/h2-4,9-13H,5H2,1H3/p+1/t9-/m0/s1"/>
<rdf:li rdf:resource="https://identifiers.org/kegg.compound/C00788"/>
<rdf:li rdf:resource="https://identifiers.org/pubchem.compound/5816"/>
</rdf:Bag>
</bqbiol:is>
</rdf:Description>
</rdf:RDF>
</annotation>
</species>
<species boundaryCondition="false" compartment="c" constant="false" fbc:charge="1" fbc:chemicalFormula="C1H6N" hasOnlySubstanceUnits="false" id="M_mma__91__c__93__" metaid="meta_M_mma__91__c__93__" name="Methylammonium">
<annotation>
<rdf:RDF xmlns:bqbiol="http://biomodels.net/biology-qualifiers/" xmlns:bqmodel="http://biomodels.net/model-qualifiers/" xmlns:dcterms="http://purl.org/dc/terms/" xmlns:rdf="http://www.w3.org/1999/02/22-rdf-syntax-ns#" xmlns:vCard="http://www.w3.org/2001/vcard-rdf/3.0#" xmlns:vCard4="http://www.w3.org/2006/vcard/ns#">
<rdf:Description rdf:about="#meta_M_mma__91__c__93__">
<bqbiol:is>
<rdf:Bag>
<rdf:li rdf:resource="https://identifiers.org/hmdb/HMDB00164"/>
<rdf:li rdf:resource="https://identifiers.org/inchi/InChI=1S/CH5N/c1-2/h2H2,1H3/p+1"/>
<rdf:li rdf:resource="https://identifiers.org/kegg.compound/C00218"/>
<rdf:li rdf:resource="https://identifiers.org/pubchem.compound/6329"/>
</rdf:Bag>
</bqbiol:is>
</rdf:Description>
</rdf:RDF>
</annotation>
</species>
<species boundaryCondition="false" compartment="c" constant="false" fbc:charge="1" fbc:chemicalFormula="C8H12NO3" hasOnlySubstanceUnits="false" id="M_nrpphr__91__c__93__" metaid="meta_M_nrpphr__91__c__93__" name="Norepinephrine">
<annotation>
<rdf:RDF xmlns:bqbiol="http://biomodels.net/biology-qualifiers/" xmlns:bqmodel="http://biomodels.net/model-qualifiers/" xmlns:dcterms="http://purl.org/dc/terms/" xmlns:rdf="http://www.w3.org/1999/02/22-rdf-syntax-ns#" xmlns:vCard="http://www.w3.org/2001/vcard-rdf/3.0#" xmlns:vCard4="http://www.w3.org/2006/vcard/ns#">
<rdf:Description rdf:about="#meta_M_nrpphr__91__c__93__">
<bqbiol:is>
<rdf:Bag>
<rdf:li rdf:resource="https://identifiers.org/hmdb/HMDB00216"/>
<rdf:li rdf:resource="https://identifiers.org/inchi/InChI=1S/C8H11NO3/c9-4-8(12)5-1-2-6(10)7(11)3-5/h1-3,8,10-12H,4,9H2/p+1/t8-/m0/s1"/>
<rdf:li rdf:resource="https://identifiers.org/kegg.compound/C00547"/>
<rdf:li rdf:resource="https://identifiers.org/pubchem.compound/439260"/>
</rdf:Bag>
</bqbiol:is>
</rdf:Description>
</rdf:RDF>
</annotation>
</species>
<species boundaryCondition="false" compartment="c" constant="false" fbc:charge="0" fbc:chemicalFormula="C4H9NO2" hasOnlySubstanceUnits="false" id="M_4abut__91__c__93__" metaid="meta_M_4abut__91__c__93__" name="4-Aminobutanoate">
<annotation>
<rdf:RDF xmlns:bqbiol="http://biomodels.net/biology-qualifiers/" xmlns:bqmodel="http://biomodels.net/model-qualifiers/" xmlns:dcterms="http://purl.org/dc/terms/" xmlns:rdf="http://www.w3.org/1999/02/22-rdf-syntax-ns#" xmlns:vCard="http://www.w3.org/2001/vcard-rdf/3.0#" xmlns:vCard4="http://www.w3.org/2006/vcard/ns#">
<rdf:Description rdf:about="#meta_M_4abut__91__c__93__">
<bqbiol:is>
<rdf:Bag>
<rdf:li rdf:resource="https://identifiers.org/hmdb/HMDB00112"/>
<rdf:li rdf:resource="https://identifiers.org/inchi/InChI=1S/C4H9NO2/c5-3-1-2-4(6)7/h1-3,5H2,(H,6,7)"/>
<rdf:li rdf:resource="https://identifiers.org/kegg.compound/C00334"/>
<rdf:li rdf:resource="https://identifiers.org/pubchem.compound/119"/>
</rdf:Bag>
</bqbiol:is>
</rdf:Description>
</rdf:RDF>
</annotation>
</species>
<species boundaryCondition="false" compartment="m" constant="false" fbc:charge="0" fbc:chemicalFormula="C4H9NO2" hasOnlySubstanceUnits="false" id="M_4abut__91__m__93__" metaid="meta_M_4abut__91__m__93__" name="4-Aminobutanoate">
<annotation>
<rdf:RDF xmlns:bqbiol="http://biomodels.net/biology-qualifiers/" xmlns:bqmodel="http://biomodels.net/model-qualifiers/" xmlns:dcterms="http://purl.org/dc/terms/" xmlns:rdf="http://www.w3.org/1999/02/22-rdf-syntax-ns#" xmlns:vCard="http://www.w3.org/2001/vcard-rdf/3.0#" xmlns:vCard4="http://www.w3.org/2006/vcard/ns#">
<rdf:Description rdf:about="#meta_M_4abut__91__m__93__">
<bqbiol:is>
<rdf:Bag>
<rdf:li rdf:resource="https://identifiers.org/hmdb/HMDB00112"/>
<rdf:li rdf:resource="https://identifiers.org/inchi/InChI=1S/C4H9NO2/c5-3-1-2-4(6)7/h1-3,5H2,(H,6,7)"/>
<rdf:li rdf:resource="https://identifiers.org/kegg.compound/C00334"/>
<rdf:li rdf:resource="https://identifiers.org/pubchem.compound/119"/>
</rdf:Bag>
</bqbiol:is>
</rdf:Description>
</rdf:RDF>
</annotation>
</species>
<species boundaryCondition="false" compartment="m" constant="false" fbc:charge="-4" fbc:chemicalFormula="C30H38N7O18P3S1" hasOnlySubstanceUnits="false" id="M_coucoa__91__m__93__" metaid="meta_M_coucoa__91__m__93__" name="P-Coumaroyl Coenzyme A">
<annotation>
<rdf:RDF xmlns:bqbiol="http://biomodels.net/biology-qualifiers/" xmlns:bqmodel="http://biomodels.net/model-qualifiers/" xmlns:dcterms="http://purl.org/dc/terms/" xmlns:rdf="http://www.w3.org/1999/02/22-rdf-syntax-ns#" xmlns:vCard="http://www.w3.org/2001/vcard-rdf/3.0#" xmlns:vCard4="http://www.w3.org/2006/vcard/ns#">
<rdf:Description rdf:about="#meta_M_coucoa__91__m__93__">
<bqbiol:is>
<rdf:Bag>
<rdf:li rdf:resource="https://identifiers.org/inchi/InChI=1S/C30H42N7O18P3S/c1-30(2,25(42)28(43)33-10-9-20(39)32-11-12-59-21(40)8-5-17-3-6-18(38)7-4-17)14-52-58(49,50)55-57(47,48)51-13-19-24(54-56(44,45)46)23(41)29(53-19)37-16-36-22-26(31)34-15-35-27(22)37/h3-8,15-16,19,23-25,29,38,41-42H,9-14H2,1-2H3,(H,32,39)(H,33,43)(H,47,48)(H,49,50)(H2,31,34,35)(H2,44,45,46)/p-4/t19-,23-,24-,25+,29-/m1/s1"/>
<rdf:li rdf:resource="https://identifiers.org/kegg.compound/C00223"/>
<rdf:li rdf:resource="https://identifiers.org/pubchem.compound/147899"/>
</rdf:Bag>
</bqbiol:is>
</rdf:Description>
</rdf:RDF>
</annotation>
</species>
<species boundaryCondition="false" compartment="m" constant="false" fbc:charge="-4" fbc:chemicalFormula="C28H36N7O18P3S" hasOnlySubstanceUnits="false" id="M_4hbzcoa__91__m__93__" metaid="meta_M_4hbzcoa__91__m__93__" name="4-Hydroxybenzoyl Coenzyme A">
<annotation>
<rdf:RDF xmlns:bqbiol="http://biomodels.net/biology-qualifiers/" xmlns:bqmodel="http://biomodels.net/model-qualifiers/" xmlns:dcterms="http://purl.org/dc/terms/" xmlns:rdf="http://www.w3.org/1999/02/22-rdf-syntax-ns#" xmlns:vCard="http://www.w3.org/2001/vcard-rdf/3.0#" xmlns:vCard4="http://www.w3.org/2006/vcard/ns#">
<rdf:Description rdf:about="#meta_M_4hbzcoa__91__m__93__">
<bqbiol:is>
<rdf:Bag>
<rdf:li rdf:resource="https://identifiers.org/inchi/InChI=1S/C28H40N7O18P3S/c1-28(2,22(39)25(40)31-8-7-18(37)30-9-10-57-27(41)15-3-5-16(36)6-4-15)12-50-56(47,48)53-55(45,46)49-11-17-21(52-54(42,43)44)20(38)26(51-17)35-14-34-19-23(29)32-13-33-24(19)35/h3-6,13-14,17,20-22,26,36,38-39H,7-12H2,1-2H3,(H,30,37)(H,31,40)(H,45,46)(H,47,48)(H2,29,32,33)(H2,42,43,44)/p-4/t17-,20-,21-,22+,26-/m1/s1"/>
<rdf:li rdf:resource="https://identifiers.org/kegg.compound/C02949"/>
</rdf:Bag>
</bqbiol:is>
</rdf:Description>
</rdf:RDF>
</annotation>
</species>
<species boundaryCondition="false" compartment="m" constant="false" fbc:charge="-4" fbc:chemicalFormula="C23H34N7O17P3S" hasOnlySubstanceUnits="false" id="M_accoa__91__m__93__" metaid="meta_M_accoa__91__m__93__" name="Acetyl Coenzyme A">
<annotation>
<rdf:RDF xmlns:bqbiol="http://biomodels.net/biology-qualifiers/" xmlns:bqmodel="http://biomodels.net/model-qualifiers/" xmlns:dcterms="http://purl.org/dc/terms/" xmlns:rdf="http://www.w3.org/1999/02/22-rdf-syntax-ns#" xmlns:vCard="http://www.w3.org/2001/vcard-rdf/3.0#" xmlns:vCard4="http://www.w3.org/2006/vcard/ns#">
<rdf:Description rdf:about="#meta_M_accoa__91__m__93__">
<bqbiol:is>
<rdf:Bag>
<rdf:li rdf:resource="https://identifiers.org/hmdb/HMDB01206"/>
<rdf:li rdf:resource="https://identifiers.org/inchi/InChI=1S/C23H38N7O17P3S/c1-12(31)51-7-6-25-14(32)4-5-26-21(35)18(34)23(2,3)9-44-50(41,42)47-49(39,40)43-8-13-17(46-48(36,37)38)16(33)22(45-13)30-11-29-15-19(24)27-10-28-20(15)30/h10-11,13,16-18,22,33-34H,4-9H2,1-3H3,(H,25,32)(H,26,35)(H,39,40)(H,41,42)(H2,24,27,28)(H2,36,37,38)/p-4/t13-,16-,17-,18+,22-/m1/s1"/>
<rdf:li rdf:resource="https://identifiers.org/kegg.compound/C00024"/>
<rdf:li rdf:resource="https://identifiers.org/pubchem.compound/444493"/>
</rdf:Bag>
</bqbiol:is>
</rdf:Description>
</rdf:RDF>
</annotation>
</species>
<species boundaryCondition="false" compartment="m" constant="false" fbc:charge="-1" fbc:chemicalFormula="C7H5O3" hasOnlySubstanceUnits="false" id="M_4hbz__91__m__93__" metaid="meta_M_4hbz__91__m__93__" name="4-Hydroxybenzoate">
<annotation>
<rdf:RDF xmlns:bqbiol="http://biomodels.net/biology-qualifiers/" xmlns:bqmodel="http://biomodels.net/model-qualifiers/" xmlns:dcterms="http://purl.org/dc/terms/" xmlns:rdf="http://www.w3.org/1999/02/22-rdf-syntax-ns#" xmlns:vCard="http://www.w3.org/2001/vcard-rdf/3.0#" xmlns:vCard4="http://www.w3.org/2006/vcard/ns#">
<rdf:Description rdf:about="#meta_M_4hbz__91__m__93__">
<bqbiol:is>
<rdf:Bag>
<rdf:li rdf:resource="https://identifiers.org/hmdb/HMDB00500"/>
<rdf:li rdf:resource="https://identifiers.org/inchi/InChI=1S/C7H6O3/c8-6-3-1-5(2-4-6)7(9)10/h1-4,8H,(H,9,10)/p-1"/>
<rdf:li rdf:resource="https://identifiers.org/kegg.compound/C00156"/>
<rdf:li rdf:resource="https://identifiers.org/pubchem.compound/135"/>
</rdf:Bag>
</bqbiol:is>
</rdf:Description>
</rdf:RDF>
</annotation>
</species>
<species boundaryCondition="false" compartment="e" constant="false" fbc:charge="1" fbc:chemicalFormula="C10H14N3O" hasOnlySubstanceUnits="false" id="M_4hdebrisoquine__91__e__93__" metaid="meta_M_4hdebrisoquine__91__e__93__" name="4-Hydroxy Debrisoquine">
<annotation>
<rdf:RDF xmlns:bqbiol="http://biomodels.net/biology-qualifiers/" xmlns:bqmodel="http://biomodels.net/model-qualifiers/" xmlns:dcterms="http://purl.org/dc/terms/" xmlns:rdf="http://www.w3.org/1999/02/22-rdf-syntax-ns#" xmlns:vCard="http://www.w3.org/2001/vcard-rdf/3.0#" xmlns:vCard4="http://www.w3.org/2006/vcard/ns#">
<rdf:Description rdf:about="#meta_M_4hdebrisoquine__91__e__93__">
<bqbiol:is>
<rdf:Bag>
<rdf:li rdf:resource="https://identifiers.org/hmdb/HMDB06468"/>
<rdf:li rdf:resource="https://identifiers.org/inchi/InChI=1/C10H13N3O/c11-10(12)13-5-7-3-1-2-4-8(7)9(14)6-13/h1-4,9,14H,5-6H2,(H3,11,12)/p+1"/>
<rdf:li rdf:resource="https://identifiers.org/pubchem.compound/107669"/>
</rdf:Bag>
</bqbiol:is>
</rdf:Description>
</rdf:RDF>
</annotation>
</species>
<species boundaryCondition="false" compartment="c" constant="false" fbc:charge="1" fbc:chemicalFormula="C10H14N3O" hasOnlySubstanceUnits="false" id="M_4hdebrisoquine__91__c__93__" metaid="meta_M_4hdebrisoquine__91__c__93__" name="4-Hydroxy Debrisoquine">
<annotation>
<rdf:RDF xmlns:bqbiol="http://biomodels.net/biology-qualifiers/" xmlns:bqmodel="http://biomodels.net/model-qualifiers/" xmlns:dcterms="http://purl.org/dc/terms/" xmlns:rdf="http://www.w3.org/1999/02/22-rdf-syntax-ns#" xmlns:vCard="http://www.w3.org/2001/vcard-rdf/3.0#" xmlns:vCard4="http://www.w3.org/2006/vcard/ns#">
<rdf:Description rdf:about="#meta_M_4hdebrisoquine__91__c__93__">
<bqbiol:is>
<rdf:Bag>
<rdf:li rdf:resource="https://identifiers.org/hmdb/HMDB06468"/>
<rdf:li rdf:resource="https://identifiers.org/inchi/InChI=1/C10H13N3O/c11-10(12)13-5-7-3-1-2-4-8(7)9(14)6-13/h1-4,9,14H,5-6H2,(H3,11,12)/p+1"/>
<rdf:li rdf:resource="https://identifiers.org/pubchem.compound/107669"/>
</rdf:Bag>
</bqbiol:is>
</rdf:Description>
</rdf:RDF>
</annotation>
</species>
<species boundaryCondition="false" compartment="m" constant="false" fbc:charge="0" fbc:chemicalFormula="C5H9NO4" hasOnlySubstanceUnits="false" id="M_4hglusa__91__m__93__" metaid="meta_M_4hglusa__91__m__93__" name="L-4-Hydroxyglutamic Semialdehyde">
<annotation>
<rdf:RDF xmlns:bqbiol="http://biomodels.net/biology-qualifiers/" xmlns:bqmodel="http://biomodels.net/model-qualifiers/" xmlns:dcterms="http://purl.org/dc/terms/" xmlns:rdf="http://www.w3.org/1999/02/22-rdf-syntax-ns#" xmlns:vCard="http://www.w3.org/2001/vcard-rdf/3.0#" xmlns:vCard4="http://www.w3.org/2006/vcard/ns#">
<rdf:Description rdf:about="#meta_M_4hglusa__91__m__93__">
<bqbiol:is>
<rdf:Bag>
<rdf:li rdf:resource="https://identifiers.org/hmdb/HMDB06556"/>
<rdf:li rdf:resource="https://identifiers.org/inchi/InChI=1S/C5H9NO4/c6-4(5(9)10)1-3(8)2-7/h2-4,8H,1,6H2,(H,9,10)/t3-,4+/m1/s1"/>
<rdf:li rdf:resource="https://identifiers.org/kegg.compound/C05938"/>
<rdf:li rdf:resource="https://identifiers.org/pubchem.compound/440851"/>
</rdf:Bag>
</bqbiol:is>
</rdf:Description>
</rdf:RDF>
</annotation>
</species>
<species boundaryCondition="false" compartment="m" constant="false" fbc:charge="-1" fbc:chemicalFormula="C5H8NO5" hasOnlySubstanceUnits="false" id="M_e4hglu__91__m__93__" metaid="meta_M_e4hglu__91__m__93__" name="Erythro-4-Hydroxy-L-Glutamate">
<notes>
<html xmlns="http://www.w3.org/1999/xhtml">
<p>metInChIString: InChI=1S/C5H9NO5/c6-2(4(8)9)1-3(7)5(10)11/h2-3,7H,1,6H2,(H,8,9)(H,10,11)/p-1/t2-,3?/m0/s1</p>
</html>
</notes>
<annotation>
<rdf:RDF xmlns:bqbiol="http://biomodels.net/biology-qualifiers/" xmlns:bqmodel="http://biomodels.net/model-qualifiers/" xmlns:dcterms="http://purl.org/dc/terms/" xmlns:rdf="http://www.w3.org/1999/02/22-rdf-syntax-ns#" xmlns:vCard="http://www.w3.org/2001/vcard-rdf/3.0#" xmlns:vCard4="http://www.w3.org/2006/vcard/ns#">
<rdf:Description rdf:about="#meta_M_e4hglu__91__m__93__">
<bqbiol:is>
<rdf:Bag>
<rdf:li rdf:resource="https://identifiers.org/kegg.compound/C05947"/>
<rdf:li rdf:resource="https://identifiers.org/pubchem.compound/440854"/>
</rdf:Bag>
</bqbiol:is>
</rdf:Description>
</rdf:RDF>
</annotation>
</species>
<species boundaryCondition="false" compartment="c" constant="false" fbc:charge="0" fbc:chemicalFormula="C8H8O2" hasOnlySubstanceUnits="false" id="M_4hoxpacd__91__c__93__" metaid="meta_M_4hoxpacd__91__c__93__" name="(4-Hydroxyphenyl)Acetaldehyde">
<annotation>
<rdf:RDF xmlns:bqbiol="http://biomodels.net/biology-qualifiers/" xmlns:bqmodel="http://biomodels.net/model-qualifiers/" xmlns:dcterms="http://purl.org/dc/terms/" xmlns:rdf="http://www.w3.org/1999/02/22-rdf-syntax-ns#" xmlns:vCard="http://www.w3.org/2001/vcard-rdf/3.0#" xmlns:vCard4="http://www.w3.org/2006/vcard/ns#">
<rdf:Description rdf:about="#meta_M_4hoxpacd__91__c__93__">
<bqbiol:is>
<rdf:Bag>
<rdf:li rdf:resource="https://identifiers.org/inchi/InChI=1S/C8H8O2/c9-6-5-7-1-3-8(10)4-2-7/h1-4,6,10H,5H2"/>
<rdf:li rdf:resource="https://identifiers.org/kegg.compound/C03765"/>
<rdf:li rdf:resource="https://identifiers.org/pubchem.compound/440113"/>
</rdf:Bag>
</bqbiol:is>
</rdf:Description>
</rdf:RDF>
</annotation>
</species>
<species boundaryCondition="false" compartment="c" constant="false" fbc:charge="-1" fbc:chemicalFormula="C8H7O3" hasOnlySubstanceUnits="false" id="M_4hphac__91__c__93__" metaid="meta_M_4hphac__91__c__93__" name="4-Hydroxyphenylacetate">
<annotation>
<rdf:RDF xmlns:bqbiol="http://biomodels.net/biology-qualifiers/" xmlns:bqmodel="http://biomodels.net/model-qualifiers/" xmlns:dcterms="http://purl.org/dc/terms/" xmlns:rdf="http://www.w3.org/1999/02/22-rdf-syntax-ns#" xmlns:vCard="http://www.w3.org/2001/vcard-rdf/3.0#" xmlns:vCard4="http://www.w3.org/2006/vcard/ns#">
<rdf:Description rdf:about="#meta_M_4hphac__91__c__93__">
<bqbiol:is>
<rdf:Bag>
<rdf:li rdf:resource="https://identifiers.org/hmdb/HMDB00020"/>
<rdf:li rdf:resource="https://identifiers.org/inchi/InChI=1S/C8H8O3/c9-7-3-1-6(2-4-7)5-8(10)11/h1-4,9H,5H2,(H,10,11)/p-1"/>
<rdf:li rdf:resource="https://identifiers.org/kegg.compound/C00642"/>
<rdf:li rdf:resource="https://identifiers.org/pubchem.compound/127"/>
</rdf:Bag>
</bqbiol:is>
</rdf:Description>
</rdf:RDF>
</annotation>
</species>
<species boundaryCondition="false" compartment="c" constant="false" fbc:charge="-1" fbc:chemicalFormula="C6H9O3" hasOnlySubstanceUnits="false" id="M_4mop__91__c__93__" metaid="meta_M_4mop__91__c__93__" name="4-Methyl-2-Oxopentanoate">
<annotation>
<rdf:RDF xmlns:bqbiol="http://biomodels.net/biology-qualifiers/" xmlns:bqmodel="http://biomodels.net/model-qualifiers/" xmlns:dcterms="http://purl.org/dc/terms/" xmlns:rdf="http://www.w3.org/1999/02/22-rdf-syntax-ns#" xmlns:vCard="http://www.w3.org/2001/vcard-rdf/3.0#" xmlns:vCard4="http://www.w3.org/2006/vcard/ns#">
<rdf:Description rdf:about="#meta_M_4mop__91__c__93__">
<bqbiol:is>
<rdf:Bag>
<rdf:li rdf:resource="https://identifiers.org/hmdb/HMDB00695"/>
<rdf:li rdf:resource="https://identifiers.org/inchi/InChI=1S/C6H10O3/c1-4(2)3-5(7)6(8)9/h4H,3H2,1-2H3,(H,8,9)/p-1"/>
<rdf:li rdf:resource="https://identifiers.org/kegg.compound/C00233"/>
<rdf:li rdf:resource="https://identifiers.org/pubchem.compound/70"/>
</rdf:Bag>
</bqbiol:is>
</rdf:Description>
</rdf:RDF>
</annotation>
</species>
<species boundaryCondition="false" compartment="m" constant="false" fbc:charge="-1" fbc:chemicalFormula="C6H9O3" hasOnlySubstanceUnits="false" id="M_4mop__91__m__93__" metaid="meta_M_4mop__91__m__93__" name="4-Methyl-2-Oxopentanoate">
<annotation>
<rdf:RDF xmlns:bqbiol="http://biomodels.net/biology-qualifiers/" xmlns:bqmodel="http://biomodels.net/model-qualifiers/" xmlns:dcterms="http://purl.org/dc/terms/" xmlns:rdf="http://www.w3.org/1999/02/22-rdf-syntax-ns#" xmlns:vCard="http://www.w3.org/2001/vcard-rdf/3.0#" xmlns:vCard4="http://www.w3.org/2006/vcard/ns#">
<rdf:Description rdf:about="#meta_M_4mop__91__m__93__">
<bqbiol:is>
<rdf:Bag>
<rdf:li rdf:resource="https://identifiers.org/hmdb/HMDB00695"/>
<rdf:li rdf:resource="https://identifiers.org/inchi/InChI=1S/C6H10O3/c1-4(2)3-5(7)6(8)9/h4H,3H2,1-2H3,(H,8,9)/p-1"/>
<rdf:li rdf:resource="https://identifiers.org/kegg.compound/C00233"/>
<rdf:li rdf:resource="https://identifiers.org/pubchem.compound/70"/>
</rdf:Bag>
</bqbiol:is>
</rdf:Description>
</rdf:RDF>
</annotation>
</species>
<species boundaryCondition="false" compartment="c" constant="false" fbc:charge="0" fbc:chemicalFormula="C6H12O" hasOnlySubstanceUnits="false" id="M_4mptnl__91__c__93__" metaid="meta_M_4mptnl__91__c__93__" name="4-Methylpentanal">
<annotation>
<rdf:RDF xmlns:bqbiol="http://biomodels.net/biology-qualifiers/" xmlns:bqmodel="http://biomodels.net/model-qualifiers/" xmlns:dcterms="http://purl.org/dc/terms/" xmlns:rdf="http://www.w3.org/1999/02/22-rdf-syntax-ns#" xmlns:vCard="http://www.w3.org/2001/vcard-rdf/3.0#" xmlns:vCard4="http://www.w3.org/2006/vcard/ns#">
<rdf:Description rdf:about="#meta_M_4mptnl__91__c__93__">
<bqbiol:is>
<rdf:Bag>
<rdf:li rdf:resource="https://identifiers.org/inchi/InChI=1S/C6H12O/c1-6(2)4-3-5-7/h5-6H,3-4H2,1-2H3"/>
<rdf:li rdf:resource="https://identifiers.org/kegg.compound/C02373"/>
</rdf:Bag>
</bqbiol:is>
</rdf:Description>
</rdf:RDF>
</annotation>
</species>
<species boundaryCondition="false" compartment="e" constant="false" fbc:charge="0" fbc:chemicalFormula="C6H12O" hasOnlySubstanceUnits="false" id="M_4mptnl__91__e__93__" metaid="meta_M_4mptnl__91__e__93__" name="4-Methylpentanal">
<annotation>
<rdf:RDF xmlns:bqbiol="http://biomodels.net/biology-qualifiers/" xmlns:bqmodel="http://biomodels.net/model-qualifiers/" xmlns:dcterms="http://purl.org/dc/terms/" xmlns:rdf="http://www.w3.org/1999/02/22-rdf-syntax-ns#" xmlns:vCard="http://www.w3.org/2001/vcard-rdf/3.0#" xmlns:vCard4="http://www.w3.org/2006/vcard/ns#">
<rdf:Description rdf:about="#meta_M_4mptnl__91__e__93__">
<bqbiol:is>
<rdf:Bag>
<rdf:li rdf:resource="https://identifiers.org/inchi/InChI=1S/C6H12O/c1-6(2)4-3-5-7/h5-6H,3-4H2,1-2H3"/>
<rdf:li rdf:resource="https://identifiers.org/kegg.compound/C02373"/>
</rdf:Bag>
</bqbiol:is>
</rdf:Description>
</rdf:RDF>
</annotation>
</species>
<species boundaryCondition="false" compartment="m" constant="false" fbc:charge="0" fbc:chemicalFormula="C6H12O" hasOnlySubstanceUnits="false" id="M_4mptnl__91__m__93__" metaid="meta_M_4mptnl__91__m__93__" name="4-Methylpentanal">
<annotation>
<rdf:RDF xmlns:bqbiol="http://biomodels.net/biology-qualifiers/" xmlns:bqmodel="http://biomodels.net/model-qualifiers/" xmlns:dcterms="http://purl.org/dc/terms/" xmlns:rdf="http://www.w3.org/1999/02/22-rdf-syntax-ns#" xmlns:vCard="http://www.w3.org/2001/vcard-rdf/3.0#" xmlns:vCard4="http://www.w3.org/2006/vcard/ns#">
<rdf:Description rdf:about="#meta_M_4mptnl__91__m__93__">
<bqbiol:is>
<rdf:Bag>
<rdf:li rdf:resource="https://identifiers.org/inchi/InChI=1S/C6H12O/c1-6(2)4-3-5-7/h5-6H,3-4H2,1-2H3"/>
<rdf:li rdf:resource="https://identifiers.org/kegg.compound/C02373"/>
</rdf:Bag>
</bqbiol:is>
</rdf:Description>
</rdf:RDF>
</annotation>
</species>
<species boundaryCondition="false" compartment="e" constant="false" fbc:charge="0" fbc:chemicalFormula="C12H18N2O4S" hasOnlySubstanceUnits="false" id="M_4mtolbutamide__91__e__93__" metaid="meta_M_4mtolbutamide__91__e__93__" name="4-Hydroxy Tolbutamide">
<annotation>
<rdf:RDF xmlns:bqbiol="http://biomodels.net/biology-qualifiers/" xmlns:bqmodel="http://biomodels.net/model-qualifiers/" xmlns:dcterms="http://purl.org/dc/terms/" xmlns:rdf="http://www.w3.org/1999/02/22-rdf-syntax-ns#" xmlns:vCard="http://www.w3.org/2001/vcard-rdf/3.0#" xmlns:vCard4="http://www.w3.org/2006/vcard/ns#">
<rdf:Description rdf:about="#meta_M_4mtolbutamide__91__e__93__">
<bqbiol:is>
<rdf:Bag>
<rdf:li rdf:resource="https://identifiers.org/hmdb/HMDB06408"/>
<rdf:li rdf:resource="https://identifiers.org/inchi/InChI=1S/C12H18N2O4S/c1-2-3-8-13-12(16)14-19(17,18)11-6-4-10(9-15)5-7-11/h4-7,15H,2-3,8-9H2,1H3,(H2,13,14,16)"/>
<rdf:li rdf:resource="https://identifiers.org/pubchem.compound/3656"/>
</rdf:Bag>
</bqbiol:is>
</rdf:Description>
</rdf:RDF>
</annotation>
</species>
<species boundaryCondition="false" compartment="c" constant="false" fbc:charge="0" fbc:chemicalFormula="C12H18N2O4S" hasOnlySubstanceUnits="false" id="M_4mtolbutamide__91__c__93__" metaid="meta_M_4mtolbutamide__91__c__93__" name="4-Hydroxy Tolbutamide">
<annotation>
<rdf:RDF xmlns:bqbiol="http://biomodels.net/biology-qualifiers/" xmlns:bqmodel="http://biomodels.net/model-qualifiers/" xmlns:dcterms="http://purl.org/dc/terms/" xmlns:rdf="http://www.w3.org/1999/02/22-rdf-syntax-ns#" xmlns:vCard="http://www.w3.org/2001/vcard-rdf/3.0#" xmlns:vCard4="http://www.w3.org/2006/vcard/ns#">
<rdf:Description rdf:about="#meta_M_4mtolbutamide__91__c__93__">
<bqbiol:is>
<rdf:Bag>
<rdf:li rdf:resource="https://identifiers.org/hmdb/HMDB06408"/>
<rdf:li rdf:resource="https://identifiers.org/inchi/InChI=1S/C12H18N2O4S/c1-2-3-8-13-12(16)14-19(17,18)11-6-4-10(9-15)5-7-11/h4-7,15H,2-3,8-9H2,1H3,(H2,13,14,16)"/>
<rdf:li rdf:resource="https://identifiers.org/pubchem.compound/3656"/>
</rdf:Bag>
</bqbiol:is>
</rdf:Description>
</rdf:RDF>
</annotation>
</species>
<species boundaryCondition="false" compartment="e" constant="false" fbc:charge="-1" fbc:chemicalFormula="C6H4NO6S" hasOnlySubstanceUnits="false" id="M_4nphsf__91__e__93__" metaid="meta_M_4nphsf__91__e__93__" name="4-Nitrophenyl Sulfate">
<annotation>
<rdf:RDF xmlns:bqbiol="http://biomodels.net/biology-qualifiers/" xmlns:bqmodel="http://biomodels.net/model-qualifiers/" xmlns:dcterms="http://purl.org/dc/terms/" xmlns:rdf="http://www.w3.org/1999/02/22-rdf-syntax-ns#" xmlns:vCard="http://www.w3.org/2001/vcard-rdf/3.0#" xmlns:vCard4="http://www.w3.org/2006/vcard/ns#">
<rdf:Description rdf:about="#meta_M_4nphsf__91__e__93__">
<bqbiol:is>
<rdf:Bag>
<rdf:li rdf:resource="https://identifiers.org/hmdb/HMDB06492"/>
<rdf:li rdf:resource="https://identifiers.org/inchi/InChI=1S/C6H5NO6S/c8-7(9)5-1-3-6(4-2-5)13-14(10,11)12/h1-4H,(H,10,11,12)/p-1"/>
<rdf:li rdf:resource="https://identifiers.org/pubchem.compound/80349"/>
</rdf:Bag>
</bqbiol:is>
</rdf:Description>
</rdf:RDF>
</annotation>
</species>
<species boundaryCondition="false" compartment="c" constant="false" fbc:charge="-1" fbc:chemicalFormula="C6H4NO6S" hasOnlySubstanceUnits="false" id="M_4nphsf__91__c__93__" metaid="meta_M_4nphsf__91__c__93__" name="4-Nitrophenyl Sulfate">
<annotation>
<rdf:RDF xmlns:bqbiol="http://biomodels.net/biology-qualifiers/" xmlns:bqmodel="http://biomodels.net/model-qualifiers/" xmlns:dcterms="http://purl.org/dc/terms/" xmlns:rdf="http://www.w3.org/1999/02/22-rdf-syntax-ns#" xmlns:vCard="http://www.w3.org/2001/vcard-rdf/3.0#" xmlns:vCard4="http://www.w3.org/2006/vcard/ns#">
<rdf:Description rdf:about="#meta_M_4nphsf__91__c__93__">
<bqbiol:is>
<rdf:Bag>
<rdf:li rdf:resource="https://identifiers.org/hmdb/HMDB06492"/>
<rdf:li rdf:resource="https://identifiers.org/inchi/InChI=1S/C6H5NO6S/c8-7(9)5-1-3-6(4-2-5)13-14(10,11)12/h1-4H,(H,10,11,12)/p-1"/>
<rdf:li rdf:resource="https://identifiers.org/pubchem.compound/80349"/>
</rdf:Bag>
</bqbiol:is>
</rdf:Description>
</rdf:RDF>
</annotation>
</species>
<species boundaryCondition="false" compartment="c" constant="false" fbc:charge="0" fbc:chemicalFormula="C6H5NO3" hasOnlySubstanceUnits="false" id="M_4nph__91__c__93__" metaid="meta_M_4nph__91__c__93__" name="4-Nitrophenolate">
<annotation>
<rdf:RDF xmlns:bqbiol="http://biomodels.net/biology-qualifiers/" xmlns:bqmodel="http://biomodels.net/model-qualifiers/" xmlns:dcterms="http://purl.org/dc/terms/" xmlns:rdf="http://www.w3.org/1999/02/22-rdf-syntax-ns#" xmlns:vCard="http://www.w3.org/2001/vcard-rdf/3.0#" xmlns:vCard4="http://www.w3.org/2006/vcard/ns#">
<rdf:Description rdf:about="#meta_M_4nph__91__c__93__">
<bqbiol:is>
<rdf:Bag>
<rdf:li rdf:resource="https://identifiers.org/inchi/InChI=1S/C6H5NO3/c8-6-3-1-5(2-4-6)7(9)10/h1-4,8H"/>
<rdf:li rdf:resource="https://identifiers.org/kegg.compound/C00870"/>
</rdf:Bag>
</bqbiol:is>
</rdf:Description>
</rdf:RDF>
</annotation>
</species>
<species boundaryCondition="false" compartment="e" constant="false" fbc:charge="0" fbc:chemicalFormula="C6H5NO3" hasOnlySubstanceUnits="false" id="M_4nph__91__e__93__" metaid="meta_M_4nph__91__e__93__" name="4-Nitrophenolate">
<annotation>
<rdf:RDF xmlns:bqbiol="http://biomodels.net/biology-qualifiers/" xmlns:bqmodel="http://biomodels.net/model-qualifiers/" xmlns:dcterms="http://purl.org/dc/terms/" xmlns:rdf="http://www.w3.org/1999/02/22-rdf-syntax-ns#" xmlns:vCard="http://www.w3.org/2001/vcard-rdf/3.0#" xmlns:vCard4="http://www.w3.org/2006/vcard/ns#">
<rdf:Description rdf:about="#meta_M_4nph__91__e__93__">
<bqbiol:is>
<rdf:Bag>
<rdf:li rdf:resource="https://identifiers.org/inchi/InChI=1S/C6H5NO3/c8-6-3-1-5(2-4-6)7(9)10/h1-4,8H"/>
<rdf:li rdf:resource="https://identifiers.org/kegg.compound/C00870"/>
</rdf:Bag>
</bqbiol:is>
</rdf:Description>
</rdf:RDF>
</annotation>
</species>
<species boundaryCondition="false" compartment="c" constant="false" fbc:charge="0" fbc:chemicalFormula="C8H9NO4" hasOnlySubstanceUnits="false" id="M_4pyrdx__91__c__93__" metaid="meta_M_4pyrdx__91__c__93__" name="4-Pyridoxate">
<annotation>
<rdf:RDF xmlns:bqbiol="http://biomodels.net/biology-qualifiers/" xmlns:bqmodel="http://biomodels.net/model-qualifiers/" xmlns:dcterms="http://purl.org/dc/terms/" xmlns:rdf="http://www.w3.org/1999/02/22-rdf-syntax-ns#" xmlns:vCard="http://www.w3.org/2001/vcard-rdf/3.0#" xmlns:vCard4="http://www.w3.org/2006/vcard/ns#">
<rdf:Description rdf:about="#meta_M_4pyrdx__91__c__93__">
<bqbiol:is>
<rdf:Bag>
<rdf:li rdf:resource="https://identifiers.org/hmdb/HMDB00017"/>
<rdf:li rdf:resource="https://identifiers.org/inchi/InChI=1S/C8H9NO4/c1-4-7(11)6(8(12)13)5(3-10)2-9-4/h2,10-11H,3H2,1H3,(H,12,13)"/>
<rdf:li rdf:resource="https://identifiers.org/kegg.compound/C00847"/>
<rdf:li rdf:resource="https://identifiers.org/pubchem.compound/6723"/>
</rdf:Bag>
</bqbiol:is>
</rdf:Description>
</rdf:RDF>
</annotation>
</species>
<species boundaryCondition="false" compartment="e" constant="false" fbc:charge="0" fbc:chemicalFormula="C8H9NO4" hasOnlySubstanceUnits="false" id="M_4pyrdx__91__e__93__" metaid="meta_M_4pyrdx__91__e__93__" name="4-Pyridoxate">
<annotation>
<rdf:RDF xmlns:bqbiol="http://biomodels.net/biology-qualifiers/" xmlns:bqmodel="http://biomodels.net/model-qualifiers/" xmlns:dcterms="http://purl.org/dc/terms/" xmlns:rdf="http://www.w3.org/1999/02/22-rdf-syntax-ns#" xmlns:vCard="http://www.w3.org/2001/vcard-rdf/3.0#" xmlns:vCard4="http://www.w3.org/2006/vcard/ns#">
<rdf:Description rdf:about="#meta_M_4pyrdx__91__e__93__">
<bqbiol:is>
<rdf:Bag>
<rdf:li rdf:resource="https://identifiers.org/hmdb/HMDB00017"/>
<rdf:li rdf:resource="https://identifiers.org/inchi/InChI=1S/C8H9NO4/c1-4-7(11)6(8(12)13)5(3-10)2-9-4/h2,10-11H,3H2,1H3,(H,12,13)"/>
<rdf:li rdf:resource="https://identifiers.org/kegg.compound/C00847"/>
<rdf:li rdf:resource="https://identifiers.org/pubchem.compound/6723"/>
</rdf:Bag>
</bqbiol:is>
</rdf:Description>
</rdf:RDF>
</annotation>
</species>
<species boundaryCondition="false" compartment="c" constant="false" fbc:charge="0" fbc:chemicalFormula="C25H38O8" hasOnlySubstanceUnits="false" id="M_5adtststeroneglc__91__c__93__" metaid="meta_M_5adtststeroneglc__91__c__93__" name="5Alpha-Dihydrotestosterone Glucuronide">
<annotation>
<rdf:RDF xmlns:bqbiol="http://biomodels.net/biology-qualifiers/" xmlns:bqmodel="http://biomodels.net/model-qualifiers/" xmlns:dcterms="http://purl.org/dc/terms/" xmlns:rdf="http://www.w3.org/1999/02/22-rdf-syntax-ns#" xmlns:vCard="http://www.w3.org/2001/vcard-rdf/3.0#" xmlns:vCard4="http://www.w3.org/2006/vcard/ns#">
<rdf:Description rdf:about="#meta_M_5adtststeroneglc__91__c__93__">
<bqbiol:is>
<rdf:Bag>
<rdf:li rdf:resource="https://identifiers.org/hmdb/HMDB06203"/>
<rdf:li rdf:resource="https://identifiers.org/inchi/InChI=1S/C25H38O8/c1-24-9-7-13(26)11-12(24)3-4-14-15-5-6-17(25(15,2)10-8-16(14)24)32-23-20(29)18(27)19(28)21(33-23)22(30)31/h12,14-21,23,27-29H,3-11H2,1-2H3,(H,30,31)/t12-,14-,15-,16+,17-,18-,19-,20+,21-,23+,24-,25-/m0/s1"/>
<rdf:li rdf:resource="https://identifiers.org/pubchem.compound/44263365"/>
</rdf:Bag>
</bqbiol:is>
</rdf:Description>
</rdf:RDF>
</annotation>
</species>
<species boundaryCondition="false" compartment="e" constant="false" fbc:charge="0" fbc:chemicalFormula="C25H38O8" hasOnlySubstanceUnits="false" id="M_5adtststeroneglc__91__e__93__" metaid="meta_M_5adtststeroneglc__91__e__93__" name="5Alpha-Dihydrotestosterone Glucuronide">
<annotation>
<rdf:RDF xmlns:bqbiol="http://biomodels.net/biology-qualifiers/" xmlns:bqmodel="http://biomodels.net/model-qualifiers/" xmlns:dcterms="http://purl.org/dc/terms/" xmlns:rdf="http://www.w3.org/1999/02/22-rdf-syntax-ns#" xmlns:vCard="http://www.w3.org/2001/vcard-rdf/3.0#" xmlns:vCard4="http://www.w3.org/2006/vcard/ns#">
<rdf:Description rdf:about="#meta_M_5adtststeroneglc__91__e__93__">
<bqbiol:is>
<rdf:Bag>
<rdf:li rdf:resource="https://identifiers.org/hmdb/HMDB06203"/>
<rdf:li rdf:resource="https://identifiers.org/inchi/InChI=1S/C25H38O8/c1-24-9-7-13(26)11-12(24)3-4-14-15-5-6-17(25(15,2)10-8-16(14)24)32-23-20(29)18(27)19(28)21(33-23)22(30)31/h12,14-21,23,27-29H,3-11H2,1-2H3,(H,30,31)/t12-,14-,15-,16+,17-,18-,19-,20+,21-,23+,24-,25-/m0/s1"/>
<rdf:li rdf:resource="https://identifiers.org/pubchem.compound/44263365"/>
</rdf:Bag>
</bqbiol:is>
</rdf:Description>
</rdf:RDF>
</annotation>
</species>
<species boundaryCondition="false" compartment="r" constant="false" fbc:charge="0" fbc:chemicalFormula="C25H38O8" hasOnlySubstanceUnits="false" id="M_5adtststeroneglc__91__r__93__" metaid="meta_M_5adtststeroneglc__91__r__93__" name="5Alpha-Dihydrotestosterone Glucuronide">
<annotation>
<rdf:RDF xmlns:bqbiol="http://biomodels.net/biology-qualifiers/" xmlns:bqmodel="http://biomodels.net/model-qualifiers/" xmlns:dcterms="http://purl.org/dc/terms/" xmlns:rdf="http://www.w3.org/1999/02/22-rdf-syntax-ns#" xmlns:vCard="http://www.w3.org/2001/vcard-rdf/3.0#" xmlns:vCard4="http://www.w3.org/2006/vcard/ns#">
<rdf:Description rdf:about="#meta_M_5adtststeroneglc__91__r__93__">
<bqbiol:is>
<rdf:Bag>
<rdf:li rdf:resource="https://identifiers.org/hmdb/HMDB06203"/>
<rdf:li rdf:resource="https://identifiers.org/inchi/InChI=1S/C25H38O8/c1-24-9-7-13(26)11-12(24)3-4-14-15-5-6-17(25(15,2)10-8-16(14)24)32-23-20(29)18(27)19(28)21(33-23)22(30)31/h12,14-21,23,27-29H,3-11H2,1-2H3,(H,30,31)/t12-,14-,15-,16+,17-,18-,19-,20+,21-,23+,24-,25-/m0/s1"/>
<rdf:li rdf:resource="https://identifiers.org/pubchem.compound/44263365"/>
</rdf:Bag>
</bqbiol:is>
</rdf:Description>
</rdf:RDF>
</annotation>
</species>
<species boundaryCondition="false" compartment="c" constant="false" fbc:charge="-1" fbc:chemicalFormula="C19H29O5S" hasOnlySubstanceUnits="false" id="M_5adtststerones__91__c__93__" metaid="meta_M_5adtststerones__91__c__93__" name="5Alpha-Dihydrotestosterone Sulfate">
<annotation>
<rdf:RDF xmlns:bqbiol="http://biomodels.net/biology-qualifiers/" xmlns:bqmodel="http://biomodels.net/model-qualifiers/" xmlns:dcterms="http://purl.org/dc/terms/" xmlns:rdf="http://www.w3.org/1999/02/22-rdf-syntax-ns#" xmlns:vCard="http://www.w3.org/2001/vcard-rdf/3.0#" xmlns:vCard4="http://www.w3.org/2006/vcard/ns#">
<rdf:Description rdf:about="#meta_M_5adtststerones__91__c__93__">
<bqbiol:is>
<rdf:Bag>
<rdf:li rdf:resource="https://identifiers.org/hmdb/HMDB06278"/>
<rdf:li rdf:resource="https://identifiers.org/inchi/InChI=1/C19H30O5S/c1-18-9-7-13(20)11-12(18)3-4-14-15-5-6-17(24-25(21,22)23)19(15,2)10-8-16(14)18/h12,14-17H,3-11H2,1-2H3,(H,21,22,23)/p-1/t12-,14-,15-,16-,17-,18-,19-/s2"/>
<rdf:li rdf:resource="https://identifiers.org/pubchem.compound/18665256"/>
</rdf:Bag>
</bqbiol:is>
</rdf:Description>
</rdf:RDF>
</annotation>
</species>
<species boundaryCondition="false" compartment="e" constant="false" fbc:charge="-1" fbc:chemicalFormula="C19H29O5S" hasOnlySubstanceUnits="false" id="M_5adtststerones__91__e__93__" metaid="meta_M_5adtststerones__91__e__93__" name="5Alpha-Dihydrotestosterone Sulfate">
<annotation>
<rdf:RDF xmlns:bqbiol="http://biomodels.net/biology-qualifiers/" xmlns:bqmodel="http://biomodels.net/model-qualifiers/" xmlns:dcterms="http://purl.org/dc/terms/" xmlns:rdf="http://www.w3.org/1999/02/22-rdf-syntax-ns#" xmlns:vCard="http://www.w3.org/2001/vcard-rdf/3.0#" xmlns:vCard4="http://www.w3.org/2006/vcard/ns#">
<rdf:Description rdf:about="#meta_M_5adtststerones__91__e__93__">
<bqbiol:is>
<rdf:Bag>
<rdf:li rdf:resource="https://identifiers.org/hmdb/HMDB06278"/>
<rdf:li rdf:resource="https://identifiers.org/inchi/InChI=1/C19H30O5S/c1-18-9-7-13(20)11-12(18)3-4-14-15-5-6-17(24-25(21,22)23)19(15,2)10-8-16(14)18/h12,14-17H,3-11H2,1-2H3,(H,21,22,23)/p-1/t12-,14-,15-,16-,17-,18-,19-/s2"/>
<rdf:li rdf:resource="https://identifiers.org/pubchem.compound/18665256"/>
</rdf:Bag>
</bqbiol:is>
</rdf:Description>
</rdf:RDF>
</annotation>
</species>
<species boundaryCondition="false" compartment="c" constant="false" fbc:charge="0" fbc:chemicalFormula="C19H30O2" hasOnlySubstanceUnits="false" id="M_5adtststerone__91__c__93__" metaid="meta_M_5adtststerone__91__c__93__" name="17Beta-Hydroxy-5Alpha-Androstan-3-One">
<annotation>
<rdf:RDF xmlns:bqbiol="http://biomodels.net/biology-qualifiers/" xmlns:bqmodel="http://biomodels.net/model-qualifiers/" xmlns:dcterms="http://purl.org/dc/terms/" xmlns:rdf="http://www.w3.org/1999/02/22-rdf-syntax-ns#" xmlns:vCard="http://www.w3.org/2001/vcard-rdf/3.0#" xmlns:vCard4="http://www.w3.org/2006/vcard/ns#">
<rdf:Description rdf:about="#meta_M_5adtststerone__91__c__93__">
<bqbiol:is>
<rdf:Bag>
<rdf:li rdf:resource="https://identifiers.org/hmdb/HMDB02961"/>
<rdf:li rdf:resource="https://identifiers.org/inchi/InChI=1S/C19H30O2/c1-18-9-7-13(20)11-12(18)3-4-14-15-5-6-17(21)19(15,2)10-8-16(14)18/h12,14-17,21H,3-11H2,1-2H3/t12-,14-,15-,16-,17-,18-,19-/m0/s1"/>
<rdf:li rdf:resource="https://identifiers.org/kegg.compound/C03917"/>
<rdf:li rdf:resource="https://identifiers.org/pubchem.compound/10635"/>
</rdf:Bag>
</bqbiol:is>
</rdf:Description>
</rdf:RDF>
</annotation>
</species>
<species boundaryCondition="false" compartment="e" constant="false" fbc:charge="0" fbc:chemicalFormula="C19H30O2" hasOnlySubstanceUnits="false" id="M_5adtststerone__91__e__93__" metaid="meta_M_5adtststerone__91__e__93__" name="17Beta-Hydroxy-5Alpha-Androstan-3-One">
<annotation>
<rdf:RDF xmlns:bqbiol="http://biomodels.net/biology-qualifiers/" xmlns:bqmodel="http://biomodels.net/model-qualifiers/" xmlns:dcterms="http://purl.org/dc/terms/" xmlns:rdf="http://www.w3.org/1999/02/22-rdf-syntax-ns#" xmlns:vCard="http://www.w3.org/2001/vcard-rdf/3.0#" xmlns:vCard4="http://www.w3.org/2006/vcard/ns#">
<rdf:Description rdf:about="#meta_M_5adtststerone__91__e__93__">
<bqbiol:is>
<rdf:Bag>
<rdf:li rdf:resource="https://identifiers.org/hmdb/HMDB02961"/>
<rdf:li rdf:resource="https://identifiers.org/inchi/InChI=1S/C19H30O2/c1-18-9-7-13(20)11-12(18)3-4-14-15-5-6-17(21)19(15,2)10-8-16(14)18/h12,14-17,21H,3-11H2,1-2H3/t12-,14-,15-,16-,17-,18-,19-/m0/s1"/>
<rdf:li rdf:resource="https://identifiers.org/kegg.compound/C03917"/>
<rdf:li rdf:resource="https://identifiers.org/pubchem.compound/10635"/>
</rdf:Bag>
</bqbiol:is>
</rdf:Description>
</rdf:RDF>
</annotation>
</species>
<species boundaryCondition="false" compartment="r" constant="false" fbc:charge="0" fbc:chemicalFormula="C19H30O2" hasOnlySubstanceUnits="false" id="M_5adtststerone__91__r__93__" metaid="meta_M_5adtststerone__91__r__93__" name="17Beta-Hydroxy-5Alpha-Androstan-3-One">
<annotation>
<rdf:RDF xmlns:bqbiol="http://biomodels.net/biology-qualifiers/" xmlns:bqmodel="http://biomodels.net/model-qualifiers/" xmlns:dcterms="http://purl.org/dc/terms/" xmlns:rdf="http://www.w3.org/1999/02/22-rdf-syntax-ns#" xmlns:vCard="http://www.w3.org/2001/vcard-rdf/3.0#" xmlns:vCard4="http://www.w3.org/2006/vcard/ns#">
<rdf:Description rdf:about="#meta_M_5adtststerone__91__r__93__">
<bqbiol:is>
<rdf:Bag>
<rdf:li rdf:resource="https://identifiers.org/hmdb/HMDB02961"/>
<rdf:li rdf:resource="https://identifiers.org/inchi/InChI=1S/C19H30O2/c1-18-9-7-13(20)11-12(18)3-4-14-15-5-6-17(21)19(15,2)10-8-16(14)18/h12,14-17,21H,3-11H2,1-2H3/t12-,14-,15-,16-,17-,18-,19-/m0/s1"/>
<rdf:li rdf:resource="https://identifiers.org/kegg.compound/C03917"/>
<rdf:li rdf:resource="https://identifiers.org/pubchem.compound/10635"/>
</rdf:Bag>
</bqbiol:is>
</rdf:Description>
</rdf:RDF>
</annotation>
</species>
<species boundaryCondition="false" compartment="c" constant="false" fbc:charge="0" fbc:chemicalFormula="C5H9NO3" hasOnlySubstanceUnits="false" id="M_5aop__91__c__93__" metaid="meta_M_5aop__91__c__93__" name="5-Amino-4-Oxopentanoate">
<annotation>
<rdf:RDF xmlns:bqbiol="http://biomodels.net/biology-qualifiers/" xmlns:bqmodel="http://biomodels.net/model-qualifiers/" xmlns:dcterms="http://purl.org/dc/terms/" xmlns:rdf="http://www.w3.org/1999/02/22-rdf-syntax-ns#" xmlns:vCard="http://www.w3.org/2001/vcard-rdf/3.0#" xmlns:vCard4="http://www.w3.org/2006/vcard/ns#">
<rdf:Description rdf:about="#meta_M_5aop__91__c__93__">
<bqbiol:is>
<rdf:Bag>
<rdf:li rdf:resource="https://identifiers.org/hmdb/HMDB01149"/>
<rdf:li rdf:resource="https://identifiers.org/inchi/InChI=1S/C5H9NO3/c6-3-4(7)1-2-5(8)9/h1-3,6H2,(H,8,9)"/>
<rdf:li rdf:resource="https://identifiers.org/kegg.compound/C00430"/>
<rdf:li rdf:resource="https://identifiers.org/pubchem.compound/137"/>
</rdf:Bag>
</bqbiol:is>
</rdf:Description>
</rdf:RDF>
</annotation>
</species>
<species boundaryCondition="false" compartment="m" constant="false" fbc:charge="0" fbc:chemicalFormula="C5H9NO3" hasOnlySubstanceUnits="false" id="M_5aop__91__m__93__" metaid="meta_M_5aop__91__m__93__" name="5-Amino-4-Oxopentanoate">
<annotation>
<rdf:RDF xmlns:bqbiol="http://biomodels.net/biology-qualifiers/" xmlns:bqmodel="http://biomodels.net/model-qualifiers/" xmlns:dcterms="http://purl.org/dc/terms/" xmlns:rdf="http://www.w3.org/1999/02/22-rdf-syntax-ns#" xmlns:vCard="http://www.w3.org/2001/vcard-rdf/3.0#" xmlns:vCard4="http://www.w3.org/2006/vcard/ns#">
<rdf:Description rdf:about="#meta_M_5aop__91__m__93__">
<bqbiol:is>
<rdf:Bag>
<rdf:li rdf:resource="https://identifiers.org/hmdb/HMDB01149"/>
<rdf:li rdf:resource="https://identifiers.org/inchi/InChI=1S/C5H9NO3/c6-3-4(7)1-2-5(8)9/h1-3,6H2,(H,8,9)"/>
<rdf:li rdf:resource="https://identifiers.org/kegg.compound/C00430"/>
<rdf:li rdf:resource="https://identifiers.org/pubchem.compound/137"/>
</rdf:Bag>
</bqbiol:is>
</rdf:Description>
</rdf:RDF>
</annotation>
</species>
<species boundaryCondition="false" compartment="c" constant="false" fbc:charge="-6" fbc:chemicalFormula="C39H43N11O18" hasOnlySubstanceUnits="false" id="M_5dhf__91__c__93__" metaid="meta_M_5dhf__91__c__93__" name="Pentaglutamyl Folate (Dhf)">
<notes>
<html xmlns="http://www.w3.org/1999/xhtml">
<p>metInChIString: InChI=1/C39H49N11O18/c40-20(33(59)60)5-9-24(51)19(13-27(54)55)39(25(52)10-6-21(41)34(61)62,37(67)68-28(56)12-8-23(43)36(65)66)50(26(53)11-7-22(42)35(63)64)32(58)16-1-3-17(4-2-16)45-14-18-15-46-30-29(47-18)31(57)49-38(44)48-30/h1-4,19-23H,5-15,40-43H2,(H10,44,45,46,48,49,54,55,57,58,59,60,61,62,63,64,65,66)/p-6/t19?,20?,21?,22?,23?,39-/s2</p>
</html>
</notes>
<annotation>
<rdf:RDF xmlns:bqbiol="http://biomodels.net/biology-qualifiers/" xmlns:bqmodel="http://biomodels.net/model-qualifiers/" xmlns:dcterms="http://purl.org/dc/terms/" xmlns:rdf="http://www.w3.org/1999/02/22-rdf-syntax-ns#" xmlns:vCard="http://www.w3.org/2001/vcard-rdf/3.0#" xmlns:vCard4="http://www.w3.org/2006/vcard/ns#">
<rdf:Description rdf:about="#meta_M_5dhf__91__c__93__">
<bqbiol:is>
<rdf:Bag>
<rdf:li rdf:resource="https://identifiers.org/pubchem.compound/73374"/>
</rdf:Bag>
</bqbiol:is>
</rdf:Description>
</rdf:RDF>
</annotation>
</species>
<species boundaryCondition="false" compartment="l" constant="false" fbc:charge="-6" fbc:chemicalFormula="C39H43N11O18" hasOnlySubstanceUnits="false" id="M_5dhf__91__l__93__" metaid="meta_M_5dhf__91__l__93__" name="Pentaglutamyl Folate (Dhf)">
<notes>
<html xmlns="http://www.w3.org/1999/xhtml">
<p>metInChIString: InChI=1/C39H49N11O18/c40-20(33(59)60)5-9-24(51)19(13-27(54)55)39(25(52)10-6-21(41)34(61)62,37(67)68-28(56)12-8-23(43)36(65)66)50(26(53)11-7-22(42)35(63)64)32(58)16-1-3-17(4-2-16)45-14-18-15-46-30-29(47-18)31(57)49-38(44)48-30/h1-4,19-23H,5-15,40-43H2,(H10,44,45,46,48,49,54,55,57,58,59,60,61,62,63,64,65,66)/p-6/t19?,20?,21?,22?,23?,39-/s2</p>
</html>
</notes>
<annotation>
<rdf:RDF xmlns:bqbiol="http://biomodels.net/biology-qualifiers/" xmlns:bqmodel="http://biomodels.net/model-qualifiers/" xmlns:dcterms="http://purl.org/dc/terms/" xmlns:rdf="http://www.w3.org/1999/02/22-rdf-syntax-ns#" xmlns:vCard="http://www.w3.org/2001/vcard-rdf/3.0#" xmlns:vCard4="http://www.w3.org/2006/vcard/ns#">
<rdf:Description rdf:about="#meta_M_5dhf__91__l__93__">
<bqbiol:is>
<rdf:Bag>
<rdf:li rdf:resource="https://identifiers.org/pubchem.compound/73374"/>
</rdf:Bag>
</bqbiol:is>
</rdf:Description>
</rdf:RDF>
</annotation>
</species>
<species boundaryCondition="false" compartment="e" constant="false" fbc:charge="0" fbc:chemicalFormula="H2O" hasOnlySubstanceUnits="false" id="M_h2o__91__e__93__" metaid="meta_M_h2o__91__e__93__" name="Water">
<annotation>
<rdf:RDF xmlns:bqbiol="http://biomodels.net/biology-qualifiers/" xmlns:bqmodel="http://biomodels.net/model-qualifiers/" xmlns:dcterms="http://purl.org/dc/terms/" xmlns:rdf="http://www.w3.org/1999/02/22-rdf-syntax-ns#" xmlns:vCard="http://www.w3.org/2001/vcard-rdf/3.0#" xmlns:vCard4="http://www.w3.org/2006/vcard/ns#">
<rdf:Description rdf:about="#meta_M_h2o__91__e__93__">
<bqbiol:is>
<rdf:Bag>
<rdf:li rdf:resource="https://identifiers.org/hmdb/HMDB02111"/>
<rdf:li rdf:resource="https://identifiers.org/inchi/InChI=1S/H2O/h1H2"/>
<rdf:li rdf:resource="https://identifiers.org/kegg.compound/C00001"/>
<rdf:li rdf:resource="https://identifiers.org/pubchem.compound/962"/>
</rdf:Bag>
</bqbiol:is>
</rdf:Description>
</rdf:RDF>
</annotation>
</species>
<species boundaryCondition="false" compartment="e" constant="false" fbc:charge="-2" fbc:chemicalFormula="C20H21N7O7" hasOnlySubstanceUnits="false" id="M_5fthf__91__e__93__" metaid="meta_M_5fthf__91__e__93__" name="5-Formyltetrahydrofolate">
<annotation>
<rdf:RDF xmlns:bqbiol="http://biomodels.net/biology-qualifiers/" xmlns:bqmodel="http://biomodels.net/model-qualifiers/" xmlns:dcterms="http://purl.org/dc/terms/" xmlns:rdf="http://www.w3.org/1999/02/22-rdf-syntax-ns#" xmlns:vCard="http://www.w3.org/2001/vcard-rdf/3.0#" xmlns:vCard4="http://www.w3.org/2006/vcard/ns#">
<rdf:Description rdf:about="#meta_M_5fthf__91__e__93__">
<bqbiol:is>
<rdf:Bag>
<rdf:li rdf:resource="https://identifiers.org/hmdb/HMDB01562"/>
<rdf:li rdf:resource="https://identifiers.org/inchi/InChI=1/C20H23N7O7/c21-20-25-16-15(18(32)26-20)27(9-28)12(8-23-16)7-22-11-3-1-10(2-4-11)17(31)24-13(19(33)34)5-6-14(29)30/h1-4,9,12-13,22H,5-8H2,(H,24,31)(H,29,30)(H,33,34)(H4,21,23,25,26,32)/p-2"/>
<rdf:li rdf:resource="https://identifiers.org/kegg.compound/C03479"/>
<rdf:li rdf:resource="https://identifiers.org/pubchem.compound/143"/>
</rdf:Bag>
</bqbiol:is>
</rdf:Description>
</rdf:RDF>
</annotation>
</species>
<species boundaryCondition="false" compartment="c" constant="false" fbc:charge="-2" fbc:chemicalFormula="C20H21N7O7" hasOnlySubstanceUnits="false" id="M_5fthf__91__c__93__" metaid="meta_M_5fthf__91__c__93__" name="5-Formyltetrahydrofolate">
<annotation>
<rdf:RDF xmlns:bqbiol="http://biomodels.net/biology-qualifiers/" xmlns:bqmodel="http://biomodels.net/model-qualifiers/" xmlns:dcterms="http://purl.org/dc/terms/" xmlns:rdf="http://www.w3.org/1999/02/22-rdf-syntax-ns#" xmlns:vCard="http://www.w3.org/2001/vcard-rdf/3.0#" xmlns:vCard4="http://www.w3.org/2006/vcard/ns#">
<rdf:Description rdf:about="#meta_M_5fthf__91__c__93__">
<bqbiol:is>
<rdf:Bag>
<rdf:li rdf:resource="https://identifiers.org/hmdb/HMDB01562"/>
<rdf:li rdf:resource="https://identifiers.org/inchi/InChI=1/C20H23N7O7/c21-20-25-16-15(18(32)26-20)27(9-28)12(8-23-16)7-22-11-3-1-10(2-4-11)17(31)24-13(19(33)34)5-6-14(29)30/h1-4,9,12-13,22H,5-8H2,(H,24,31)(H,29,30)(H,33,34)(H4,21,23,25,26,32)/p-2"/>
<rdf:li rdf:resource="https://identifiers.org/kegg.compound/C03479"/>
<rdf:li rdf:resource="https://identifiers.org/pubchem.compound/143"/>
</rdf:Bag>
</bqbiol:is>
</rdf:Description>
</rdf:RDF>
</annotation>
</species>
<species boundaryCondition="false" compartment="c" constant="false" fbc:charge="0" fbc:chemicalFormula="C11H12N2O3" hasOnlySubstanceUnits="false" id="M_5htrp__91__c__93__" metaid="meta_M_5htrp__91__c__93__" name="5-Hydroxy-L-Tryptophan">
<annotation>
<rdf:RDF xmlns:bqbiol="http://biomodels.net/biology-qualifiers/" xmlns:bqmodel="http://biomodels.net/model-qualifiers/" xmlns:dcterms="http://purl.org/dc/terms/" xmlns:rdf="http://www.w3.org/1999/02/22-rdf-syntax-ns#" xmlns:vCard="http://www.w3.org/2001/vcard-rdf/3.0#" xmlns:vCard4="http://www.w3.org/2006/vcard/ns#">
<rdf:Description rdf:about="#meta_M_5htrp__91__c__93__">
<bqbiol:is>
<rdf:Bag>
<rdf:li rdf:resource="https://identifiers.org/hmdb/HMDB00472"/>
<rdf:li rdf:resource="https://identifiers.org/inchi/InChI=1/C11H12N2O3/c12-9(11(15)16)3-6-5-13-10-2-1-7(14)4-8(6)10/h1-2,4-5,9,13-14H,3,12H2,(H,15,16)"/>
<rdf:li rdf:resource="https://identifiers.org/kegg.compound/C01017"/>
<rdf:li rdf:resource="https://identifiers.org/pubchem.compound/144"/>
</rdf:Bag>
</bqbiol:is>
</rdf:Description>
</rdf:RDF>
</annotation>
</species>
<species boundaryCondition="false" compartment="c" constant="false" fbc:charge="1" fbc:chemicalFormula="C10H13N2O" hasOnlySubstanceUnits="false" id="M_srtn__91__c__93__" metaid="meta_M_srtn__91__c__93__" name="Serotonin">
<annotation>
<rdf:RDF xmlns:bqbiol="http://biomodels.net/biology-qualifiers/" xmlns:bqmodel="http://biomodels.net/model-qualifiers/" xmlns:dcterms="http://purl.org/dc/terms/" xmlns:rdf="http://www.w3.org/1999/02/22-rdf-syntax-ns#" xmlns:vCard="http://www.w3.org/2001/vcard-rdf/3.0#" xmlns:vCard4="http://www.w3.org/2006/vcard/ns#">
<rdf:Description rdf:about="#meta_M_srtn__91__c__93__">
<bqbiol:is>
<rdf:Bag>
<rdf:li rdf:resource="https://identifiers.org/hmdb/HMDB00259"/>
<rdf:li rdf:resource="https://identifiers.org/inchi/InChI=1S/C10H12N2O/c11-4-3-7-6-12-10-2-1-8(13)5-9(7)10/h1-2,5-6,12-13H,3-4,11H2/p+1"/>
<rdf:li rdf:resource="https://identifiers.org/kegg.compound/C00780"/>
<rdf:li rdf:resource="https://identifiers.org/pubchem.compound/5202"/>
</rdf:Bag>
</bqbiol:is>
</rdf:Description>
</rdf:RDF>
</annotation>
</species>
<species boundaryCondition="false" compartment="e" constant="false" fbc:charge="0" fbc:chemicalFormula="C17H19N3O4S" hasOnlySubstanceUnits="false" id="M_5homeprazole__91__e__93__" metaid="meta_M_5homeprazole__91__e__93__" name="5-Hydroxy Omeprazole">
<annotation>
<rdf:RDF xmlns:bqbiol="http://biomodels.net/biology-qualifiers/" xmlns:bqmodel="http://biomodels.net/model-qualifiers/" xmlns:dcterms="http://purl.org/dc/terms/" xmlns:rdf="http://www.w3.org/1999/02/22-rdf-syntax-ns#" xmlns:vCard="http://www.w3.org/2001/vcard-rdf/3.0#" xmlns:vCard4="http://www.w3.org/2006/vcard/ns#">
<rdf:Description rdf:about="#meta_M_5homeprazole__91__e__93__">
<bqbiol:is>
<rdf:Bag>
<rdf:li rdf:resource="https://identifiers.org/inchi/InChI=1/C17H19N3O4S/c1-10-15(18-7-11(8-21)16(10)24-3)9-25(22)17-19-13-5-4-12(23-2)6-14(13)20-17/h4-7,21H,8-9H2,1-3H3,(H,19,20)"/>
</rdf:Bag>
</bqbiol:is>
</rdf:Description>
</rdf:RDF>
</annotation>
</species>
<species boundaryCondition="false" compartment="c" constant="false" fbc:charge="0" fbc:chemicalFormula="C17H19N3O4S" hasOnlySubstanceUnits="false" id="M_5homeprazole__91__c__93__" metaid="meta_M_5homeprazole__91__c__93__" name="5-Hydroxy Omeprazole">
<annotation>
<rdf:RDF xmlns:bqbiol="http://biomodels.net/biology-qualifiers/" xmlns:bqmodel="http://biomodels.net/model-qualifiers/" xmlns:dcterms="http://purl.org/dc/terms/" xmlns:rdf="http://www.w3.org/1999/02/22-rdf-syntax-ns#" xmlns:vCard="http://www.w3.org/2001/vcard-rdf/3.0#" xmlns:vCard4="http://www.w3.org/2006/vcard/ns#">
<rdf:Description rdf:about="#meta_M_5homeprazole__91__c__93__">
<bqbiol:is>
<rdf:Bag>
<rdf:li rdf:resource="https://identifiers.org/inchi/InChI=1/C17H19N3O4S/c1-10-15(18-7-11(8-21)16(10)24-3)9-25(22)17-19-13-5-4-12(23-2)6-14(13)20-17/h4-7,21H,8-9H2,1-3H3,(H,19,20)"/>
</rdf:Bag>
</bqbiol:is>
</rdf:Description>
</rdf:RDF>
</annotation>
</species>
<species boundaryCondition="false" compartment="c" constant="false" fbc:charge="0" fbc:chemicalFormula="C10H9NO2" hasOnlySubstanceUnits="false" id="M_5hoxindact__91__c__93__" metaid="meta_M_5hoxindact__91__c__93__" name="(5-Hydroxyindol-3-Yl)Acetaldehyde">
<annotation>
<rdf:RDF xmlns:bqbiol="http://biomodels.net/biology-qualifiers/" xmlns:bqmodel="http://biomodels.net/model-qualifiers/" xmlns:dcterms="http://purl.org/dc/terms/" xmlns:rdf="http://www.w3.org/1999/02/22-rdf-syntax-ns#" xmlns:vCard="http://www.w3.org/2001/vcard-rdf/3.0#" xmlns:vCard4="http://www.w3.org/2006/vcard/ns#">
<rdf:Description rdf:about="#meta_M_5hoxindact__91__c__93__">
<bqbiol:is>
<rdf:Bag>
<rdf:li rdf:resource="https://identifiers.org/hmdb/HMDB04073"/>
<rdf:li rdf:resource="https://identifiers.org/inchi/InChI=1S/C10H9NO2/c12-4-3-7-6-11-10-2-1-8(13)5-9(7)10/h1-2,4-6,11,13H,3H2"/>
<rdf:li rdf:resource="https://identifiers.org/kegg.compound/C05634"/>
<rdf:li rdf:resource="https://identifiers.org/pubchem.compound/74688"/>
</rdf:Bag>
</bqbiol:is>
</rdf:Description>
</rdf:RDF>
</annotation>
</species>
<species boundaryCondition="false" compartment="c" constant="false" fbc:charge="-1" fbc:chemicalFormula="C10H8NO3" hasOnlySubstanceUnits="false" id="M_5hoxindoa__91__c__93__" metaid="meta_M_5hoxindoa__91__c__93__" name="5-Hydroxyindoleacetate">
<annotation>
<rdf:RDF xmlns:bqbiol="http://biomodels.net/biology-qualifiers/" xmlns:bqmodel="http://biomodels.net/model-qualifiers/" xmlns:dcterms="http://purl.org/dc/terms/" xmlns:rdf="http://www.w3.org/1999/02/22-rdf-syntax-ns#" xmlns:vCard="http://www.w3.org/2001/vcard-rdf/3.0#" xmlns:vCard4="http://www.w3.org/2006/vcard/ns#">
<rdf:Description rdf:about="#meta_M_5hoxindoa__91__c__93__">
<bqbiol:is>
<rdf:Bag>
<rdf:li rdf:resource="https://identifiers.org/hmdb/HMDB00763"/>
<rdf:li rdf:resource="https://identifiers.org/inchi/InChI=1S/C10H9NO3/c12-7-1-2-9-8(4-7)6(5-11-9)3-10(13)14/h1-2,4-5,11-12H,3H2,(H,13,14)/p-1"/>
<rdf:li rdf:resource="https://identifiers.org/kegg.compound/C05635"/>
<rdf:li rdf:resource="https://identifiers.org/pubchem.compound/1826"/>
</rdf:Bag>
</bqbiol:is>
</rdf:Description>
</rdf:RDF>
</annotation>
</species>
<species boundaryCondition="false" compartment="e" constant="false" fbc:charge="0" fbc:chemicalFormula="C11H12N2O3" hasOnlySubstanceUnits="false" id="M_5htrp__91__e__93__" metaid="meta_M_5htrp__91__e__93__" name="5-Hydroxy-L-Tryptophan">
<annotation>
<rdf:RDF xmlns:bqbiol="http://biomodels.net/biology-qualifiers/" xmlns:bqmodel="http://biomodels.net/model-qualifiers/" xmlns:dcterms="http://purl.org/dc/terms/" xmlns:rdf="http://www.w3.org/1999/02/22-rdf-syntax-ns#" xmlns:vCard="http://www.w3.org/2001/vcard-rdf/3.0#" xmlns:vCard4="http://www.w3.org/2006/vcard/ns#">
<rdf:Description rdf:about="#meta_M_5htrp__91__e__93__">
<bqbiol:is>
<rdf:Bag>
<rdf:li rdf:resource="https://identifiers.org/hmdb/HMDB00472"/>
<rdf:li rdf:resource="https://identifiers.org/inchi/InChI=1/C11H12N2O3/c12-9(11(15)16)3-6-5-13-10-2-1-7(14)4-8(6)10/h1-2,4-5,9,13-14H,3,12H2,(H,15,16)"/>
<rdf:li rdf:resource="https://identifiers.org/kegg.compound/C01017"/>
<rdf:li rdf:resource="https://identifiers.org/pubchem.compound/144"/>
</rdf:Bag>
</bqbiol:is>
</rdf:Description>
</rdf:RDF>
</annotation>
</species>
<species boundaryCondition="false" compartment="e" constant="false" fbc:charge="-1" fbc:chemicalFormula="C20H24N7O6" hasOnlySubstanceUnits="false" id="M_5mthf__91__e__93__" metaid="meta_M_5mthf__91__e__93__" name="5-Methyltetrahydrofolate">
<notes>
<html xmlns="http://www.w3.org/1999/xhtml">
<p>metInChIString: InChI=1/C20H25N7O6/c1-27-12(9-23-16-15(27)18(31)26-20(21)25-16)8-22-11-4-2-10(3-5-11)17(30)24-13(19(32)33)6-7-14(28)29/h2-5,12-13,22H,6-9H2,1H3,(H,24,30)(H,28,29)(H,32,33)(H4,21,23,25,26,31)/p-1/t12?,13-/s2</p>
</html>
</notes>
<annotation>
<rdf:RDF xmlns:bqbiol="http://biomodels.net/biology-qualifiers/" xmlns:bqmodel="http://biomodels.net/model-qualifiers/" xmlns:dcterms="http://purl.org/dc/terms/" xmlns:rdf="http://www.w3.org/1999/02/22-rdf-syntax-ns#" xmlns:vCard="http://www.w3.org/2001/vcard-rdf/3.0#" xmlns:vCard4="http://www.w3.org/2006/vcard/ns#">
<rdf:Description rdf:about="#meta_M_5mthf__91__e__93__">
<bqbiol:is>
<rdf:Bag>
<rdf:li rdf:resource="https://identifiers.org/hmdb/HMDB01396"/>
<rdf:li rdf:resource="https://identifiers.org/kegg.compound/C00440"/>
<rdf:li rdf:resource="https://identifiers.org/pubchem.compound/439234"/>
</rdf:Bag>
</bqbiol:is>
</rdf:Description>
</rdf:RDF>
</annotation>
</species>
<species boundaryCondition="false" compartment="c" constant="false" fbc:charge="-1" fbc:chemicalFormula="C20H24N7O6" hasOnlySubstanceUnits="false" id="M_5mthf__91__c__93__" metaid="meta_M_5mthf__91__c__93__" name="5-Methyltetrahydrofolate">
<notes>
<html xmlns="http://www.w3.org/1999/xhtml">
<p>metInChIString: InChI=1/C20H25N7O6/c1-27-12(9-23-16-15(27)18(31)26-20(21)25-16)8-22-11-4-2-10(3-5-11)17(30)24-13(19(32)33)6-7-14(28)29/h2-5,12-13,22H,6-9H2,1H3,(H,24,30)(H,28,29)(H,32,33)(H4,21,23,25,26,31)/p-1/t12?,13-/s2</p>
</html>
</notes>
<annotation>
<rdf:RDF xmlns:bqbiol="http://biomodels.net/biology-qualifiers/" xmlns:bqmodel="http://biomodels.net/model-qualifiers/" xmlns:dcterms="http://purl.org/dc/terms/" xmlns:rdf="http://www.w3.org/1999/02/22-rdf-syntax-ns#" xmlns:vCard="http://www.w3.org/2001/vcard-rdf/3.0#" xmlns:vCard4="http://www.w3.org/2006/vcard/ns#">
<rdf:Description rdf:about="#meta_M_5mthf__91__c__93__">
<bqbiol:is>
<rdf:Bag>
<rdf:li rdf:resource="https://identifiers.org/hmdb/HMDB01396"/>
<rdf:li rdf:resource="https://identifiers.org/kegg.compound/C00440"/>
<rdf:li rdf:resource="https://identifiers.org/pubchem.compound/439234"/>
</rdf:Bag>
</bqbiol:is>
</rdf:Description>
</rdf:RDF>
</annotation>
</species>
<species boundaryCondition="false" compartment="c" constant="false" fbc:charge="-6" fbc:chemicalFormula="C39H45N11O18" hasOnlySubstanceUnits="false" id="M_5thf__91__c__93__" name="Pentaglutamyl Folate (Thf)">
<notes>
<html xmlns="http://www.w3.org/1999/xhtml">
<p>metInChIString: InChI=1/C39H51N11O18/c40-20(33(59)60)5-9-24(51)19(13-27(54)55)39(25(52)10-6-21(41)34(61)62,37(67)68-28(56)12-8-23(43)36(65)66)50(26(53)11-7-22(42)35(63)64)32(58)16-1-3-17(4-2-16)45-14-18-15-46-30-29(47-18)31(57)49-38(44)48-30/h1-4,18-23,47H,5-15,40-43H2,(H10,44,45,46,48,49,54,55,57,58,59,60,61,62,63,64,65,66)/p-6/t18?,19?,20?,21?,22?,23?,39-/s2</p>
</html>
</notes>
</species>
<species boundaryCondition="false" compartment="l" constant="false" fbc:charge="-6" fbc:chemicalFormula="C39H45N11O18" hasOnlySubstanceUnits="false" id="M_5thf__91__l__93__" name="Pentaglutamyl Folate (Thf)">
<notes>
<html xmlns="http://www.w3.org/1999/xhtml">
<p>metInChIString: InChI=1/C39H51N11O18/c40-20(33(59)60)5-9-24(51)19(13-27(54)55)39(25(52)10-6-21(41)34(61)62,37(67)68-28(56)12-8-23(43)36(65)66)50(26(53)11-7-22(42)35(63)64)32(58)16-1-3-17(4-2-16)45-14-18-15-46-30-29(47-18)31(57)49-38(44)48-30/h1-4,18-23,47H,5-15,40-43H2,(H10,44,45,46,48,49,54,55,57,58,59,60,61,62,63,64,65,66)/p-6/t18?,19?,20?,21?,22?,23?,39-/s2</p>
</html>
</notes>
</species>
<species boundaryCondition="false" compartment="m" constant="false" fbc:charge="-6" fbc:chemicalFormula="C39H45N11O18" hasOnlySubstanceUnits="false" id="M_5thf__91__m__93__" name="Pentaglutamyl Folate (Thf)">
<notes>
<html xmlns="http://www.w3.org/1999/xhtml">
<p>metInChIString: InChI=1/C39H51N11O18/c40-20(33(59)60)5-9-24(51)19(13-27(54)55)39(25(52)10-6-21(41)34(61)62,37(67)68-28(56)12-8-23(43)36(65)66)50(26(53)11-7-22(42)35(63)64)32(58)16-1-3-17(4-2-16)45-14-18-15-46-30-29(47-18)31(57)49-38(44)48-30/h1-4,18-23,47H,5-15,40-43H2,(H10,44,45,46,48,49,54,55,57,58,59,60,61,62,63,64,65,66)/p-6/t18?,19?,20?,21?,22?,23?,39-/s2</p>
</html>
</notes>
</species>
<species boundaryCondition="false" compartment="c" constant="false" fbc:charge="-7" fbc:chemicalFormula="C44H49N12O21" hasOnlySubstanceUnits="false" id="M_6dhf__91__c__93__" metaid="meta_M_6dhf__91__c__93__" name="Hexaglutamyl Folate (Dhf)">
<notes>
<html xmlns="http://www.w3.org/1999/xhtml">
<p>metInChIString: InChI=1/C44H56N12O21/c45-21(36(66)67)5-10-26(57)43(15-30(61)62,27(58)11-6-22(46)37(68)69)44(28(59)12-7-23(47)38(70)71,41(76)77-31(63)14-9-25(49)40(74)75)56(29(60)13-8-24(48)39(72)73)35(65)18-1-3-19(4-2-18)51-16-20-17-52-33-32(53-20)34(64)55-42(50)54-33/h1-4,21-25,51H,5-17,45-49H2,(H,61,62)(H,66,67)(H,68,69)(H,70,71)(H,72,73)(H,74,75)(H4,50,52,54,55,64)/p-7/t21?,22?,23?,24?,25?,43?,44-/s2</p>
</html>
</notes>
<annotation>
<rdf:RDF xmlns:bqbiol="http://biomodels.net/biology-qualifiers/" xmlns:bqmodel="http://biomodels.net/model-qualifiers/" xmlns:dcterms="http://purl.org/dc/terms/" xmlns:rdf="http://www.w3.org/1999/02/22-rdf-syntax-ns#" xmlns:vCard="http://www.w3.org/2001/vcard-rdf/3.0#" xmlns:vCard4="http://www.w3.org/2006/vcard/ns#">
<rdf:Description rdf:about="#meta_M_6dhf__91__c__93__">
<bqbiol:is>
<rdf:Bag>
<rdf:li rdf:resource="https://identifiers.org/pubchem.compound/169691"/>
</rdf:Bag>
</bqbiol:is>
</rdf:Description>
</rdf:RDF>
</annotation>
</species>
<species boundaryCondition="false" compartment="l" constant="false" fbc:charge="-7" fbc:chemicalFormula="C44H49N12O21" hasOnlySubstanceUnits="false" id="M_6dhf__91__l__93__" metaid="meta_M_6dhf__91__l__93__" name="Hexaglutamyl Folate (Dhf)">
<notes>
<html xmlns="http://www.w3.org/1999/xhtml">
<p>metInChIString: InChI=1/C44H56N12O21/c45-21(36(66)67)5-10-26(57)43(15-30(61)62,27(58)11-6-22(46)37(68)69)44(28(59)12-7-23(47)38(70)71,41(76)77-31(63)14-9-25(49)40(74)75)56(29(60)13-8-24(48)39(72)73)35(65)18-1-3-19(4-2-18)51-16-20-17-52-33-32(53-20)34(64)55-42(50)54-33/h1-4,21-25,51H,5-17,45-49H2,(H,61,62)(H,66,67)(H,68,69)(H,70,71)(H,72,73)(H,74,75)(H4,50,52,54,55,64)/p-7/t21?,22?,23?,24?,25?,43?,44-/s2</p>
</html>
</notes>
<annotation>
<rdf:RDF xmlns:bqbiol="http://biomodels.net/biology-qualifiers/" xmlns:bqmodel="http://biomodels.net/model-qualifiers/" xmlns:dcterms="http://purl.org/dc/terms/" xmlns:rdf="http://www.w3.org/1999/02/22-rdf-syntax-ns#" xmlns:vCard="http://www.w3.org/2001/vcard-rdf/3.0#" xmlns:vCard4="http://www.w3.org/2006/vcard/ns#">
<rdf:Description rdf:about="#meta_M_6dhf__91__l__93__">
<bqbiol:is>
<rdf:Bag>
<rdf:li rdf:resource="https://identifiers.org/pubchem.compound/169691"/>
</rdf:Bag>
</bqbiol:is>
</rdf:Description>
</rdf:RDF>
</annotation>
</species>
<species boundaryCondition="false" compartment="m" constant="false" fbc:charge="-7" fbc:chemicalFormula="C44H49N12O21" hasOnlySubstanceUnits="false" id="M_6dhf__91__m__93__" metaid="meta_M_6dhf__91__m__93__" name="Hexaglutamyl Folate (Dhf)">
<notes>
<html xmlns="http://www.w3.org/1999/xhtml">
<p>metInChIString: InChI=1/C44H56N12O21/c45-21(36(66)67)5-10-26(57)43(15-30(61)62,27(58)11-6-22(46)37(68)69)44(28(59)12-7-23(47)38(70)71,41(76)77-31(63)14-9-25(49)40(74)75)56(29(60)13-8-24(48)39(72)73)35(65)18-1-3-19(4-2-18)51-16-20-17-52-33-32(53-20)34(64)55-42(50)54-33/h1-4,21-25,51H,5-17,45-49H2,(H,61,62)(H,66,67)(H,68,69)(H,70,71)(H,72,73)(H,74,75)(H4,50,52,54,55,64)/p-7/t21?,22?,23?,24?,25?,43?,44-/s2</p>
</html>
</notes>
<annotation>
<rdf:RDF xmlns:bqbiol="http://biomodels.net/biology-qualifiers/" xmlns:bqmodel="http://biomodels.net/model-qualifiers/" xmlns:dcterms="http://purl.org/dc/terms/" xmlns:rdf="http://www.w3.org/1999/02/22-rdf-syntax-ns#" xmlns:vCard="http://www.w3.org/2001/vcard-rdf/3.0#" xmlns:vCard4="http://www.w3.org/2006/vcard/ns#">
<rdf:Description rdf:about="#meta_M_6dhf__91__m__93__">
<bqbiol:is>
<rdf:Bag>
<rdf:li rdf:resource="https://identifiers.org/pubchem.compound/169691"/>
</rdf:Bag>
</bqbiol:is>
</rdf:Description>
</rdf:RDF>
</annotation>
</species>
<species boundaryCondition="false" compartment="c" constant="false" fbc:charge="0" fbc:chemicalFormula="C19H28O3" hasOnlySubstanceUnits="false" id="M_6htststerone__91__c__93__" metaid="meta_M_6htststerone__91__c__93__" name="6-Beta-Hydroxy Testosterone">
<annotation>
<rdf:RDF xmlns:bqbiol="http://biomodels.net/biology-qualifiers/" xmlns:bqmodel="http://biomodels.net/model-qualifiers/" xmlns:dcterms="http://purl.org/dc/terms/" xmlns:rdf="http://www.w3.org/1999/02/22-rdf-syntax-ns#" xmlns:vCard="http://www.w3.org/2001/vcard-rdf/3.0#" xmlns:vCard4="http://www.w3.org/2006/vcard/ns#">
<rdf:Description rdf:about="#meta_M_6htststerone__91__c__93__">
<bqbiol:is>
<rdf:Bag>
<rdf:li rdf:resource="https://identifiers.org/hmdb/HMDB06259"/>
<rdf:li rdf:resource="https://identifiers.org/inchi/InChI=1S/C19H28O3/c1-18-7-5-11(20)9-15(18)16(21)10-12-13-3-4-17(22)19(13,2)8-6-14(12)18/h9,12-14,16-17,21-22H,3-8,10H2,1-2H3/t12-,13-,14-,16+,17-,18+,19-/m0/s1"/>
<rdf:li rdf:resource="https://identifiers.org/kegg.compound/C14497"/>
<rdf:li rdf:resource="https://identifiers.org/pubchem.compound/65543"/>
</rdf:Bag>
</bqbiol:is>
</rdf:Description>
</rdf:RDF>
</annotation>
</species>
<species boundaryCondition="false" compartment="e" constant="false" fbc:charge="0" fbc:chemicalFormula="C19H28O3" hasOnlySubstanceUnits="false" id="M_6htststerone__91__e__93__" metaid="meta_M_6htststerone__91__e__93__" name="6-Beta-Hydroxy Testosterone">
<annotation>
<rdf:RDF xmlns:bqbiol="http://biomodels.net/biology-qualifiers/" xmlns:bqmodel="http://biomodels.net/model-qualifiers/" xmlns:dcterms="http://purl.org/dc/terms/" xmlns:rdf="http://www.w3.org/1999/02/22-rdf-syntax-ns#" xmlns:vCard="http://www.w3.org/2001/vcard-rdf/3.0#" xmlns:vCard4="http://www.w3.org/2006/vcard/ns#">
<rdf:Description rdf:about="#meta_M_6htststerone__91__e__93__">
<bqbiol:is>
<rdf:Bag>
<rdf:li rdf:resource="https://identifiers.org/hmdb/HMDB06259"/>
<rdf:li rdf:resource="https://identifiers.org/inchi/InChI=1S/C19H28O3/c1-18-7-5-11(20)9-15(18)16(21)10-12-13-3-4-17(22)19(13,2)8-6-14(12)18/h9,12-14,16-17,21-22H,3-8,10H2,1-2H3/t12-,13-,14-,16+,17-,18+,19-/m0/s1"/>
<rdf:li rdf:resource="https://identifiers.org/kegg.compound/C14497"/>
<rdf:li rdf:resource="https://identifiers.org/pubchem.compound/65543"/>
</rdf:Bag>
</bqbiol:is>
</rdf:Description>
</rdf:RDF>
</annotation>
</species>
<species boundaryCondition="false" compartment="r" constant="false" fbc:charge="0" fbc:chemicalFormula="C19H28O3" hasOnlySubstanceUnits="false" id="M_6htststerone__91__r__93__" metaid="meta_M_6htststerone__91__r__93__" name="6-Beta-Hydroxy Testosterone">
<annotation>
<rdf:RDF xmlns:bqbiol="http://biomodels.net/biology-qualifiers/" xmlns:bqmodel="http://biomodels.net/model-qualifiers/" xmlns:dcterms="http://purl.org/dc/terms/" xmlns:rdf="http://www.w3.org/1999/02/22-rdf-syntax-ns#" xmlns:vCard="http://www.w3.org/2001/vcard-rdf/3.0#" xmlns:vCard4="http://www.w3.org/2006/vcard/ns#">
<rdf:Description rdf:about="#meta_M_6htststerone__91__r__93__">
<bqbiol:is>
<rdf:Bag>
<rdf:li rdf:resource="https://identifiers.org/hmdb/HMDB06259"/>
<rdf:li rdf:resource="https://identifiers.org/inchi/InChI=1S/C19H28O3/c1-18-7-5-11(20)9-15(18)16(21)10-12-13-3-4-17(22)19(13,2)8-6-14(12)18/h9,12-14,16-17,21-22H,3-8,10H2,1-2H3/t12-,13-,14-,16+,17-,18+,19-/m0/s1"/>
<rdf:li rdf:resource="https://identifiers.org/kegg.compound/C14497"/>
<rdf:li rdf:resource="https://identifiers.org/pubchem.compound/65543"/>
</rdf:Bag>
</bqbiol:is>
</rdf:Description>
</rdf:RDF>
</annotation>
</species>
<species boundaryCondition="false" compartment="c" constant="false" fbc:charge="-7" fbc:chemicalFormula="C44H51N12O21" hasOnlySubstanceUnits="false" id="M_6thf__91__c__93__" metaid="meta_M_6thf__91__c__93__" name="Hexaglutamyl Folate (Thf)">
<notes>
<html xmlns="http://www.w3.org/1999/xhtml">
<p>metInChIString: InChI=1/C44H58N12O21/c45-21(36(66)67)5-10-26(57)43(15-30(61)62,27(58)11-6-22(46)37(68)69)44(28(59)12-7-23(47)38(70)71,41(76)77-31(63)14-9-25(49)40(74)75)56(29(60)13-8-24(48)39(72)73)35(65)18-1-3-19(4-2-18)51-16-20-17-52-33-32(53-20)34(64)55-42(50)54-33/h1-4,20-25,51,53H,5-17,45-49H2,(H,61,62)(H,66,67)(H,68,69)(H,70,71)(H,72,73)(H,74,75)(H4,50,52,54,55,64)/p-7/t20?,21?,22?,23?,24?,25?,43?,44-/s2</p>
</html>
</notes>
<annotation>
<rdf:RDF xmlns:bqbiol="http://biomodels.net/biology-qualifiers/" xmlns:bqmodel="http://biomodels.net/model-qualifiers/" xmlns:dcterms="http://purl.org/dc/terms/" xmlns:rdf="http://www.w3.org/1999/02/22-rdf-syntax-ns#" xmlns:vCard="http://www.w3.org/2001/vcard-rdf/3.0#" xmlns:vCard4="http://www.w3.org/2006/vcard/ns#">
<rdf:Description rdf:about="#meta_M_6thf__91__c__93__">
<bqbiol:is>
<rdf:Bag>
<rdf:li rdf:resource="https://identifiers.org/pubchem.compound/169691"/>
</rdf:Bag>
</bqbiol:is>
</rdf:Description>
</rdf:RDF>
</annotation>
</species>
<species boundaryCondition="false" compartment="l" constant="false" fbc:charge="-7" fbc:chemicalFormula="C44H51N12O21" hasOnlySubstanceUnits="false" id="M_6thf__91__l__93__" metaid="meta_M_6thf__91__l__93__" name="Hexaglutamyl Folate (Thf)">
<notes>
<html xmlns="http://www.w3.org/1999/xhtml">
<p>metInChIString: InChI=1/C44H58N12O21/c45-21(36(66)67)5-10-26(57)43(15-30(61)62,27(58)11-6-22(46)37(68)69)44(28(59)12-7-23(47)38(70)71,41(76)77-31(63)14-9-25(49)40(74)75)56(29(60)13-8-24(48)39(72)73)35(65)18-1-3-19(4-2-18)51-16-20-17-52-33-32(53-20)34(64)55-42(50)54-33/h1-4,20-25,51,53H,5-17,45-49H2,(H,61,62)(H,66,67)(H,68,69)(H,70,71)(H,72,73)(H,74,75)(H4,50,52,54,55,64)/p-7/t20?,21?,22?,23?,24?,25?,43?,44-/s2</p>
</html>
</notes>
<annotation>
<rdf:RDF xmlns:bqbiol="http://biomodels.net/biology-qualifiers/" xmlns:bqmodel="http://biomodels.net/model-qualifiers/" xmlns:dcterms="http://purl.org/dc/terms/" xmlns:rdf="http://www.w3.org/1999/02/22-rdf-syntax-ns#" xmlns:vCard="http://www.w3.org/2001/vcard-rdf/3.0#" xmlns:vCard4="http://www.w3.org/2006/vcard/ns#">
<rdf:Description rdf:about="#meta_M_6thf__91__l__93__">
<bqbiol:is>
<rdf:Bag>
<rdf:li rdf:resource="https://identifiers.org/pubchem.compound/169691"/>
</rdf:Bag>
</bqbiol:is>
</rdf:Description>
</rdf:RDF>
</annotation>
</species>
<species boundaryCondition="false" compartment="m" constant="false" fbc:charge="-7" fbc:chemicalFormula="C44H51N12O21" hasOnlySubstanceUnits="false" id="M_6thf__91__m__93__" metaid="meta_M_6thf__91__m__93__" name="Hexaglutamyl Folate (Thf)">
<notes>
<html xmlns="http://www.w3.org/1999/xhtml">
<p>metInChIString: InChI=1/C44H58N12O21/c45-21(36(66)67)5-10-26(57)43(15-30(61)62,27(58)11-6-22(46)37(68)69)44(28(59)12-7-23(47)38(70)71,41(76)77-31(63)14-9-25(49)40(74)75)56(29(60)13-8-24(48)39(72)73)35(65)18-1-3-19(4-2-18)51-16-20-17-52-33-32(53-20)34(64)55-42(50)54-33/h1-4,20-25,51,53H,5-17,45-49H2,(H,61,62)(H,66,67)(H,68,69)(H,70,71)(H,72,73)(H,74,75)(H4,50,52,54,55,64)/p-7/t20?,21?,22?,23?,24?,25?,43?,44-/s2</p>
</html>
</notes>
<annotation>
<rdf:RDF xmlns:bqbiol="http://biomodels.net/biology-qualifiers/" xmlns:bqmodel="http://biomodels.net/model-qualifiers/" xmlns:dcterms="http://purl.org/dc/terms/" xmlns:rdf="http://www.w3.org/1999/02/22-rdf-syntax-ns#" xmlns:vCard="http://www.w3.org/2001/vcard-rdf/3.0#" xmlns:vCard4="http://www.w3.org/2006/vcard/ns#">
<rdf:Description rdf:about="#meta_M_6thf__91__m__93__">
<bqbiol:is>
<rdf:Bag>
<rdf:li rdf:resource="https://identifiers.org/pubchem.compound/169691"/>
</rdf:Bag>
</bqbiol:is>
</rdf:Description>
</rdf:RDF>
</annotation>
</species>
<species boundaryCondition="false" compartment="r" constant="false" fbc:charge="0" fbc:chemicalFormula="C27H44O" hasOnlySubstanceUnits="false" id="M_7dhchsterol__91__r__93__" metaid="meta_M_7dhchsterol__91__r__93__" name="Cholesta-5,7-Dien-3Beta-Ol">
<annotation>
<rdf:RDF xmlns:bqbiol="http://biomodels.net/biology-qualifiers/" xmlns:bqmodel="http://biomodels.net/model-qualifiers/" xmlns:dcterms="http://purl.org/dc/terms/" xmlns:rdf="http://www.w3.org/1999/02/22-rdf-syntax-ns#" xmlns:vCard="http://www.w3.org/2001/vcard-rdf/3.0#" xmlns:vCard4="http://www.w3.org/2006/vcard/ns#">
<rdf:Description rdf:about="#meta_M_7dhchsterol__91__r__93__">
<bqbiol:is>
<rdf:Bag>
<rdf:li rdf:resource="https://identifiers.org/hmdb/HMDB00032"/>
<rdf:li rdf:resource="https://identifiers.org/inchi/InChI=1S/C27H44O/c1-18(2)7-6-8-19(3)23-11-12-24-22-10-9-20-17-21(28)13-15-26(20,4)25(22)14-16-27(23,24)5/h9-10,18-19,21,23-25,28H,6-8,11-17H2,1-5H3/t19-,21+,23-,24+,25+,26+,27-/m1/s1"/>
<rdf:li rdf:resource="https://identifiers.org/kegg.compound/C01164"/>
<rdf:li rdf:resource="https://identifiers.org/pubchem.compound/439423"/>
</rdf:Bag>
</bqbiol:is>
</rdf:Description>
</rdf:RDF>
</annotation>
</species>
<species boundaryCondition="false" compartment="c" constant="false" fbc:charge="0" fbc:chemicalFormula="C27H44O" hasOnlySubstanceUnits="false" id="M_7dhchsterol__91__c__93__" metaid="meta_M_7dhchsterol__91__c__93__" name="Cholesta-5,7-Dien-3Beta-Ol">
<annotation>
<rdf:RDF xmlns:bqbiol="http://biomodels.net/biology-qualifiers/" xmlns:bqmodel="http://biomodels.net/model-qualifiers/" xmlns:dcterms="http://purl.org/dc/terms/" xmlns:rdf="http://www.w3.org/1999/02/22-rdf-syntax-ns#" xmlns:vCard="http://www.w3.org/2001/vcard-rdf/3.0#" xmlns:vCard4="http://www.w3.org/2006/vcard/ns#">
<rdf:Description rdf:about="#meta_M_7dhchsterol__91__c__93__">
<bqbiol:is>
<rdf:Bag>
<rdf:li rdf:resource="https://identifiers.org/hmdb/HMDB00032"/>
<rdf:li rdf:resource="https://identifiers.org/inchi/InChI=1S/C27H44O/c1-18(2)7-6-8-19(3)23-11-12-24-22-10-9-20-17-21(28)13-15-26(20,4)25(22)14-16-27(23,24)5/h9-10,18-19,21,23-25,28H,6-8,11-17H2,1-5H3/t19-,21+,23-,24+,25+,26+,27-/m1/s1"/>
<rdf:li rdf:resource="https://identifiers.org/kegg.compound/C01164"/>
<rdf:li rdf:resource="https://identifiers.org/pubchem.compound/439423"/>
</rdf:Bag>
</bqbiol:is>
</rdf:Description>
</rdf:RDF>
</annotation>
</species>
<species boundaryCondition="false" compartment="c" constant="false" fbc:charge="-8" fbc:chemicalFormula="C49H55N13O24" hasOnlySubstanceUnits="false" id="M_7dhf__91__c__93__" metaid="meta_M_7dhf__91__c__93__" name="Heptaglutamyl Folate (Dhf)">
<notes>
<html xmlns="http://www.w3.org/1999/xhtml">
<p>metInChIString: InChI=1/C49H63N13O24/c50-22(39(71)72)5-11-28(63)34(45(83)84)48(29(64)12-6-23(51)40(73)74,30(65)13-7-24(52)41(75)76)49(31(66)14-8-25(53)42(77)78,46(85)86-33(68)16-10-27(55)44(81)82)62(32(67)15-9-26(54)43(79)80)38(70)19-1-3-20(4-2-19)57-17-21-18-58-36-35(59-21)37(69)61-47(56)60-36/h1-4,22-27,34,57H,5-18,50-55H2,(H,71,72)(H,73,74)(H,75,76)(H,77,78)(H,79,80)(H,81,82)(H,83,84)(H4,56,58,60,61,69)/p-8/t22?,23?,24?,25?,26?,27?,34?,48?,49-/s2</p>
</html>
</notes>
<annotation>
<rdf:RDF xmlns:bqbiol="http://biomodels.net/biology-qualifiers/" xmlns:bqmodel="http://biomodels.net/model-qualifiers/" xmlns:dcterms="http://purl.org/dc/terms/" xmlns:rdf="http://www.w3.org/1999/02/22-rdf-syntax-ns#" xmlns:vCard="http://www.w3.org/2001/vcard-rdf/3.0#" xmlns:vCard4="http://www.w3.org/2006/vcard/ns#">
<rdf:Description rdf:about="#meta_M_7dhf__91__c__93__">
<bqbiol:is>
<rdf:Bag>
<rdf:li rdf:resource="https://identifiers.org/hmdb/HMDB06559"/>
<rdf:li rdf:resource="https://identifiers.org/pubchem.compound/53477856"/>
</rdf:Bag>
</bqbiol:is>
</rdf:Description>
</rdf:RDF>
</annotation>
</species>
<species boundaryCondition="false" compartment="l" constant="false" fbc:charge="-8" fbc:chemicalFormula="C49H55N13O24" hasOnlySubstanceUnits="false" id="M_7dhf__91__l__93__" metaid="meta_M_7dhf__91__l__93__" name="Heptaglutamyl Folate (Dhf)">
<notes>
<html xmlns="http://www.w3.org/1999/xhtml">
<p>metInChIString: InChI=1/C49H63N13O24/c50-22(39(71)72)5-11-28(63)34(45(83)84)48(29(64)12-6-23(51)40(73)74,30(65)13-7-24(52)41(75)76)49(31(66)14-8-25(53)42(77)78,46(85)86-33(68)16-10-27(55)44(81)82)62(32(67)15-9-26(54)43(79)80)38(70)19-1-3-20(4-2-19)57-17-21-18-58-36-35(59-21)37(69)61-47(56)60-36/h1-4,22-27,34,57H,5-18,50-55H2,(H,71,72)(H,73,74)(H,75,76)(H,77,78)(H,79,80)(H,81,82)(H,83,84)(H4,56,58,60,61,69)/p-8/t22?,23?,24?,25?,26?,27?,34?,48?,49-/s2</p>
</html>
</notes>
<annotation>
<rdf:RDF xmlns:bqbiol="http://biomodels.net/biology-qualifiers/" xmlns:bqmodel="http://biomodels.net/model-qualifiers/" xmlns:dcterms="http://purl.org/dc/terms/" xmlns:rdf="http://www.w3.org/1999/02/22-rdf-syntax-ns#" xmlns:vCard="http://www.w3.org/2001/vcard-rdf/3.0#" xmlns:vCard4="http://www.w3.org/2006/vcard/ns#">
<rdf:Description rdf:about="#meta_M_7dhf__91__l__93__">
<bqbiol:is>
<rdf:Bag>
<rdf:li rdf:resource="https://identifiers.org/hmdb/HMDB06559"/>
<rdf:li rdf:resource="https://identifiers.org/pubchem.compound/53477856"/>
</rdf:Bag>
</bqbiol:is>
</rdf:Description>
</rdf:RDF>
</annotation>
</species>
<species boundaryCondition="false" compartment="m" constant="false" fbc:charge="-8" fbc:chemicalFormula="C49H55N13O24" hasOnlySubstanceUnits="false" id="M_7dhf__91__m__93__" metaid="meta_M_7dhf__91__m__93__" name="Heptaglutamyl Folate (Dhf)">
<notes>
<html xmlns="http://www.w3.org/1999/xhtml">
<p>metInChIString: InChI=1/C49H63N13O24/c50-22(39(71)72)5-11-28(63)34(45(83)84)48(29(64)12-6-23(51)40(73)74,30(65)13-7-24(52)41(75)76)49(31(66)14-8-25(53)42(77)78,46(85)86-33(68)16-10-27(55)44(81)82)62(32(67)15-9-26(54)43(79)80)38(70)19-1-3-20(4-2-19)57-17-21-18-58-36-35(59-21)37(69)61-47(56)60-36/h1-4,22-27,34,57H,5-18,50-55H2,(H,71,72)(H,73,74)(H,75,76)(H,77,78)(H,79,80)(H,81,82)(H,83,84)(H4,56,58,60,61,69)/p-8/t22?,23?,24?,25?,26?,27?,34?,48?,49-/s2</p>
</html>
</notes>
<annotation>
<rdf:RDF xmlns:bqbiol="http://biomodels.net/biology-qualifiers/" xmlns:bqmodel="http://biomodels.net/model-qualifiers/" xmlns:dcterms="http://purl.org/dc/terms/" xmlns:rdf="http://www.w3.org/1999/02/22-rdf-syntax-ns#" xmlns:vCard="http://www.w3.org/2001/vcard-rdf/3.0#" xmlns:vCard4="http://www.w3.org/2006/vcard/ns#">
<rdf:Description rdf:about="#meta_M_7dhf__91__m__93__">
<bqbiol:is>
<rdf:Bag>
<rdf:li rdf:resource="https://identifiers.org/hmdb/HMDB06559"/>
<rdf:li rdf:resource="https://identifiers.org/pubchem.compound/53477856"/>
</rdf:Bag>
</bqbiol:is>
</rdf:Description>
</rdf:RDF>
</annotation>
</species>
<species boundaryCondition="false" compartment="c" constant="false" fbc:charge="-8" fbc:chemicalFormula="C49H57N13O24" hasOnlySubstanceUnits="false" id="M_7thf__91__c__93__" name="Heptaglutamyl Folate (Thf)">
<notes>
<html xmlns="http://www.w3.org/1999/xhtml">
<p>metInChIString: InChI=1/C49H65N13O24/c50-22(39(71)72)5-11-28(63)34(45(83)84)48(29(64)12-6-23(51)40(73)74,30(65)13-7-24(52)41(75)76)49(31(66)14-8-25(53)42(77)78,46(85)86-33(68)16-10-27(55)44(81)82)62(32(67)15-9-26(54)43(79)80)38(70)19-1-3-20(4-2-19)57-17-21-18-58-36-35(59-21)37(69)61-47(56)60-36/h1-4,21-27,34,57,59H,5-18,50-55H2,(H,71,72)(H,73,74)(H,75,76)(H,77,78)(H,79,80)(H,81,82)(H,83,84)(H4,56,58,60,61,69)/p-8/t21?,22?,23?,24?,25?,26?,27?,34?,48?,49-/s2</p>
</html>
</notes>
</species>
<species boundaryCondition="false" compartment="l" constant="false" fbc:charge="-8" fbc:chemicalFormula="C49H57N13O24" hasOnlySubstanceUnits="false" id="M_7thf__91__l__93__" name="Heptaglutamyl Folate (Thf)">
<notes>
<html xmlns="http://www.w3.org/1999/xhtml">
<p>metInChIString: InChI=1/C49H65N13O24/c50-22(39(71)72)5-11-28(63)34(45(83)84)48(29(64)12-6-23(51)40(73)74,30(65)13-7-24(52)41(75)76)49(31(66)14-8-25(53)42(77)78,46(85)86-33(68)16-10-27(55)44(81)82)62(32(67)15-9-26(54)43(79)80)38(70)19-1-3-20(4-2-19)57-17-21-18-58-36-35(59-21)37(69)61-47(56)60-36/h1-4,21-27,34,57,59H,5-18,50-55H2,(H,71,72)(H,73,74)(H,75,76)(H,77,78)(H,79,80)(H,81,82)(H,83,84)(H4,56,58,60,61,69)/p-8/t21?,22?,23?,24?,25?,26?,27?,34?,48?,49-/s2</p>
</html>
</notes>
</species>
<species boundaryCondition="false" compartment="m" constant="false" fbc:charge="-8" fbc:chemicalFormula="C49H57N13O24" hasOnlySubstanceUnits="false" id="M_7thf__91__m__93__" name="Heptaglutamyl Folate (Thf)">
<notes>
<html xmlns="http://www.w3.org/1999/xhtml">
<p>metInChIString: InChI=1/C49H65N13O24/c50-22(39(71)72)5-11-28(63)34(45(83)84)48(29(64)12-6-23(51)40(73)74,30(65)13-7-24(52)41(75)76)49(31(66)14-8-25(53)42(77)78,46(85)86-33(68)16-10-27(55)44(81)82)62(32(67)15-9-26(54)43(79)80)38(70)19-1-3-20(4-2-19)57-17-21-18-58-36-35(59-21)37(69)61-47(56)60-36/h1-4,21-27,34,57,59H,5-18,50-55H2,(H,71,72)(H,73,74)(H,75,76)(H,77,78)(H,79,80)(H,81,82)(H,83,84)(H4,56,58,60,61,69)/p-8/t21?,22?,23?,24?,25?,26?,27?,34?,48?,49-/s2</p>
</html>
</notes>
</species>
<species boundaryCondition="false" compartment="c" constant="false" fbc:charge="0" fbc:chemicalFormula="C6H12O6" hasOnlySubstanceUnits="false" id="M_man__91__c__93__" metaid="meta_M_man__91__c__93__" name="D-Mannose">
<notes>
<html xmlns="http://www.w3.org/1999/xhtml">
<p>metInChIString: InChI=1S/C6H12O6/c7-1-2-3(8)4(9)5(10)6(11)12-2/h2-11H,1H2/t2-,3-,4+,5+,6?/m1/s1</p>
</html>
</notes>
<annotation>
<rdf:RDF xmlns:bqbiol="http://biomodels.net/biology-qualifiers/" xmlns:bqmodel="http://biomodels.net/model-qualifiers/" xmlns:dcterms="http://purl.org/dc/terms/" xmlns:rdf="http://www.w3.org/1999/02/22-rdf-syntax-ns#" xmlns:vCard="http://www.w3.org/2001/vcard-rdf/3.0#" xmlns:vCard4="http://www.w3.org/2006/vcard/ns#">
<rdf:Description rdf:about="#meta_M_man__91__c__93__">
<bqbiol:is>
<rdf:Bag>
<rdf:li rdf:resource="https://identifiers.org/hmdb/HMDB00169"/>
<rdf:li rdf:resource="https://identifiers.org/kegg.compound/C00159"/>
<rdf:li rdf:resource="https://identifiers.org/pubchem.compound/18950"/>
</rdf:Bag>
</bqbiol:is>
</rdf:Description>
</rdf:RDF>
</annotation>
</species>
<species boundaryCondition="false" compartment="l" constant="false" fbc:charge="0" fbc:chemicalFormula="C26H45NO21" hasOnlySubstanceUnits="false" id="M_m2mn__91__l__93__" metaid="meta_M_m2mn__91__l__93__" name="(Alpha-D-Mannosyl)2-Beta-D-Mannosyl-N-Acetylglucosamine">
<annotation>
<rdf:RDF xmlns:bqbiol="http://biomodels.net/biology-qualifiers/" xmlns:bqmodel="http://biomodels.net/model-qualifiers/" xmlns:dcterms="http://purl.org/dc/terms/" xmlns:rdf="http://www.w3.org/1999/02/22-rdf-syntax-ns#" xmlns:vCard="http://www.w3.org/2001/vcard-rdf/3.0#" xmlns:vCard4="http://www.w3.org/2006/vcard/ns#">
<rdf:Description rdf:about="#meta_M_m2mn__91__l__93__">
<bqbiol:is>
<rdf:Bag>
<rdf:li rdf:resource="https://identifiers.org/hmdb/HMDB06537"/>
<rdf:li rdf:resource="https://identifiers.org/inchi/InChI=1S/C26H45NO21/c1-6(32)27-11-15(36)20(10(5-31)42-23(11)41)46-25-18(39)22(14(35)8(3-29)44-25)48-26-19(40)21(13(34)9(4-30)45-26)47-24-17(38)16(37)12(33)7(2-28)43-24/h7-26,28-31,33-41H,2-5H2,1H3,(H,27,32)/t7-,8-,9-,10+,11+,12-,13-,14-,15+,16+,17+,18+,19+,20+,21+,22+,23+,24-,25+,26+/m0/s1"/>
<rdf:li rdf:resource="https://identifiers.org/pubchem.compound/53477854"/>
</rdf:Bag>
</bqbiol:is>
</rdf:Description>
</rdf:RDF>
</annotation>
</species>
<species boundaryCondition="false" compartment="l" constant="false" fbc:charge="0" fbc:chemicalFormula="C6H12O6" hasOnlySubstanceUnits="false" id="M_man__91__l__93__" metaid="meta_M_man__91__l__93__" name="D-Mannose">
<notes>
<html xmlns="http://www.w3.org/1999/xhtml">
<p>metInChIString: InChI=1S/C6H12O6/c7-1-2-3(8)4(9)5(10)6(11)12-2/h2-11H,1H2/t2-,3-,4+,5+,6?/m1/s1</p>
</html>
</notes>
<annotation>
<rdf:RDF xmlns:bqbiol="http://biomodels.net/biology-qualifiers/" xmlns:bqmodel="http://biomodels.net/model-qualifiers/" xmlns:dcterms="http://purl.org/dc/terms/" xmlns:rdf="http://www.w3.org/1999/02/22-rdf-syntax-ns#" xmlns:vCard="http://www.w3.org/2001/vcard-rdf/3.0#" xmlns:vCard4="http://www.w3.org/2006/vcard/ns#">
<rdf:Description rdf:about="#meta_M_man__91__l__93__">
<bqbiol:is>
<rdf:Bag>
<rdf:li rdf:resource="https://identifiers.org/hmdb/HMDB00169"/>
<rdf:li rdf:resource="https://identifiers.org/kegg.compound/C00159"/>
<rdf:li rdf:resource="https://identifiers.org/pubchem.compound/18950"/>
</rdf:Bag>
</bqbiol:is>
</rdf:Description>
</rdf:RDF>
</annotation>
</species>
<species boundaryCondition="false" compartment="l" constant="false" fbc:charge="0" fbc:chemicalFormula="C14H25NO11" hasOnlySubstanceUnits="false" id="M_mn__91__l__93__" metaid="meta_M_mn__91__l__93__" name="Beta-1,4-Mannose-N-Acetylglucosamine">
<annotation>
<rdf:RDF xmlns:bqbiol="http://biomodels.net/biology-qualifiers/" xmlns:bqmodel="http://biomodels.net/model-qualifiers/" xmlns:dcterms="http://purl.org/dc/terms/" xmlns:rdf="http://www.w3.org/1999/02/22-rdf-syntax-ns#" xmlns:vCard="http://www.w3.org/2001/vcard-rdf/3.0#" xmlns:vCard4="http://www.w3.org/2006/vcard/ns#">
<rdf:Description rdf:about="#meta_M_mn__91__l__93__">
<bqbiol:is>
<rdf:Bag>
<rdf:li rdf:resource="https://identifiers.org/hmdb/HMDB06535"/>
<rdf:li rdf:resource="https://identifiers.org/inchi/InChI=1S/C14H25NO11/c1-4(18)15-7-9(20)12(6(3-17)24-13(7)23)26-14-11(22)10(21)8(19)5(2-16)25-14/h5-14,16-17,19-23H,2-3H2,1H3,(H,15,18)/t5-,6-,7-,8-,9-,10+,11+,12-,13-,14-/m1/s1"/>
<rdf:li rdf:resource="https://identifiers.org/pubchem.compound/53477853"/>
</rdf:Bag>
</bqbiol:is>
</rdf:Description>
</rdf:RDF>
</annotation>
</species>
<species boundaryCondition="false" compartment="c" constant="false" fbc:charge="0" fbc:chemicalFormula="C30H56NO12FULLRCO" hasOnlySubstanceUnits="false" id="M_galgluside_hs__91__c__93__" metaid="meta_M_galgluside_hs__91__c__93__" name="Galactosyl Glucosyl Ceramide">
<annotation>
<rdf:RDF xmlns:bqbiol="http://biomodels.net/biology-qualifiers/" xmlns:bqmodel="http://biomodels.net/model-qualifiers/" xmlns:dcterms="http://purl.org/dc/terms/" xmlns:rdf="http://www.w3.org/1999/02/22-rdf-syntax-ns#" xmlns:vCard="http://www.w3.org/2001/vcard-rdf/3.0#" xmlns:vCard4="http://www.w3.org/2006/vcard/ns#">
<rdf:Description rdf:about="#meta_M_galgluside_hs__91__c__93__">
<bqbiol:is>
<rdf:Bag>
<rdf:li rdf:resource="https://identifiers.org/inchi/InChI=1S/C48H93NO8/c1-3-5-7-9-11-13-15-17-18-19-20-21-22-23-24-26-28-30-32-34-36-38-44(52)49-41(40-56-48-47(55)46(54)45(53)43(39-50)57-48)42(51)37-35-33-31-29-27-25-16-14-12-10-8-6-4-2/h35,37,41-43,45-48,50-51,53-55H,3-34,36,38-40H2,1-2H3,(H,49,52)/b37-35+/t41-,42+,43+,45-,46-,47+,48+/m0/s1"/>
</rdf:Bag>
</bqbiol:is>
</rdf:Description>
</rdf:RDF>
</annotation>
</species>
<species boundaryCondition="false" compartment="c" constant="false" fbc:charge="-2" fbc:chemicalFormula="C15H22N2O17P2" hasOnlySubstanceUnits="false" id="M_udpgal__91__c__93__" metaid="meta_M_udpgal__91__c__93__" name="Uridine-5&apos;-Diphosphate-D-Galactose">
<annotation>
<rdf:RDF xmlns:bqbiol="http://biomodels.net/biology-qualifiers/" xmlns:bqmodel="http://biomodels.net/model-qualifiers/" xmlns:dcterms="http://purl.org/dc/terms/" xmlns:rdf="http://www.w3.org/1999/02/22-rdf-syntax-ns#" xmlns:vCard="http://www.w3.org/2001/vcard-rdf/3.0#" xmlns:vCard4="http://www.w3.org/2006/vcard/ns#">
<rdf:Description rdf:about="#meta_M_udpgal__91__c__93__">
<bqbiol:is>
<rdf:Bag>
<rdf:li rdf:resource="https://identifiers.org/hmdb/HMDB00302"/>
<rdf:li rdf:resource="https://identifiers.org/inchi/InChI=1S/C15H24N2O17P2/c18-3-5-8(20)10(22)12(24)14(32-5)33-36(28,29)34-35(26,27)30-4-6-9(21)11(23)13(31-6)17-2-1-7(19)16-15(17)25/h1-2,5-6,8-14,18,20-24H,3-4H2,(H,26,27)(H,28,29)(H,16,19,25)/p-2/t5-,6-,8+,9-,10+,11-,12-,13-,14-/m1/s1"/>
<rdf:li rdf:resource="https://identifiers.org/kegg.compound/C00052"/>
<rdf:li rdf:resource="https://identifiers.org/pubchem.compound/18068"/>
</rdf:Bag>
</bqbiol:is>
</rdf:Description>
</rdf:RDF>
</annotation>
</species>
<species boundaryCondition="false" compartment="c" constant="false" fbc:charge="0" fbc:chemicalFormula="C36H66NO17FULLRCO" hasOnlySubstanceUnits="false" id="M_thcrm_hs__91__c__93__" metaid="meta_M_thcrm_hs__91__c__93__" name="Trihexosyl Ceramide">
<annotation>
<rdf:RDF xmlns:bqbiol="http://biomodels.net/biology-qualifiers/" xmlns:bqmodel="http://biomodels.net/model-qualifiers/" xmlns:dcterms="http://purl.org/dc/terms/" xmlns:rdf="http://www.w3.org/1999/02/22-rdf-syntax-ns#" xmlns:vCard="http://www.w3.org/2001/vcard-rdf/3.0#" xmlns:vCard4="http://www.w3.org/2006/vcard/ns#">
<rdf:Description rdf:about="#meta_M_thcrm_hs__91__c__93__">
<bqbiol:is>
<rdf:Bag>
<rdf:li rdf:resource="https://identifiers.org/kegg.compound/C04737"/>
</rdf:Bag>
</bqbiol:is>
</rdf:Description>
</rdf:RDF>
</annotation>
</species>
<species boundaryCondition="false" compartment="c" constant="false" fbc:charge="-3" fbc:chemicalFormula="C9H11N2O12P2" hasOnlySubstanceUnits="false" id="M_udp__91__c__93__" metaid="meta_M_udp__91__c__93__" name="Uridine Diphosphate">
<annotation>
<rdf:RDF xmlns:bqbiol="http://biomodels.net/biology-qualifiers/" xmlns:bqmodel="http://biomodels.net/model-qualifiers/" xmlns:dcterms="http://purl.org/dc/terms/" xmlns:rdf="http://www.w3.org/1999/02/22-rdf-syntax-ns#" xmlns:vCard="http://www.w3.org/2001/vcard-rdf/3.0#" xmlns:vCard4="http://www.w3.org/2006/vcard/ns#">
<rdf:Description rdf:about="#meta_M_udp__91__c__93__">
<bqbiol:is>
<rdf:Bag>
<rdf:li rdf:resource="https://identifiers.org/hmdb/HMDB00295"/>
<rdf:li rdf:resource="https://identifiers.org/inchi/InChI=1S/C9H14N2O12P2/c12-5-1-2-11(9(15)10-5)8-7(14)6(13)4(22-8)3-21-25(19,20)23-24(16,17)18/h1-2,4,6-8,13-14H,3H2,(H,19,20)(H,10,12,15)(H2,16,17,18)/p-3/t4-,6-,7-,8-/m1/s1"/>
<rdf:li rdf:resource="https://identifiers.org/kegg.compound/C00015"/>
<rdf:li rdf:resource="https://identifiers.org/pubchem.compound/6031"/>
</rdf:Bag>
</bqbiol:is>
</rdf:Description>
</rdf:RDF>
</annotation>
</species>
<species boundaryCondition="false" compartment="g" constant="false" fbc:charge="1" fbc:chemicalFormula="H" hasOnlySubstanceUnits="false" id="M_h__91__g__93__" metaid="meta_M_h__91__g__93__" name="Proton">
<annotation>
<rdf:RDF xmlns:bqbiol="http://biomodels.net/biology-qualifiers/" xmlns:bqmodel="http://biomodels.net/model-qualifiers/" xmlns:dcterms="http://purl.org/dc/terms/" xmlns:rdf="http://www.w3.org/1999/02/22-rdf-syntax-ns#" xmlns:vCard="http://www.w3.org/2001/vcard-rdf/3.0#" xmlns:vCard4="http://www.w3.org/2006/vcard/ns#">
<rdf:Description rdf:about="#meta_M_h__91__g__93__">
<bqbiol:is>
<rdf:Bag>
<rdf:li rdf:resource="https://identifiers.org/inchi/InChI=1S/p+1"/>
<rdf:li rdf:resource="https://identifiers.org/kegg.compound/C00080"/>
<rdf:li rdf:resource="https://identifiers.org/pubchem.compound/1038"/>
</rdf:Bag>
</bqbiol:is>
</rdf:Description>
</rdf:RDF>
</annotation>
</species>
<species boundaryCondition="false" compartment="g" constant="false" fbc:charge="0" fbc:chemicalFormula="C30H56NO12FULLRCO" hasOnlySubstanceUnits="false" id="M_galgluside_hs__91__g__93__" metaid="meta_M_galgluside_hs__91__g__93__" name="Galactosyl Glucosyl Ceramide">
<annotation>
<rdf:RDF xmlns:bqbiol="http://biomodels.net/biology-qualifiers/" xmlns:bqmodel="http://biomodels.net/model-qualifiers/" xmlns:dcterms="http://purl.org/dc/terms/" xmlns:rdf="http://www.w3.org/1999/02/22-rdf-syntax-ns#" xmlns:vCard="http://www.w3.org/2001/vcard-rdf/3.0#" xmlns:vCard4="http://www.w3.org/2006/vcard/ns#">
<rdf:Description rdf:about="#meta_M_galgluside_hs__91__g__93__">
<bqbiol:is>
<rdf:Bag>
<rdf:li rdf:resource="https://identifiers.org/inchi/InChI=1S/C48H93NO8/c1-3-5-7-9-11-13-15-17-18-19-20-21-22-23-24-26-28-30-32-34-36-38-44(52)49-41(40-56-48-47(55)46(54)45(53)43(39-50)57-48)42(51)37-35-33-31-29-27-25-16-14-12-10-8-6-4-2/h35,37,41-43,45-48,50-51,53-55H,3-34,36,38-40H2,1-2H3,(H,49,52)/b37-35+/t41-,42+,43+,45-,46-,47+,48+/m0/s1"/>
</rdf:Bag>
</bqbiol:is>
</rdf:Description>
</rdf:RDF>
</annotation>
</species>
<species boundaryCondition="false" compartment="g" constant="false" fbc:charge="-2" fbc:chemicalFormula="C15H22N2O17P2" hasOnlySubstanceUnits="false" id="M_udpgal__91__g__93__" metaid="meta_M_udpgal__91__g__93__" name="Uridine-5&apos;-Diphosphate-D-Galactose">
<annotation>
<rdf:RDF xmlns:bqbiol="http://biomodels.net/biology-qualifiers/" xmlns:bqmodel="http://biomodels.net/model-qualifiers/" xmlns:dcterms="http://purl.org/dc/terms/" xmlns:rdf="http://www.w3.org/1999/02/22-rdf-syntax-ns#" xmlns:vCard="http://www.w3.org/2001/vcard-rdf/3.0#" xmlns:vCard4="http://www.w3.org/2006/vcard/ns#">
<rdf:Description rdf:about="#meta_M_udpgal__91__g__93__">
<bqbiol:is>
<rdf:Bag>
<rdf:li rdf:resource="https://identifiers.org/hmdb/HMDB00302"/>
<rdf:li rdf:resource="https://identifiers.org/inchi/InChI=1S/C15H24N2O17P2/c18-3-5-8(20)10(22)12(24)14(32-5)33-36(28,29)34-35(26,27)30-4-6-9(21)11(23)13(31-6)17-2-1-7(19)16-15(17)25/h1-2,5-6,8-14,18,20-24H,3-4H2,(H,26,27)(H,28,29)(H,16,19,25)/p-2/t5-,6-,8+,9-,10+,11-,12-,13-,14-/m1/s1"/>
<rdf:li rdf:resource="https://identifiers.org/kegg.compound/C00052"/>
<rdf:li rdf:resource="https://identifiers.org/pubchem.compound/18068"/>
</rdf:Bag>
</bqbiol:is>
</rdf:Description>
</rdf:RDF>
</annotation>
</species>
<species boundaryCondition="false" compartment="g" constant="false" fbc:charge="0" fbc:chemicalFormula="C36H66NO17FULLRCO" hasOnlySubstanceUnits="false" id="M_thcrm_hs__91__g__93__" metaid="meta_M_thcrm_hs__91__g__93__" name="Trihexosyl Ceramide">
<annotation>
<rdf:RDF xmlns:bqbiol="http://biomodels.net/biology-qualifiers/" xmlns:bqmodel="http://biomodels.net/model-qualifiers/" xmlns:dcterms="http://purl.org/dc/terms/" xmlns:rdf="http://www.w3.org/1999/02/22-rdf-syntax-ns#" xmlns:vCard="http://www.w3.org/2001/vcard-rdf/3.0#" xmlns:vCard4="http://www.w3.org/2006/vcard/ns#">
<rdf:Description rdf:about="#meta_M_thcrm_hs__91__g__93__">
<bqbiol:is>
<rdf:Bag>
<rdf:li rdf:resource="https://identifiers.org/kegg.compound/C04737"/>
</rdf:Bag>
</bqbiol:is>
</rdf:Description>
</rdf:RDF>
</annotation>
</species>
<species boundaryCondition="false" compartment="g" constant="false" fbc:charge="-3" fbc:chemicalFormula="C9H11N2O12P2" hasOnlySubstanceUnits="false" id="M_udp__91__g__93__" metaid="meta_M_udp__91__g__93__" name="Uridine Diphosphate">
<annotation>
<rdf:RDF xmlns:bqbiol="http://biomodels.net/biology-qualifiers/" xmlns:bqmodel="http://biomodels.net/model-qualifiers/" xmlns:dcterms="http://purl.org/dc/terms/" xmlns:rdf="http://www.w3.org/1999/02/22-rdf-syntax-ns#" xmlns:vCard="http://www.w3.org/2001/vcard-rdf/3.0#" xmlns:vCard4="http://www.w3.org/2006/vcard/ns#">
<rdf:Description rdf:about="#meta_M_udp__91__g__93__">
<bqbiol:is>
<rdf:Bag>
<rdf:li rdf:resource="https://identifiers.org/hmdb/HMDB00295"/>
<rdf:li rdf:resource="https://identifiers.org/inchi/InChI=1S/C9H14N2O12P2/c12-5-1-2-11(9(15)10-5)8-7(14)6(13)4(22-8)3-21-25(19,20)23-24(16,17)18/h1-2,4,6-8,13-14H,3H2,(H,19,20)(H,10,12,15)(H2,16,17,18)/p-3/t4-,6-,7-,8-/m1/s1"/>
<rdf:li rdf:resource="https://identifiers.org/kegg.compound/C00015"/>
<rdf:li rdf:resource="https://identifiers.org/pubchem.compound/6031"/>
</rdf:Bag>
</bqbiol:is>
</rdf:Description>
</rdf:RDF>
</annotation>
</species>
<species boundaryCondition="false" compartment="g" constant="false" fbc:charge="0" fbc:chemicalFormula="C14H24NO10X" hasOnlySubstanceUnits="false" id="M_T_antigen__91__g__93__" metaid="meta_M_T_antigen__91__g__93__" name="T-Antigen (Core 1)">
<annotation>
<rdf:RDF xmlns:bqbiol="http://biomodels.net/biology-qualifiers/" xmlns:bqmodel="http://biomodels.net/model-qualifiers/" xmlns:dcterms="http://purl.org/dc/terms/" xmlns:rdf="http://www.w3.org/1999/02/22-rdf-syntax-ns#" xmlns:vCard="http://www.w3.org/2001/vcard-rdf/3.0#" xmlns:vCard4="http://www.w3.org/2006/vcard/ns#">
<rdf:Description rdf:about="#meta_M_T_antigen__91__g__93__">
<bqbiol:is>
<rdf:Bag>
<rdf:li rdf:resource="https://identifiers.org/kegg.compound/C04750"/>
</rdf:Bag>
</bqbiol:is>
</rdf:Description>
</rdf:RDF>
</annotation>
</species>
<species boundaryCondition="false" compartment="g" constant="false" fbc:charge="-2" fbc:chemicalFormula="C17H25N3O17P2" hasOnlySubstanceUnits="false" id="M_uacgam__91__g__93__" metaid="meta_M_uacgam__91__g__93__" name="Uridine-5&apos;-Diphosphate-N-Acetyl-Alpha-D-Glucosamine">
<annotation>
<rdf:RDF xmlns:bqbiol="http://biomodels.net/biology-qualifiers/" xmlns:bqmodel="http://biomodels.net/model-qualifiers/" xmlns:dcterms="http://purl.org/dc/terms/" xmlns:rdf="http://www.w3.org/1999/02/22-rdf-syntax-ns#" xmlns:vCard="http://www.w3.org/2001/vcard-rdf/3.0#" xmlns:vCard4="http://www.w3.org/2006/vcard/ns#">
<rdf:Description rdf:about="#meta_M_uacgam__91__g__93__">
<bqbiol:is>
<rdf:Bag>
<rdf:li rdf:resource="https://identifiers.org/inchi/InChI=1/C17H27N3O17P2/c1-6(22)18-10-13(26)11(24)7(4-21)35-16(10)36-39(31,32)37-38(29,30)33-5-8-12(25)14(27)15(34-8)20-3-2-9(23)19-17(20)28/h2-3,7-8,10-16,21,24-27H,4-5H2,1H3,(H,18,22)(H,29,30)(H,31,32)(H,19,23,28)/p-2/t7-,8-,10-,11-,12-,13-,14-,15-,16-/s2"/>
<rdf:li rdf:resource="https://identifiers.org/kegg.compound/C00043"/>
<rdf:li rdf:resource="https://identifiers.org/pubchem.compound/445675"/>
</rdf:Bag>
</bqbiol:is>
</rdf:Description>
</rdf:RDF>
</annotation>
</species>
<species boundaryCondition="false" compartment="g" constant="false" fbc:charge="0" fbc:chemicalFormula="C22H37N2O15X" hasOnlySubstanceUnits="false" id="M_gncore1__91__g__93__" name="GlcNac-Alpha-1,4-Core 1"/>
<species boundaryCondition="false" compartment="g" constant="false" fbc:charge="0" fbc:chemicalFormula="C22H37N2O15X" hasOnlySubstanceUnits="false" id="M_core2__91__g__93__" name="Core 2"/>
<species boundaryCondition="false" compartment="g" constant="false" fbc:charge="0" fbc:chemicalFormula="C30H50N3O20X" hasOnlySubstanceUnits="false" id="M_gncore2__91__g__93__" name="GlcNac-Alpha-1,4-Core 2"/>
<species boundaryCondition="false" compartment="c" constant="false" fbc:charge="1" fbc:chemicalFormula="C3H8NO" hasOnlySubstanceUnits="false" id="M_aact__91__c__93__" metaid="meta_M_aact__91__c__93__" name="Ammonioacetone">
<annotation>
<rdf:RDF xmlns:bqbiol="http://biomodels.net/biology-qualifiers/" xmlns:bqmodel="http://biomodels.net/model-qualifiers/" xmlns:dcterms="http://purl.org/dc/terms/" xmlns:rdf="http://www.w3.org/1999/02/22-rdf-syntax-ns#" xmlns:vCard="http://www.w3.org/2001/vcard-rdf/3.0#" xmlns:vCard4="http://www.w3.org/2006/vcard/ns#">
<rdf:Description rdf:about="#meta_M_aact__91__c__93__">
<bqbiol:is>
<rdf:Bag>
<rdf:li rdf:resource="https://identifiers.org/inchi/InChI=1S/C3H7NO/c1-3(5)2-4/h2,4H2,1H3/p+1"/>
<rdf:li rdf:resource="https://identifiers.org/kegg.compound/C01888"/>
<rdf:li rdf:resource="https://identifiers.org/pubchem.compound/215"/>
</rdf:Bag>
</bqbiol:is>
</rdf:Description>
</rdf:RDF>
</annotation>
</species>
<species boundaryCondition="false" compartment="c" constant="false" fbc:charge="0" fbc:chemicalFormula="C3H4O2" hasOnlySubstanceUnits="false" id="M_mthgxl__91__c__93__" metaid="meta_M_mthgxl__91__c__93__" name="Methylglyoxal">
<annotation>
<rdf:RDF xmlns:bqbiol="http://biomodels.net/biology-qualifiers/" xmlns:bqmodel="http://biomodels.net/model-qualifiers/" xmlns:dcterms="http://purl.org/dc/terms/" xmlns:rdf="http://www.w3.org/1999/02/22-rdf-syntax-ns#" xmlns:vCard="http://www.w3.org/2001/vcard-rdf/3.0#" xmlns:vCard4="http://www.w3.org/2006/vcard/ns#">
<rdf:Description rdf:about="#meta_M_mthgxl__91__c__93__">
<bqbiol:is>
<rdf:Bag>
<rdf:li rdf:resource="https://identifiers.org/inchi/InChI=1S/C3H4O2/c1-3(5)2-4/h2H,1H3"/>
<rdf:li rdf:resource="https://identifiers.org/kegg.compound/C00546"/>
<rdf:li rdf:resource="https://identifiers.org/pubchem.compound/880"/>
</rdf:Bag>
</bqbiol:is>
</rdf:Description>
</rdf:RDF>
</annotation>
</species>
<species boundaryCondition="false" compartment="m" constant="false" fbc:charge="1" fbc:chemicalFormula="C3H8NO" hasOnlySubstanceUnits="false" id="M_aact__91__m__93__" metaid="meta_M_aact__91__m__93__" name="Ammonioacetone">
<annotation>
<rdf:RDF xmlns:bqbiol="http://biomodels.net/biology-qualifiers/" xmlns:bqmodel="http://biomodels.net/model-qualifiers/" xmlns:dcterms="http://purl.org/dc/terms/" xmlns:rdf="http://www.w3.org/1999/02/22-rdf-syntax-ns#" xmlns:vCard="http://www.w3.org/2001/vcard-rdf/3.0#" xmlns:vCard4="http://www.w3.org/2006/vcard/ns#">
<rdf:Description rdf:about="#meta_M_aact__91__m__93__">
<bqbiol:is>
<rdf:Bag>
<rdf:li rdf:resource="https://identifiers.org/inchi/InChI=1S/C3H7NO/c1-3(5)2-4/h2,4H2,1H3/p+1"/>
<rdf:li rdf:resource="https://identifiers.org/kegg.compound/C01888"/>
<rdf:li rdf:resource="https://identifiers.org/pubchem.compound/215"/>
</rdf:Bag>
</bqbiol:is>
</rdf:Description>
</rdf:RDF>
</annotation>
</species>
<species boundaryCondition="false" compartment="m" constant="false" fbc:charge="0" fbc:chemicalFormula="C6H11NO3" hasOnlySubstanceUnits="false" id="M_L2aadp6sa__91__m__93__" metaid="meta_M_L2aadp6sa__91__m__93__" name="L-Allysine">
<annotation>
<rdf:RDF xmlns:bqbiol="http://biomodels.net/biology-qualifiers/" xmlns:bqmodel="http://biomodels.net/model-qualifiers/" xmlns:dcterms="http://purl.org/dc/terms/" xmlns:rdf="http://www.w3.org/1999/02/22-rdf-syntax-ns#" xmlns:vCard="http://www.w3.org/2001/vcard-rdf/3.0#" xmlns:vCard4="http://www.w3.org/2006/vcard/ns#">
<rdf:Description rdf:about="#meta_M_L2aadp6sa__91__m__93__">
<bqbiol:is>
<rdf:Bag>
<rdf:li rdf:resource="https://identifiers.org/hmdb/HMDB01263"/>
<rdf:li rdf:resource="https://identifiers.org/inchi/InChI=1/C6H11NO3/c7-5(6(9)10)3-1-2-4-8/h4-5H,1-3,7H2,(H,9,10)"/>
<rdf:li rdf:resource="https://identifiers.org/kegg.compound/C01475"/>
<rdf:li rdf:resource="https://identifiers.org/pubchem.compound/207"/>
</rdf:Bag>
</bqbiol:is>
</rdf:Description>
</rdf:RDF>
</annotation>
</species>
<species boundaryCondition="false" compartment="g" constant="false" fbc:charge="0" fbc:chemicalFormula="C50H89N2O26FULLRCO" hasOnlySubstanceUnits="false" id="M_fucgalacglcgalgluside_hs__91__g__93__" name="Type Ih Glycolipid"/>
<species boundaryCondition="false" compartment="g" constant="false" fbc:charge="-2" fbc:chemicalFormula="C17H25N3O17P2" hasOnlySubstanceUnits="false" id="M_udpacgal__91__g__93__" metaid="meta_M_udpacgal__91__g__93__" name="Uridine-5&apos;-Diphosphate-N-Acetyl-D-Galactosamine">
<notes>
<html xmlns="http://www.w3.org/1999/xhtml">
<p>metInChIString: InChI=1/C17H27N3O17P2/c1-6(22)18-10-13(26)11(24)7(4-21)35-16(10)36-39(31,32)37-38(29,30)33-5-8-12(25)14(27)15(34-8)20-3-2-9(23)19-17(20)28/h2-3,7-8,10-16,21,24-27H,4-5H2,1H3,(H,18,22)(H,29,30)(H,31,32)(H,19,23,28)/p-2/t7-,8-,10-,11+,12-,13-,14-,15-,16?/s2</p>
</html>
</notes>
<annotation>
<rdf:RDF xmlns:bqbiol="http://biomodels.net/biology-qualifiers/" xmlns:bqmodel="http://biomodels.net/model-qualifiers/" xmlns:dcterms="http://purl.org/dc/terms/" xmlns:rdf="http://www.w3.org/1999/02/22-rdf-syntax-ns#" xmlns:vCard="http://www.w3.org/2001/vcard-rdf/3.0#" xmlns:vCard4="http://www.w3.org/2006/vcard/ns#">
<rdf:Description rdf:about="#meta_M_udpacgal__91__g__93__">
<bqbiol:is>
<rdf:Bag>
<rdf:li rdf:resource="https://identifiers.org/kegg.compound/C00203"/>
<rdf:li rdf:resource="https://identifiers.org/pubchem.compound/6419712"/>
</rdf:Bag>
</bqbiol:is>
</rdf:Description>
</rdf:RDF>
</annotation>
</species>
<species boundaryCondition="false" compartment="g" constant="false" fbc:charge="0" fbc:chemicalFormula="C58H102N3O31FULLRCO" hasOnlySubstanceUnits="false" id="M_acgalfucgalacglcgalgluside_hs__91__g__93__" name="Type Ia Glycolipid">
<notes>
<html xmlns="http://www.w3.org/1999/xhtml">
<p>metKEGGID: G00042</p>
</html>
</notes>
</species>
<species boundaryCondition="false" compartment="g" constant="false" fbc:charge="0" fbc:chemicalFormula="C56H99N2O31FULLRCO" hasOnlySubstanceUnits="false" id="M_galfucgalacglcgalgluside_hs__91__g__93__" metaid="meta_M_galfucgalacglcgalgluside_hs__91__g__93__" name="Gal-Alpha1-&gt;3(Fuc-Alpha1-&gt;2)Gal-Beta1-&gt;3GlcNac-Beta1-&gt;3LacCer">
<annotation>
<rdf:RDF xmlns:bqbiol="http://biomodels.net/biology-qualifiers/" xmlns:bqmodel="http://biomodels.net/model-qualifiers/" xmlns:dcterms="http://purl.org/dc/terms/" xmlns:rdf="http://www.w3.org/1999/02/22-rdf-syntax-ns#" xmlns:vCard="http://www.w3.org/2001/vcard-rdf/3.0#" xmlns:vCard4="http://www.w3.org/2006/vcard/ns#">
<rdf:Description rdf:about="#meta_M_galfucgalacglcgalgluside_hs__91__g__93__">
<bqbiol:is>
<rdf:Bag>
<rdf:li rdf:resource="https://identifiers.org/kegg.compound/C06130"/>
</rdf:Bag>
</bqbiol:is>
</rdf:Description>
</rdf:RDF>
</annotation>
</species>
<species boundaryCondition="false" compartment="g" constant="false" fbc:charge="0" fbc:chemicalFormula="C50H89N2O26FULLRCO" hasOnlySubstanceUnits="false" id="M_fuc12gal14acglcgalgluside_hs__91__g__93__" name="Type Iih Glycolipid"/>
<species boundaryCondition="false" compartment="g" constant="false" fbc:charge="0" fbc:chemicalFormula="C56H99N2O31FULLRCO" hasOnlySubstanceUnits="false" id="M_galfuc12gal14acglcgalgluside_hs__91__g__93__" name="(Gal)3 (Glc)1 (GlcNac)1 (LFuc)1 (Cer)1"/>
<species boundaryCondition="false" compartment="g" constant="false" fbc:charge="0" fbc:chemicalFormula="C58H102N3O31FULLRCO" hasOnlySubstanceUnits="false" id="M_acgalfuc12gal14acglcgalgluside_hs__91__g__93__" name="(Gal)2 (GalNac)1 (Glc)1 (GlcNac)1 (LFuc)1 (Cer)1"/>
<species boundaryCondition="false" compartment="g" constant="false" fbc:charge="0" fbc:chemicalFormula="C70H122N3O40FULLRCO" hasOnlySubstanceUnits="false" id="M_fucgalacgalfuc12gal14acglcgalgluside_hs__91__g__93__" name="Type Iiih Glycolipid">
<notes>
<html xmlns="http://www.w3.org/1999/xhtml">
<p>metKEGGID: G00058</p>
</html>
</notes>
</species>
<species boundaryCondition="false" compartment="g" constant="false" fbc:charge="0" fbc:chemicalFormula="C78H135N4O45FULLRCO" hasOnlySubstanceUnits="false" id="M_acgalfucgalacgalfuc12gal14acglcgalgluside_hs__91__g__93__" name="Type Iiia Glycolipid">
<notes>
<html xmlns="http://www.w3.org/1999/xhtml">
<p>metKEGGID: G00059</p>
</html>
</notes>
</species>
<species boundaryCondition="false" compartment="g" constant="false" fbc:charge="0" fbc:chemicalFormula="C64H112N3O36FULLRCO" hasOnlySubstanceUnits="false" id="M_fucgalacglcgal14acglcgalgluside_hs__91__g__93__" name="Vi2Fuc-Nlc6">
<notes>
<html xmlns="http://www.w3.org/1999/xhtml">
<p>metKEGGID: G00071</p>
</html>
</notes>
</species>
<species boundaryCondition="false" compartment="g" constant="false" fbc:charge="0" fbc:chemicalFormula="X" hasOnlySubstanceUnits="false" id="M_acgalfucgalacglcgal14acglcgalgluside_hs__91__g__93__" name="(Gal)3 (GalNac)1 (Glc)1 (GlcNac)2 (LFuc)1 (Cer)1"/>
<species boundaryCondition="false" compartment="g" constant="false" fbc:charge="0" fbc:chemicalFormula="X" hasOnlySubstanceUnits="false" id="M_fucgalacgalfucgalacglcgal14acglcgalgluside_hs__91__g__93__" name="(Gal)4 (GalNac)1 (Glc)1 (GlcNac)2 (LFuc)2 (Cer)1"/>
<species boundaryCondition="false" compartment="g" constant="false" fbc:charge="0" fbc:chemicalFormula="C92H158N5O55FULLRCO" hasOnlySubstanceUnits="false" id="M_acgalfucgalacgalfucgalacglcgal14acglcgalgluside_hs__91__g__93__" name="Type Iiiab">
<notes>
<html xmlns="http://www.w3.org/1999/xhtml">
<p>metKEGGID: G00075</p>
</html>
</notes>
</species>
<species boundaryCondition="false" compartment="g" constant="false" fbc:charge="0" fbc:chemicalFormula="C70H122N3O41FULLRCO" hasOnlySubstanceUnits="false" id="M_galfucgalacglcgal14acglcgalgluside_hs__91__g__93__" name="(Gal)4 (Glc)1 (GlcNac)2 (LFuc)1 (Cer)1"/>
<species boundaryCondition="false" compartment="g" constant="false" fbc:charge="0" fbc:chemicalFormula="C84H145N4O50FULLRCO" hasOnlySubstanceUnits="false" id="M_fucfucgalacglcgalacglcgal14acglcgalgluside_hs__91__g__93__" name="(Gal)4 (Glc)1 (GlcNac)3 (LFuc)2 (Cer)1"/>
<species boundaryCondition="false" compartment="g" constant="false" fbc:charge="0" fbc:chemicalFormula="C96H165N4O60FULLRCO" hasOnlySubstanceUnits="false" id="M_galgalfucfucgalacglcgalacglcgal14acglcgalgluside_hs__91__g__93__" name="(Gal)6 (Glc)1 (GlcNac)3 (LFuc)2 (Cer)1"/>
<species boundaryCondition="false" compartment="m" constant="false" fbc:charge="-1" fbc:chemicalFormula="C4H5O3" hasOnlySubstanceUnits="false" id="M_sucsal__91__m__93__" metaid="meta_M_sucsal__91__m__93__" name="Succinic Semialdehyde">
<annotation>
<rdf:RDF xmlns:bqbiol="http://biomodels.net/biology-qualifiers/" xmlns:bqmodel="http://biomodels.net/model-qualifiers/" xmlns:dcterms="http://purl.org/dc/terms/" xmlns:rdf="http://www.w3.org/1999/02/22-rdf-syntax-ns#" xmlns:vCard="http://www.w3.org/2001/vcard-rdf/3.0#" xmlns:vCard4="http://www.w3.org/2006/vcard/ns#">
<rdf:Description rdf:about="#meta_M_sucsal__91__m__93__">
<bqbiol:is>
<rdf:Bag>
<rdf:li rdf:resource="https://identifiers.org/hmdb/HMDB01259"/>
<rdf:li rdf:resource="https://identifiers.org/inchi/InChI=1S/C4H6O3/c5-3-1-2-4(6)7/h3H,1-2H2,(H,6,7)/p-1"/>
<rdf:li rdf:resource="https://identifiers.org/kegg.compound/C00232"/>
<rdf:li rdf:resource="https://identifiers.org/pubchem.compound/1112"/>
</rdf:Bag>
</bqbiol:is>
</rdf:Description>
</rdf:RDF>
</annotation>
</species>
<species boundaryCondition="false" compartment="c" constant="false" fbc:charge="0" fbc:chemicalFormula="C5H12O5" hasOnlySubstanceUnits="false" id="M_abt__91__c__93__" metaid="meta_M_abt__91__c__93__" name="L-Arabinitol">
<annotation>
<rdf:RDF xmlns:bqbiol="http://biomodels.net/biology-qualifiers/" xmlns:bqmodel="http://biomodels.net/model-qualifiers/" xmlns:dcterms="http://purl.org/dc/terms/" xmlns:rdf="http://www.w3.org/1999/02/22-rdf-syntax-ns#" xmlns:vCard="http://www.w3.org/2001/vcard-rdf/3.0#" xmlns:vCard4="http://www.w3.org/2006/vcard/ns#">
<rdf:Description rdf:about="#meta_M_abt__91__c__93__">
<bqbiol:is>
<rdf:Bag>
<rdf:li rdf:resource="https://identifiers.org/hmdb/HMDB01851"/>
<rdf:li rdf:resource="https://identifiers.org/inchi/InChI=1S/C5H12O5/c6-1-3(8)5(10)4(9)2-7/h3-10H,1-2H2/t3-,4-/m0/s1"/>
<rdf:li rdf:resource="https://identifiers.org/kegg.compound/C00532"/>
<rdf:li rdf:resource="https://identifiers.org/pubchem.compound/439255"/>
</rdf:Bag>
</bqbiol:is>
</rdf:Description>
</rdf:RDF>
</annotation>
</species>
<species boundaryCondition="false" compartment="c" constant="false" fbc:charge="0" fbc:chemicalFormula="C5H10O5" hasOnlySubstanceUnits="false" id="M_xylu_L__91__c__93__" metaid="meta_M_xylu_L__91__c__93__" name="L-Xylulose">
<annotation>
<rdf:RDF xmlns:bqbiol="http://biomodels.net/biology-qualifiers/" xmlns:bqmodel="http://biomodels.net/model-qualifiers/" xmlns:dcterms="http://purl.org/dc/terms/" xmlns:rdf="http://www.w3.org/1999/02/22-rdf-syntax-ns#" xmlns:vCard="http://www.w3.org/2001/vcard-rdf/3.0#" xmlns:vCard4="http://www.w3.org/2006/vcard/ns#">
<rdf:Description rdf:about="#meta_M_xylu_L__91__c__93__">
<bqbiol:is>
<rdf:Bag>
<rdf:li rdf:resource="https://identifiers.org/hmdb/HMDB00751"/>
<rdf:li rdf:resource="https://identifiers.org/inchi/InChI=1S/C5H10O5/c6-1-3(8)5(10)4(9)2-7/h3,5-8,10H,1-2H2/t3-,5+/m0/s1"/>
<rdf:li rdf:resource="https://identifiers.org/kegg.compound/C00312"/>
<rdf:li rdf:resource="https://identifiers.org/pubchem.compound/22253"/>
</rdf:Bag>
</bqbiol:is>
</rdf:Description>
</rdf:RDF>
</annotation>
</species>
<species boundaryCondition="false" compartment="e" constant="false" fbc:charge="0" fbc:chemicalFormula="C5H12O5" hasOnlySubstanceUnits="false" id="M_abt__91__e__93__" metaid="meta_M_abt__91__e__93__" name="L-Arabinitol">
<annotation>
<rdf:RDF xmlns:bqbiol="http://biomodels.net/biology-qualifiers/" xmlns:bqmodel="http://biomodels.net/model-qualifiers/" xmlns:dcterms="http://purl.org/dc/terms/" xmlns:rdf="http://www.w3.org/1999/02/22-rdf-syntax-ns#" xmlns:vCard="http://www.w3.org/2001/vcard-rdf/3.0#" xmlns:vCard4="http://www.w3.org/2006/vcard/ns#">
<rdf:Description rdf:about="#meta_M_abt__91__e__93__">
<bqbiol:is>
<rdf:Bag>
<rdf:li rdf:resource="https://identifiers.org/hmdb/HMDB01851"/>
<rdf:li rdf:resource="https://identifiers.org/inchi/InChI=1S/C5H12O5/c6-1-3(8)5(10)4(9)2-7/h3-10H,1-2H2/t3-,4-/m0/s1"/>
<rdf:li rdf:resource="https://identifiers.org/kegg.compound/C00532"/>
<rdf:li rdf:resource="https://identifiers.org/pubchem.compound/439255"/>
</rdf:Bag>
</bqbiol:is>
</rdf:Description>
</rdf:RDF>
</annotation>
</species>
<species boundaryCondition="false" compartment="l" constant="false" fbc:charge="1" fbc:chemicalFormula="H" hasOnlySubstanceUnits="false" id="M_h__91__l__93__" metaid="meta_M_h__91__l__93__" name="Proton">
<annotation>
<rdf:RDF xmlns:bqbiol="http://biomodels.net/biology-qualifiers/" xmlns:bqmodel="http://biomodels.net/model-qualifiers/" xmlns:dcterms="http://purl.org/dc/terms/" xmlns:rdf="http://www.w3.org/1999/02/22-rdf-syntax-ns#" xmlns:vCard="http://www.w3.org/2001/vcard-rdf/3.0#" xmlns:vCard4="http://www.w3.org/2006/vcard/ns#">
<rdf:Description rdf:about="#meta_M_h__91__l__93__">
<bqbiol:is>
<rdf:Bag>
<rdf:li rdf:resource="https://identifiers.org/inchi/InChI=1S/p+1"/>
<rdf:li rdf:resource="https://identifiers.org/kegg.compound/C00080"/>
<rdf:li rdf:resource="https://identifiers.org/pubchem.compound/1038"/>
</rdf:Bag>
</bqbiol:is>
</rdf:Description>
</rdf:RDF>
</annotation>
</species>
<species boundaryCondition="false" compartment="l" constant="false" fbc:charge="0" fbc:chemicalFormula="C4H9NO2" hasOnlySubstanceUnits="false" id="M_4abut__91__l__93__" metaid="meta_M_4abut__91__l__93__" name="4-Aminobutanoate">
<annotation>
<rdf:RDF xmlns:bqbiol="http://biomodels.net/biology-qualifiers/" xmlns:bqmodel="http://biomodels.net/model-qualifiers/" xmlns:dcterms="http://purl.org/dc/terms/" xmlns:rdf="http://www.w3.org/1999/02/22-rdf-syntax-ns#" xmlns:vCard="http://www.w3.org/2001/vcard-rdf/3.0#" xmlns:vCard4="http://www.w3.org/2006/vcard/ns#">
<rdf:Description rdf:about="#meta_M_4abut__91__l__93__">
<bqbiol:is>
<rdf:Bag>
<rdf:li rdf:resource="https://identifiers.org/hmdb/HMDB00112"/>
<rdf:li rdf:resource="https://identifiers.org/inchi/InChI=1S/C4H9NO2/c5-3-1-2-4(6)7/h1-3,5H2,(H,6,7)"/>
<rdf:li rdf:resource="https://identifiers.org/kegg.compound/C00334"/>
<rdf:li rdf:resource="https://identifiers.org/pubchem.compound/119"/>
</rdf:Bag>
</bqbiol:is>
</rdf:Description>
</rdf:RDF>
</annotation>
</species>
<species boundaryCondition="false" compartment="e" constant="false" fbc:charge="0" fbc:chemicalFormula="C4H9NO2" hasOnlySubstanceUnits="false" id="M_4abut__91__e__93__" metaid="meta_M_4abut__91__e__93__" name="4-Aminobutanoate">
<annotation>
<rdf:RDF xmlns:bqbiol="http://biomodels.net/biology-qualifiers/" xmlns:bqmodel="http://biomodels.net/model-qualifiers/" xmlns:dcterms="http://purl.org/dc/terms/" xmlns:rdf="http://www.w3.org/1999/02/22-rdf-syntax-ns#" xmlns:vCard="http://www.w3.org/2001/vcard-rdf/3.0#" xmlns:vCard4="http://www.w3.org/2006/vcard/ns#">
<rdf:Description rdf:about="#meta_M_4abut__91__e__93__">
<bqbiol:is>
<rdf:Bag>
<rdf:li rdf:resource="https://identifiers.org/hmdb/HMDB00112"/>
<rdf:li rdf:resource="https://identifiers.org/inchi/InChI=1S/C4H9NO2/c5-3-1-2-4(6)7/h1-3,5H2,(H,6,7)"/>
<rdf:li rdf:resource="https://identifiers.org/kegg.compound/C00334"/>
<rdf:li rdf:resource="https://identifiers.org/pubchem.compound/119"/>
</rdf:Bag>
</bqbiol:is>
</rdf:Description>
</rdf:RDF>
</annotation>
</species>
<species boundaryCondition="false" compartment="m" constant="false" fbc:charge="-4" fbc:chemicalFormula="C26H38N7O18P3S" hasOnlySubstanceUnits="false" id="M_2maacoa__91__m__93__" metaid="meta_M_2maacoa__91__m__93__" name="2-Methylacetoacetyl Coenzyme A">
<notes>
<html xmlns="http://www.w3.org/1999/xhtml">
<p>metInChIString: InChI=1S/C26H42N7O18P3S/c1-13(14(2)34)25(39)55-8-7-28-16(35)5-6-29-23(38)20(37)26(3,4)10-48-54(45,46)51-53(43,44)47-9-15-19(50-52(40,41)42)18(36)24(49-15)33-12-32-17-21(27)30-11-31-22(17)33/h11-13,15,18-20,24,36-37H,5-10H2,1-4H3,(H,28,35)(H,29,38)(H,43,44)(H,45,46)(H2,27,30,31)(H2,40,41,42)/p-4/t13?,15-,18-,19-,20+,24-/m1/s1</p>
</html>
</notes>
<annotation>
<rdf:RDF xmlns:bqbiol="http://biomodels.net/biology-qualifiers/" xmlns:bqmodel="http://biomodels.net/model-qualifiers/" xmlns:dcterms="http://purl.org/dc/terms/" xmlns:rdf="http://www.w3.org/1999/02/22-rdf-syntax-ns#" xmlns:vCard="http://www.w3.org/2001/vcard-rdf/3.0#" xmlns:vCard4="http://www.w3.org/2006/vcard/ns#">
<rdf:Description rdf:about="#meta_M_2maacoa__91__m__93__">
<bqbiol:is>
<rdf:Bag>
<rdf:li rdf:resource="https://identifiers.org/kegg.compound/C03344"/>
</rdf:Bag>
</bqbiol:is>
</rdf:Description>
</rdf:RDF>
</annotation>
</species>
<species boundaryCondition="false" compartment="m" constant="false" fbc:charge="-4" fbc:chemicalFormula="C24H36N7O17P3S" hasOnlySubstanceUnits="false" id="M_ppcoa__91__m__93__" metaid="meta_M_ppcoa__91__m__93__" name="Propanoyl Coenzyme A">
<annotation>
<rdf:RDF xmlns:bqbiol="http://biomodels.net/biology-qualifiers/" xmlns:bqmodel="http://biomodels.net/model-qualifiers/" xmlns:dcterms="http://purl.org/dc/terms/" xmlns:rdf="http://www.w3.org/1999/02/22-rdf-syntax-ns#" xmlns:vCard="http://www.w3.org/2001/vcard-rdf/3.0#" xmlns:vCard4="http://www.w3.org/2006/vcard/ns#">
<rdf:Description rdf:about="#meta_M_ppcoa__91__m__93__">
<bqbiol:is>
<rdf:Bag>
<rdf:li rdf:resource="https://identifiers.org/hmdb/HMDB01275"/>
<rdf:li rdf:resource="https://identifiers.org/inchi/InChI=1/C24H40N7O17P3S/c1-4-15(33)52-8-7-26-14(32)5-6-27-22(36)19(35)24(2,3)10-45-51(42,43)48-50(40,41)44-9-13-18(47-49(37,38)39)17(34)23(46-13)31-12-30-16-20(25)28-11-29-21(16)31/h11-13,17-19,23,34-35H,4-10H2,1-3H3,(H,26,32)(H,27,36)(H,40,41)(H,42,43)(H2,25,28,29)(H2,37,38,39)/p-4/t13-,17-,18-,19+,23-/s2"/>
<rdf:li rdf:resource="https://identifiers.org/kegg.compound/C00100"/>
<rdf:li rdf:resource="https://identifiers.org/pubchem.compound/439164"/>
</rdf:Bag>
</bqbiol:is>
</rdf:Description>
</rdf:RDF>
</annotation>
</species>
<species boundaryCondition="false" compartment="m" constant="false" fbc:charge="-4" fbc:chemicalFormula="C25H36N7O18P3S" hasOnlySubstanceUnits="false" id="M_aacoa__91__m__93__" metaid="meta_M_aacoa__91__m__93__" name="Acetoacetyl Coenzyme A">
<annotation>
<rdf:RDF xmlns:bqbiol="http://biomodels.net/biology-qualifiers/" xmlns:bqmodel="http://biomodels.net/model-qualifiers/" xmlns:dcterms="http://purl.org/dc/terms/" xmlns:rdf="http://www.w3.org/1999/02/22-rdf-syntax-ns#" xmlns:vCard="http://www.w3.org/2001/vcard-rdf/3.0#" xmlns:vCard4="http://www.w3.org/2006/vcard/ns#">
<rdf:Description rdf:about="#meta_M_aacoa__91__m__93__">
<bqbiol:is>
<rdf:Bag>
<rdf:li rdf:resource="https://identifiers.org/inchi/InChI=1S/C25H40N7O18P3S/c1-13(33)8-16(35)54-7-6-27-15(34)4-5-28-23(38)20(37)25(2,3)10-47-53(44,45)50-52(42,43)46-9-14-19(49-51(39,40)41)18(36)24(48-14)32-12-31-17-21(26)29-11-30-22(17)32/h11-12,14,18-20,24,36-37H,4-10H2,1-3H3,(H,27,34)(H,28,38)(H,42,43)(H,44,45)(H2,26,29,30)(H2,39,40,41)/p-4/t14-,18-,19-,20+,24-/m1/s1"/>
<rdf:li rdf:resource="https://identifiers.org/kegg.compound/C00332"/>
<rdf:li rdf:resource="https://identifiers.org/pubchem.compound/439214"/>
</rdf:Bag>
</bqbiol:is>
</rdf:Description>
</rdf:RDF>
</annotation>
</species>
<species boundaryCondition="false" compartment="x" constant="false" fbc:charge="-4" fbc:chemicalFormula="C21H32N7O16P3S" hasOnlySubstanceUnits="false" id="M_coa__91__x__93__" metaid="meta_M_coa__91__x__93__" name="Coenzyme A">
<annotation>
<rdf:RDF xmlns:bqbiol="http://biomodels.net/biology-qualifiers/" xmlns:bqmodel="http://biomodels.net/model-qualifiers/" xmlns:dcterms="http://purl.org/dc/terms/" xmlns:rdf="http://www.w3.org/1999/02/22-rdf-syntax-ns#" xmlns:vCard="http://www.w3.org/2001/vcard-rdf/3.0#" xmlns:vCard4="http://www.w3.org/2006/vcard/ns#">
<rdf:Description rdf:about="#meta_M_coa__91__x__93__">
<bqbiol:is>
<rdf:Bag>
<rdf:li rdf:resource="https://identifiers.org/hmdb/HMDB01423"/>
<rdf:li rdf:resource="https://identifiers.org/inchi/InChI=1S/C21H36N7O16P3S/c1-21(2,16(31)19(32)24-4-3-12(29)23-5-6-48)8-41-47(38,39)44-46(36,37)40-7-11-15(43-45(33,34)35)14(30)20(42-11)28-10-27-13-17(22)25-9-26-18(13)28/h9-11,14-16,20,30-31,48H,3-8H2,1-2H3,(H,23,29)(H,24,32)(H,36,37)(H,38,39)(H2,22,25,26)(H2,33,34,35)/p-4/t11-,14-,15-,16+,20-/m1/s1"/>
<rdf:li rdf:resource="https://identifiers.org/kegg.compound/C00010"/>
<rdf:li rdf:resource="https://identifiers.org/pubchem.compound/6816"/>
</rdf:Bag>
</bqbiol:is>
</rdf:Description>
</rdf:RDF>
</annotation>
</species>
<species boundaryCondition="false" compartment="x" constant="false" fbc:charge="-4" fbc:chemicalFormula="C23H34N7O17P3S" hasOnlySubstanceUnits="false" id="M_accoa__91__x__93__" metaid="meta_M_accoa__91__x__93__" name="Acetyl Coenzyme A">
<annotation>
<rdf:RDF xmlns:bqbiol="http://biomodels.net/biology-qualifiers/" xmlns:bqmodel="http://biomodels.net/model-qualifiers/" xmlns:dcterms="http://purl.org/dc/terms/" xmlns:rdf="http://www.w3.org/1999/02/22-rdf-syntax-ns#" xmlns:vCard="http://www.w3.org/2001/vcard-rdf/3.0#" xmlns:vCard4="http://www.w3.org/2006/vcard/ns#">
<rdf:Description rdf:about="#meta_M_accoa__91__x__93__">
<bqbiol:is>
<rdf:Bag>
<rdf:li rdf:resource="https://identifiers.org/hmdb/HMDB01206"/>
<rdf:li rdf:resource="https://identifiers.org/inchi/InChI=1S/C23H38N7O17P3S/c1-12(31)51-7-6-25-14(32)4-5-26-21(35)18(34)23(2,3)9-44-50(41,42)47-49(39,40)43-8-13-17(46-48(36,37)38)16(33)22(45-13)30-11-29-15-19(24)27-10-28-20(15)30/h10-11,13,16-18,22,33-34H,4-9H2,1-3H3,(H,25,32)(H,26,35)(H,39,40)(H,41,42)(H2,24,27,28)(H2,36,37,38)/p-4/t13-,16-,17-,18+,22-/m1/s1"/>
<rdf:li rdf:resource="https://identifiers.org/kegg.compound/C00024"/>
<rdf:li rdf:resource="https://identifiers.org/pubchem.compound/444493"/>
</rdf:Bag>
</bqbiol:is>
</rdf:Description>
</rdf:RDF>
</annotation>
</species>
<species boundaryCondition="false" compartment="x" constant="false" fbc:charge="-4" fbc:chemicalFormula="C25H36N7O18P3S" hasOnlySubstanceUnits="false" id="M_aacoa__91__x__93__" metaid="meta_M_aacoa__91__x__93__" name="Acetoacetyl Coenzyme A">
<annotation>
<rdf:RDF xmlns:bqbiol="http://biomodels.net/biology-qualifiers/" xmlns:bqmodel="http://biomodels.net/model-qualifiers/" xmlns:dcterms="http://purl.org/dc/terms/" xmlns:rdf="http://www.w3.org/1999/02/22-rdf-syntax-ns#" xmlns:vCard="http://www.w3.org/2001/vcard-rdf/3.0#" xmlns:vCard4="http://www.w3.org/2006/vcard/ns#">
<rdf:Description rdf:about="#meta_M_aacoa__91__x__93__">
<bqbiol:is>
<rdf:Bag>
<rdf:li rdf:resource="https://identifiers.org/inchi/InChI=1S/C25H40N7O18P3S/c1-13(33)8-16(35)54-7-6-27-15(34)4-5-28-23(38)20(37)25(2,3)10-47-53(44,45)50-52(42,43)46-9-14-19(49-51(39,40)41)18(36)24(48-14)32-12-31-17-21(26)29-11-30-22(17)32/h11-12,14,18-20,24,36-37H,4-10H2,1-3H3,(H,27,34)(H,28,38)(H,42,43)(H,44,45)(H2,26,29,30)(H2,39,40,41)/p-4/t14-,18-,19-,20+,24-/m1/s1"/>
<rdf:li rdf:resource="https://identifiers.org/kegg.compound/C00332"/>
<rdf:li rdf:resource="https://identifiers.org/pubchem.compound/439214"/>
</rdf:Bag>
</bqbiol:is>
</rdf:Description>
</rdf:RDF>
</annotation>
</species>
<species boundaryCondition="false" compartment="c" constant="false" fbc:charge="-1" fbc:chemicalFormula="C4H5O3" hasOnlySubstanceUnits="false" id="M_acac__91__c__93__" metaid="meta_M_acac__91__c__93__" name="Acetoacetate">
<annotation>
<rdf:RDF xmlns:bqbiol="http://biomodels.net/biology-qualifiers/" xmlns:bqmodel="http://biomodels.net/model-qualifiers/" xmlns:dcterms="http://purl.org/dc/terms/" xmlns:rdf="http://www.w3.org/1999/02/22-rdf-syntax-ns#" xmlns:vCard="http://www.w3.org/2001/vcard-rdf/3.0#" xmlns:vCard4="http://www.w3.org/2006/vcard/ns#">
<rdf:Description rdf:about="#meta_M_acac__91__c__93__">
<bqbiol:is>
<rdf:Bag>
<rdf:li rdf:resource="https://identifiers.org/hmdb/HMDB00060"/>
<rdf:li rdf:resource="https://identifiers.org/inchi/InChI=1S/C4H6O3/c1-3(5)2-4(6)7/h2H2,1H3,(H,6,7)/p-1"/>
<rdf:li rdf:resource="https://identifiers.org/kegg.compound/C00164"/>
<rdf:li rdf:resource="https://identifiers.org/pubchem.compound/96"/>
</rdf:Bag>
</bqbiol:is>
</rdf:Description>
</rdf:RDF>
</annotation>
</species>
<species boundaryCondition="false" compartment="m" constant="false" fbc:charge="-1" fbc:chemicalFormula="C4H5O3" hasOnlySubstanceUnits="false" id="M_acac__91__m__93__" metaid="meta_M_acac__91__m__93__" name="Acetoacetate">
<annotation>
<rdf:RDF xmlns:bqbiol="http://biomodels.net/biology-qualifiers/" xmlns:bqmodel="http://biomodels.net/model-qualifiers/" xmlns:dcterms="http://purl.org/dc/terms/" xmlns:rdf="http://www.w3.org/1999/02/22-rdf-syntax-ns#" xmlns:vCard="http://www.w3.org/2001/vcard-rdf/3.0#" xmlns:vCard4="http://www.w3.org/2006/vcard/ns#">
<rdf:Description rdf:about="#meta_M_acac__91__m__93__">
<bqbiol:is>
<rdf:Bag>
<rdf:li rdf:resource="https://identifiers.org/hmdb/HMDB00060"/>
<rdf:li rdf:resource="https://identifiers.org/inchi/InChI=1S/C4H6O3/c1-3(5)2-4(6)7/h2H2,1H3,(H,6,7)/p-1"/>
<rdf:li rdf:resource="https://identifiers.org/kegg.compound/C00164"/>
<rdf:li rdf:resource="https://identifiers.org/pubchem.compound/96"/>
</rdf:Bag>
</bqbiol:is>
</rdf:Description>
</rdf:RDF>
</annotation>
</species>
<species boundaryCondition="false" compartment="x" constant="false" fbc:charge="-4" fbc:chemicalFormula="C31H48N7O18P3S" hasOnlySubstanceUnits="false" id="M_3odcoa__91__x__93__" metaid="meta_M_3odcoa__91__x__93__" name="3-Oxodecanoyl Coenzyme A">
<annotation>
<rdf:RDF xmlns:bqbiol="http://biomodels.net/biology-qualifiers/" xmlns:bqmodel="http://biomodels.net/model-qualifiers/" xmlns:dcterms="http://purl.org/dc/terms/" xmlns:rdf="http://www.w3.org/1999/02/22-rdf-syntax-ns#" xmlns:vCard="http://www.w3.org/2001/vcard-rdf/3.0#" xmlns:vCard4="http://www.w3.org/2006/vcard/ns#">
<rdf:Description rdf:about="#meta_M_3odcoa__91__x__93__">
<bqbiol:is>
<rdf:Bag>
<rdf:li rdf:resource="https://identifiers.org/inchi/InChI=1S/C31H52N7O18P3S/c1-4-5-6-7-8-9-19(39)14-22(41)60-13-12-33-21(40)10-11-34-29(44)26(43)31(2,3)16-53-59(50,51)56-58(48,49)52-15-20-25(55-57(45,46)47)24(42)30(54-20)38-18-37-23-27(32)35-17-36-28(23)38/h17-18,20,24-26,30,42-43H,4-16H2,1-3H3,(H,33,40)(H,34,44)(H,48,49)(H,50,51)(H2,32,35,36)(H2,45,46,47)/p-4/t20-,24-,25-,26+,30-/m1/s1"/>
<rdf:li rdf:resource="https://identifiers.org/kegg.compound/C05265"/>
<rdf:li rdf:resource="https://identifiers.org/pubchem.compound/440606"/>
</rdf:Bag>
</bqbiol:is>
</rdf:Description>
</rdf:RDF>
</annotation>
</species>
<species boundaryCondition="false" compartment="x" constant="false" fbc:charge="-4" fbc:chemicalFormula="C29H46N7O17P3S" hasOnlySubstanceUnits="false" id="M_occoa__91__x__93__" metaid="meta_M_occoa__91__x__93__" name="Octanoyl Coenzyme A (N-C8:0 Coenzyme A)">
<annotation>
<rdf:RDF xmlns:bqbiol="http://biomodels.net/biology-qualifiers/" xmlns:bqmodel="http://biomodels.net/model-qualifiers/" xmlns:dcterms="http://purl.org/dc/terms/" xmlns:rdf="http://www.w3.org/1999/02/22-rdf-syntax-ns#" xmlns:vCard="http://www.w3.org/2001/vcard-rdf/3.0#" xmlns:vCard4="http://www.w3.org/2006/vcard/ns#">
<rdf:Description rdf:about="#meta_M_occoa__91__x__93__">
<bqbiol:is>
<rdf:Bag>
<rdf:li rdf:resource="https://identifiers.org/hmdb/HMDB01070"/>
<rdf:li rdf:resource="https://identifiers.org/inchi/InChI=1/C29H50N7O17P3S/c1-4-5-6-7-8-9-20(38)57-13-12-31-19(37)10-11-32-27(41)24(40)29(2,3)15-50-56(47,48)53-55(45,46)49-14-18-23(52-54(42,43)44)22(39)28(51-18)36-17-35-21-25(30)33-16-34-26(21)36/h16-18,22-24,28,39-40H,4-15H2,1-3H3,(H,31,37)(H,32,41)(H,45,46)(H,47,48)(H2,30,33,34)(H2,42,43,44)/p-4/t18-,22-,23-,24+,28-/s2"/>
<rdf:li rdf:resource="https://identifiers.org/kegg.compound/C01944"/>
<rdf:li rdf:resource="https://identifiers.org/pubchem.compound/380"/>
</rdf:Bag>
</bqbiol:is>
</rdf:Description>
</rdf:RDF>
</annotation>
</species>
<species boundaryCondition="false" compartment="x" constant="false" fbc:charge="-4" fbc:chemicalFormula="C33H52N7O18P3S" hasOnlySubstanceUnits="false" id="M_3oddcoa__91__x__93__" metaid="meta_M_3oddcoa__91__x__93__" name="3-Oxododecanoyl Coenzyme A">
<annotation>
<rdf:RDF xmlns:bqbiol="http://biomodels.net/biology-qualifiers/" xmlns:bqmodel="http://biomodels.net/model-qualifiers/" xmlns:dcterms="http://purl.org/dc/terms/" xmlns:rdf="http://www.w3.org/1999/02/22-rdf-syntax-ns#" xmlns:vCard="http://www.w3.org/2001/vcard-rdf/3.0#" xmlns:vCard4="http://www.w3.org/2006/vcard/ns#">
<rdf:Description rdf:about="#meta_M_3oddcoa__91__x__93__">
<bqbiol:is>
<rdf:Bag>
<rdf:li rdf:resource="https://identifiers.org/inchi/InChI=1S/C33H56N7O18P3S/c1-4-5-6-7-8-9-10-11-21(41)16-24(43)62-15-14-35-23(42)12-13-36-31(46)28(45)33(2,3)18-55-61(52,53)58-60(50,51)54-17-22-27(57-59(47,48)49)26(44)32(56-22)40-20-39-25-29(34)37-19-38-30(25)40/h19-20,22,26-28,32,44-45H,4-18H2,1-3H3,(H,35,42)(H,36,46)(H,50,51)(H,52,53)(H2,34,37,38)(H2,47,48,49)/p-4/t22-,26-,27-,28+,32-/m1/s1"/>
<rdf:li rdf:resource="https://identifiers.org/kegg.compound/C05263"/>
<rdf:li rdf:resource="https://identifiers.org/pubchem.compound/440604"/>
</rdf:Bag>
</bqbiol:is>
</rdf:Description>
</rdf:RDF>
</annotation>
</species>
<species boundaryCondition="false" compartment="x" constant="false" fbc:charge="-4" fbc:chemicalFormula="C31H50N7O17P3S" hasOnlySubstanceUnits="false" id="M_dcacoa__91__x__93__" metaid="meta_M_dcacoa__91__x__93__" name="Decanoyl Coenzyme A (N-C10:0 Coenzyme A)">
<annotation>
<rdf:RDF xmlns:bqbiol="http://biomodels.net/biology-qualifiers/" xmlns:bqmodel="http://biomodels.net/model-qualifiers/" xmlns:dcterms="http://purl.org/dc/terms/" xmlns:rdf="http://www.w3.org/1999/02/22-rdf-syntax-ns#" xmlns:vCard="http://www.w3.org/2001/vcard-rdf/3.0#" xmlns:vCard4="http://www.w3.org/2006/vcard/ns#">
<rdf:Description rdf:about="#meta_M_dcacoa__91__x__93__">
<bqbiol:is>
<rdf:Bag>
<rdf:li rdf:resource="https://identifiers.org/hmdb/HMDB06404"/>
<rdf:li rdf:resource="https://identifiers.org/inchi/InChI=1S/C31H54N7O17P3S/c1-4-5-6-7-8-9-10-11-22(40)59-15-14-33-21(39)12-13-34-29(43)26(42)31(2,3)17-52-58(49,50)55-57(47,48)51-16-20-25(54-56(44,45)46)24(41)30(53-20)38-19-37-23-27(32)35-18-36-28(23)38/h18-20,24-26,30,41-42H,4-17H2,1-3H3,(H,33,39)(H,34,43)(H,47,48)(H,49,50)(H2,32,35,36)(H2,44,45,46)/p-4/t20-,24-,25-,26+,30-/m1/s1"/>
<rdf:li rdf:resource="https://identifiers.org/kegg.compound/C05274"/>
<rdf:li rdf:resource="https://identifiers.org/pubchem.compound/440615"/>
</rdf:Bag>
</bqbiol:is>
</rdf:Description>
</rdf:RDF>
</annotation>
</species>
<species boundaryCondition="false" compartment="x" constant="false" fbc:charge="-4" fbc:chemicalFormula="C35H56N7O18P3S" hasOnlySubstanceUnits="false" id="M_3otdcoa__91__x__93__" metaid="meta_M_3otdcoa__91__x__93__" name="3-Oxotetradecanoyl Coenzyme A">
<annotation>
<rdf:RDF xmlns:bqbiol="http://biomodels.net/biology-qualifiers/" xmlns:bqmodel="http://biomodels.net/model-qualifiers/" xmlns:dcterms="http://purl.org/dc/terms/" xmlns:rdf="http://www.w3.org/1999/02/22-rdf-syntax-ns#" xmlns:vCard="http://www.w3.org/2001/vcard-rdf/3.0#" xmlns:vCard4="http://www.w3.org/2006/vcard/ns#">
<rdf:Description rdf:about="#meta_M_3otdcoa__91__x__93__">
<bqbiol:is>
<rdf:Bag>
<rdf:li rdf:resource="https://identifiers.org/inchi/InChI=1S/C35H60N7O18P3S/c1-4-5-6-7-8-9-10-11-12-13-23(43)18-26(45)64-17-16-37-25(44)14-15-38-33(48)30(47)35(2,3)20-57-63(54,55)60-62(52,53)56-19-24-29(59-61(49,50)51)28(46)34(58-24)42-22-41-27-31(36)39-21-40-32(27)42/h21-22,24,28-30,34,46-47H,4-20H2,1-3H3,(H,37,44)(H,38,48)(H,52,53)(H,54,55)(H2,36,39,40)(H2,49,50,51)/p-4/t24-,28-,29-,30+,34-/m1/s1"/>
<rdf:li rdf:resource="https://identifiers.org/kegg.compound/C05261"/>
<rdf:li rdf:resource="https://identifiers.org/pubchem.compound/11966197"/>
</rdf:Bag>
</bqbiol:is>
</rdf:Description>
</rdf:RDF>
</annotation>
</species>
<species boundaryCondition="false" compartment="x" constant="false" fbc:charge="-4" fbc:chemicalFormula="C33H54N7O17P3S" hasOnlySubstanceUnits="false" id="M_ddcacoa__91__x__93__" metaid="meta_M_ddcacoa__91__x__93__" name="Lauroyl Coenzyme A">
<annotation>
<rdf:RDF xmlns:bqbiol="http://biomodels.net/biology-qualifiers/" xmlns:bqmodel="http://biomodels.net/model-qualifiers/" xmlns:dcterms="http://purl.org/dc/terms/" xmlns:rdf="http://www.w3.org/1999/02/22-rdf-syntax-ns#" xmlns:vCard="http://www.w3.org/2001/vcard-rdf/3.0#" xmlns:vCard4="http://www.w3.org/2006/vcard/ns#">
<rdf:Description rdf:about="#meta_M_ddcacoa__91__x__93__">
<bqbiol:is>
<rdf:Bag>
<rdf:li rdf:resource="https://identifiers.org/hmdb/HMDB03571"/>
<rdf:li rdf:resource="https://identifiers.org/inchi/InChI=1S/C33H58N7O17P3S/c1-4-5-6-7-8-9-10-11-12-13-24(42)61-17-16-35-23(41)14-15-36-31(45)28(44)33(2,3)19-54-60(51,52)57-59(49,50)53-18-22-27(56-58(46,47)48)26(43)32(55-22)40-21-39-25-29(34)37-20-38-30(25)40/h20-22,26-28,32,43-44H,4-19H2,1-3H3,(H,35,41)(H,36,45)(H,49,50)(H,51,52)(H2,34,37,38)(H2,46,47,48)/p-4/t22-,26-,27-,28+,32-/m1/s1"/>
<rdf:li rdf:resource="https://identifiers.org/kegg.compound/C01832"/>
<rdf:li rdf:resource="https://identifiers.org/pubchem.compound/165436"/>
</rdf:Bag>
</bqbiol:is>
</rdf:Description>
</rdf:RDF>
</annotation>
</species>
<species boundaryCondition="false" compartment="x" constant="false" fbc:charge="-4" fbc:chemicalFormula="C37H60N7O18P3S" hasOnlySubstanceUnits="false" id="M_3ohdcoa__91__x__93__" metaid="meta_M_3ohdcoa__91__x__93__" name="3-Oxopalmitoyl Coenzyme A">
<annotation>
<rdf:RDF xmlns:bqbiol="http://biomodels.net/biology-qualifiers/" xmlns:bqmodel="http://biomodels.net/model-qualifiers/" xmlns:dcterms="http://purl.org/dc/terms/" xmlns:rdf="http://www.w3.org/1999/02/22-rdf-syntax-ns#" xmlns:vCard="http://www.w3.org/2001/vcard-rdf/3.0#" xmlns:vCard4="http://www.w3.org/2006/vcard/ns#">
<rdf:Description rdf:about="#meta_M_3ohdcoa__91__x__93__">
<bqbiol:is>
<rdf:Bag>
<rdf:li rdf:resource="https://identifiers.org/inchi/InChI=1S/C37H64N7O18P3S/c1-4-5-6-7-8-9-10-11-12-13-14-15-25(45)20-28(47)66-19-18-39-27(46)16-17-40-35(50)32(49)37(2,3)22-59-65(56,57)62-64(54,55)58-21-26-31(61-63(51,52)53)30(48)36(60-26)44-24-43-29-33(38)41-23-42-34(29)44/h23-24,26,30-32,36,48-49H,4-22H2,1-3H3,(H,39,46)(H,40,50)(H,54,55)(H,56,57)(H2,38,41,42)(H2,51,52,53)/p-4/t26-,30-,31-,32+,36-/m1/s1"/>
<rdf:li rdf:resource="https://identifiers.org/kegg.compound/C05259"/>
<rdf:li rdf:resource="https://identifiers.org/pubchem.compound/169621"/>
</rdf:Bag>
</bqbiol:is>
</rdf:Description>
</rdf:RDF>
</annotation>
</species>
<species boundaryCondition="false" compartment="x" constant="false" fbc:charge="-4" fbc:chemicalFormula="C35H58N7O17P3S" hasOnlySubstanceUnits="false" id="M_tdcoa__91__x__93__" metaid="meta_M_tdcoa__91__x__93__" name="Myristoyl Coenzyme A">
<annotation>
<rdf:RDF xmlns:bqbiol="http://biomodels.net/biology-qualifiers/" xmlns:bqmodel="http://biomodels.net/model-qualifiers/" xmlns:dcterms="http://purl.org/dc/terms/" xmlns:rdf="http://www.w3.org/1999/02/22-rdf-syntax-ns#" xmlns:vCard="http://www.w3.org/2001/vcard-rdf/3.0#" xmlns:vCard4="http://www.w3.org/2006/vcard/ns#">
<rdf:Description rdf:about="#meta_M_tdcoa__91__x__93__">
<bqbiol:is>
<rdf:Bag>
<rdf:li rdf:resource="https://identifiers.org/hmdb/HMDB01521"/>
<rdf:li rdf:resource="https://identifiers.org/inchi/InChI=1/C35H62N7O17P3S/c1-4-5-6-7-8-9-10-11-12-13-14-15-26(44)63-19-18-37-25(43)16-17-38-33(47)30(46)35(2,3)21-56-62(53,54)59-61(51,52)55-20-24-29(58-60(48,49)50)28(45)34(57-24)42-23-41-27-31(36)39-22-40-32(27)42/h22-24,28-30,34,45-46H,4-21H2,1-3H3,(H,37,43)(H,38,47)(H,51,52)(H,53,54)(H2,36,39,40)(H2,48,49,50)/p-4/t24-,28-,29-,30+,34-/s2"/>
<rdf:li rdf:resource="https://identifiers.org/kegg.compound/C02593"/>
<rdf:li rdf:resource="https://identifiers.org/pubchem.compound/65113"/>
</rdf:Bag>
</bqbiol:is>
</rdf:Description>
</rdf:RDF>
</annotation>
</species>
<species boundaryCondition="false" compartment="x" constant="false" fbc:charge="-4" fbc:chemicalFormula="C39H64N7O18P3S" hasOnlySubstanceUnits="false" id="M_3ohodcoa__91__x__93__" metaid="meta_M_3ohodcoa__91__x__93__" name="3-Oxooctadecanoyl Coenzyme A">
<annotation>
<rdf:RDF xmlns:bqbiol="http://biomodels.net/biology-qualifiers/" xmlns:bqmodel="http://biomodels.net/model-qualifiers/" xmlns:dcterms="http://purl.org/dc/terms/" xmlns:rdf="http://www.w3.org/1999/02/22-rdf-syntax-ns#" xmlns:vCard="http://www.w3.org/2001/vcard-rdf/3.0#" xmlns:vCard4="http://www.w3.org/2006/vcard/ns#">
<rdf:Description rdf:about="#meta_M_3ohodcoa__91__x__93__">
<bqbiol:is>
<rdf:Bag>
<rdf:li rdf:resource="https://identifiers.org/hmdb/HMDB06498"/>
<rdf:li rdf:resource="https://identifiers.org/inchi/InChI=1S/C39H68N7O18P3S/c1-4-5-6-7-8-9-10-11-12-13-14-15-16-17-27(47)22-30(49)68-21-20-41-29(48)18-19-42-37(52)34(51)39(2,3)24-61-67(58,59)64-66(56,57)60-23-28-33(63-65(53,54)55)32(50)38(62-28)46-26-45-31-35(40)43-25-44-36(31)46/h25-26,28,32-34,38,50-51H,4-24H2,1-3H3,(H,41,48)(H,42,52)(H,56,57)(H,58,59)(H2,40,43,44)(H2,53,54,55)/p-4/t28-,32-,33-,34+,38-/m1/s1"/>
<rdf:li rdf:resource="https://identifiers.org/kegg.compound/C16216"/>
<rdf:li rdf:resource="https://identifiers.org/pubchem.compound/22833663"/>
</rdf:Bag>
</bqbiol:is>
</rdf:Description>
</rdf:RDF>
</annotation>
</species>
<species boundaryCondition="false" compartment="x" constant="false" fbc:charge="-4" fbc:chemicalFormula="C37H62N7O17P3S" hasOnlySubstanceUnits="false" id="M_pmtcoa__91__x__93__" metaid="meta_M_pmtcoa__91__x__93__" name="Palmitoyl Coenzyme A (N-C16:0 Coenzyme A)">
<annotation>
<rdf:RDF xmlns:bqbiol="http://biomodels.net/biology-qualifiers/" xmlns:bqmodel="http://biomodels.net/model-qualifiers/" xmlns:dcterms="http://purl.org/dc/terms/" xmlns:rdf="http://www.w3.org/1999/02/22-rdf-syntax-ns#" xmlns:vCard="http://www.w3.org/2001/vcard-rdf/3.0#" xmlns:vCard4="http://www.w3.org/2006/vcard/ns#">
<rdf:Description rdf:about="#meta_M_pmtcoa__91__x__93__">
<bqbiol:is>
<rdf:Bag>
<rdf:li rdf:resource="https://identifiers.org/hmdb/HMDB01338"/>
<rdf:li rdf:resource="https://identifiers.org/inchi/InChI=1S/C37H66N7O17P3S/c1-4-5-6-7-8-9-10-11-12-13-14-15-16-17-28(46)65-21-20-39-27(45)18-19-40-35(49)32(48)37(2,3)23-58-64(55,56)61-63(53,54)57-22-26-31(60-62(50,51)52)30(47)36(59-26)44-25-43-29-33(38)41-24-42-34(29)44/h24-26,30-32,36,47-48H,4-23H2,1-3H3,(H,39,45)(H,40,49)(H,53,54)(H,55,56)(H2,38,41,42)(H2,50,51,52)/p-4/t26-,30-,31-,32+,36-/m1/s1"/>
<rdf:li rdf:resource="https://identifiers.org/kegg.compound/C00154"/>
<rdf:li rdf:resource="https://identifiers.org/pubchem.compound/15667"/>
</rdf:Bag>
</bqbiol:is>
</rdf:Description>
</rdf:RDF>
</annotation>
</species>
<species boundaryCondition="false" compartment="x" constant="false" fbc:charge="-4" fbc:chemicalFormula="C47H80N7O18P3S" hasOnlySubstanceUnits="false" id="M_3ohxccoa__91__x__93__" metaid="meta_M_3ohxccoa__91__x__93__" name="3-Oxohexacosyl Coenzyme A">
<annotation>
<rdf:RDF xmlns:bqbiol="http://biomodels.net/biology-qualifiers/" xmlns:bqmodel="http://biomodels.net/model-qualifiers/" xmlns:dcterms="http://purl.org/dc/terms/" xmlns:rdf="http://www.w3.org/1999/02/22-rdf-syntax-ns#" xmlns:vCard="http://www.w3.org/2001/vcard-rdf/3.0#" xmlns:vCard4="http://www.w3.org/2006/vcard/ns#">
<rdf:Description rdf:about="#meta_M_3ohxccoa__91__x__93__">
<bqbiol:is>
<rdf:Bag>
<rdf:li rdf:resource="https://identifiers.org/inchi/InChI=1/C47H84N7O18P3S/c1-4-5-6-7-8-9-10-11-12-13-14-15-16-17-18-19-20-21-22-23-24-25-35(55)30-38(57)76-29-28-49-37(56)26-27-50-45(60)42(59)47(2,3)32-69-75(66,67)72-74(64,65)68-31-36-41(71-73(61,62)63)40(58)46(70-36)54-34-53-39-43(48)51-33-52-44(39)54/h33-34,36,40-42,46,58-59H,4-32H2,1-3H3,(H,49,56)(H,50,60)(H,64,65)(H,66,67)(H2,48,51,52)(H2,61,62,63)/p-4/t36-,40-,41-,42+,46-/s2"/>
</rdf:Bag>
</bqbiol:is>
</rdf:Description>
</rdf:RDF>
</annotation>
</species>
<species boundaryCondition="false" compartment="x" constant="false" fbc:charge="-4" fbc:chemicalFormula="C45H78N7O17P3S" hasOnlySubstanceUnits="false" id="M_ttccoa__91__x__93__" metaid="meta_M_ttccoa__91__x__93__" name="Tetracosanoyl Coenzyme A">
<annotation>
<rdf:RDF xmlns:bqbiol="http://biomodels.net/biology-qualifiers/" xmlns:bqmodel="http://biomodels.net/model-qualifiers/" xmlns:dcterms="http://purl.org/dc/terms/" xmlns:rdf="http://www.w3.org/1999/02/22-rdf-syntax-ns#" xmlns:vCard="http://www.w3.org/2001/vcard-rdf/3.0#" xmlns:vCard4="http://www.w3.org/2006/vcard/ns#">
<rdf:Description rdf:about="#meta_M_ttccoa__91__x__93__">
<bqbiol:is>
<rdf:Bag>
<rdf:li rdf:resource="https://identifiers.org/inchi/InChI=1/C45H82N7O17P3S/c1-4-5-6-7-8-9-10-11-12-13-14-15-16-17-18-19-20-21-22-23-24-25-36(54)73-29-28-47-35(53)26-27-48-43(57)40(56)45(2,3)31-66-72(63,64)69-71(61,62)65-30-34-39(68-70(58,59)60)38(55)44(67-34)52-33-51-37-41(46)49-32-50-42(37)52/h32-34,38-40,44,55-56H,4-31H2,1-3H3,(H,47,53)(H,48,57)(H,61,62)(H,63,64)(H2,46,49,50)(H2,58,59,60)/p-4/t34-,38-,39-,40+,44-/s2"/>
<rdf:li rdf:resource="https://identifiers.org/kegg.compound/C16529"/>
<rdf:li rdf:resource="https://identifiers.org/pubchem.compound/3082227"/>
</rdf:Bag>
</bqbiol:is>
</rdf:Description>
</rdf:RDF>
</annotation>
</species>
<species boundaryCondition="false" compartment="x" constant="false" fbc:charge="-1" fbc:chemicalFormula="C4H5O3" hasOnlySubstanceUnits="false" id="M_acac__91__x__93__" metaid="meta_M_acac__91__x__93__" name="Acetoacetate">
<annotation>
<rdf:RDF xmlns:bqbiol="http://biomodels.net/biology-qualifiers/" xmlns:bqmodel="http://biomodels.net/model-qualifiers/" xmlns:dcterms="http://purl.org/dc/terms/" xmlns:rdf="http://www.w3.org/1999/02/22-rdf-syntax-ns#" xmlns:vCard="http://www.w3.org/2001/vcard-rdf/3.0#" xmlns:vCard4="http://www.w3.org/2006/vcard/ns#">
<rdf:Description rdf:about="#meta_M_acac__91__x__93__">
<bqbiol:is>
<rdf:Bag>
<rdf:li rdf:resource="https://identifiers.org/hmdb/HMDB00060"/>
<rdf:li rdf:resource="https://identifiers.org/inchi/InChI=1S/C4H6O3/c1-3(5)2-4(6)7/h2H2,1H3,(H,6,7)/p-1"/>
<rdf:li rdf:resource="https://identifiers.org/kegg.compound/C00164"/>
<rdf:li rdf:resource="https://identifiers.org/pubchem.compound/96"/>
</rdf:Bag>
</bqbiol:is>
</rdf:Description>
</rdf:RDF>
</annotation>
</species>
<species boundaryCondition="false" compartment="m" constant="false" fbc:charge="0" fbc:chemicalFormula="C2H4O" hasOnlySubstanceUnits="false" id="M_acald__91__m__93__" metaid="meta_M_acald__91__m__93__" name="Acetaldehyde">
<annotation>
<rdf:RDF xmlns:bqbiol="http://biomodels.net/biology-qualifiers/" xmlns:bqmodel="http://biomodels.net/model-qualifiers/" xmlns:dcterms="http://purl.org/dc/terms/" xmlns:rdf="http://www.w3.org/1999/02/22-rdf-syntax-ns#" xmlns:vCard="http://www.w3.org/2001/vcard-rdf/3.0#" xmlns:vCard4="http://www.w3.org/2006/vcard/ns#">
<rdf:Description rdf:about="#meta_M_acald__91__m__93__">
<bqbiol:is>
<rdf:Bag>
<rdf:li rdf:resource="https://identifiers.org/hmdb/HMDB00990"/>
<rdf:li rdf:resource="https://identifiers.org/inchi/InChI=1S/C2H4O/c1-2-3/h2H,1H3"/>
<rdf:li rdf:resource="https://identifiers.org/kegg.compound/C00084"/>
<rdf:li rdf:resource="https://identifiers.org/pubchem.compound/177"/>
</rdf:Bag>
</bqbiol:is>
</rdf:Description>
</rdf:RDF>
</annotation>
</species>
<species boundaryCondition="false" compartment="c" constant="false" fbc:charge="0" fbc:chemicalFormula="C2H4O" hasOnlySubstanceUnits="false" id="M_acald__91__c__93__" metaid="meta_M_acald__91__c__93__" name="Acetaldehyde">
<annotation>
<rdf:RDF xmlns:bqbiol="http://biomodels.net/biology-qualifiers/" xmlns:bqmodel="http://biomodels.net/model-qualifiers/" xmlns:dcterms="http://purl.org/dc/terms/" xmlns:rdf="http://www.w3.org/1999/02/22-rdf-syntax-ns#" xmlns:vCard="http://www.w3.org/2001/vcard-rdf/3.0#" xmlns:vCard4="http://www.w3.org/2006/vcard/ns#">
<rdf:Description rdf:about="#meta_M_acald__91__c__93__">
<bqbiol:is>
<rdf:Bag>
<rdf:li rdf:resource="https://identifiers.org/hmdb/HMDB00990"/>
<rdf:li rdf:resource="https://identifiers.org/inchi/InChI=1S/C2H4O/c1-2-3/h2H,1H3"/>
<rdf:li rdf:resource="https://identifiers.org/kegg.compound/C00084"/>
<rdf:li rdf:resource="https://identifiers.org/pubchem.compound/177"/>
</rdf:Bag>
</bqbiol:is>
</rdf:Description>
</rdf:RDF>
</annotation>
</species>
<species boundaryCondition="false" compartment="r" constant="false" fbc:charge="0" fbc:chemicalFormula="C2H4O" hasOnlySubstanceUnits="false" id="M_acald__91__r__93__" metaid="meta_M_acald__91__r__93__" name="Acetaldehyde">
<annotation>
<rdf:RDF xmlns:bqbiol="http://biomodels.net/biology-qualifiers/" xmlns:bqmodel="http://biomodels.net/model-qualifiers/" xmlns:dcterms="http://purl.org/dc/terms/" xmlns:rdf="http://www.w3.org/1999/02/22-rdf-syntax-ns#" xmlns:vCard="http://www.w3.org/2001/vcard-rdf/3.0#" xmlns:vCard4="http://www.w3.org/2006/vcard/ns#">
<rdf:Description rdf:about="#meta_M_acald__91__r__93__">
<bqbiol:is>
<rdf:Bag>
<rdf:li rdf:resource="https://identifiers.org/hmdb/HMDB00990"/>
<rdf:li rdf:resource="https://identifiers.org/inchi/InChI=1S/C2H4O/c1-2-3/h2H,1H3"/>
<rdf:li rdf:resource="https://identifiers.org/kegg.compound/C00084"/>
<rdf:li rdf:resource="https://identifiers.org/pubchem.compound/177"/>
</rdf:Bag>
</bqbiol:is>
</rdf:Description>
</rdf:RDF>
</annotation>
</species>
<species boundaryCondition="false" compartment="x" constant="false" fbc:charge="0" fbc:chemicalFormula="C2H4O" hasOnlySubstanceUnits="false" id="M_acald__91__x__93__" metaid="meta_M_acald__91__x__93__" name="Acetaldehyde">
<annotation>
<rdf:RDF xmlns:bqbiol="http://biomodels.net/biology-qualifiers/" xmlns:bqmodel="http://biomodels.net/model-qualifiers/" xmlns:dcterms="http://purl.org/dc/terms/" xmlns:rdf="http://www.w3.org/1999/02/22-rdf-syntax-ns#" xmlns:vCard="http://www.w3.org/2001/vcard-rdf/3.0#" xmlns:vCard4="http://www.w3.org/2006/vcard/ns#">
<rdf:Description rdf:about="#meta_M_acald__91__x__93__">
<bqbiol:is>
<rdf:Bag>
<rdf:li rdf:resource="https://identifiers.org/hmdb/HMDB00990"/>
<rdf:li rdf:resource="https://identifiers.org/inchi/InChI=1S/C2H4O/c1-2-3/h2H,1H3"/>
<rdf:li rdf:resource="https://identifiers.org/kegg.compound/C00084"/>
<rdf:li rdf:resource="https://identifiers.org/pubchem.compound/177"/>
</rdf:Bag>
</bqbiol:is>
</rdf:Description>
</rdf:RDF>
</annotation>
</species>
<species boundaryCondition="false" compartment="m" constant="false" fbc:charge="-4" fbc:chemicalFormula="C10H12N5O13P3" hasOnlySubstanceUnits="false" id="M_atp__91__m__93__" metaid="meta_M_atp__91__m__93__" name="Adenosine Triphosphate">
<annotation>
<rdf:RDF xmlns:bqbiol="http://biomodels.net/biology-qualifiers/" xmlns:bqmodel="http://biomodels.net/model-qualifiers/" xmlns:dcterms="http://purl.org/dc/terms/" xmlns:rdf="http://www.w3.org/1999/02/22-rdf-syntax-ns#" xmlns:vCard="http://www.w3.org/2001/vcard-rdf/3.0#" xmlns:vCard4="http://www.w3.org/2006/vcard/ns#">
<rdf:Description rdf:about="#meta_M_atp__91__m__93__">
<bqbiol:is>
<rdf:Bag>
<rdf:li rdf:resource="https://identifiers.org/hmdb/HMDB00538"/>
<rdf:li rdf:resource="https://identifiers.org/inchi/InChI=1S/C10H16N5O13P3/c11-8-5-9(13-2-12-8)15(3-14-5)10-7(17)6(16)4(26-10)1-25-30(21,22)28-31(23,24)27-29(18,19)20/h2-4,6-7,10,16-17H,1H2,(H,21,22)(H,23,24)(H2,11,12,13)(H2,18,19,20)/p-4/t4-,6-,7-,10-/m1/s1"/>
<rdf:li rdf:resource="https://identifiers.org/kegg.compound/C00002"/>
<rdf:li rdf:resource="https://identifiers.org/pubchem.compound/5957"/>
</rdf:Bag>
</bqbiol:is>
</rdf:Description>
</rdf:RDF>
</annotation>
</species>
<species boundaryCondition="false" compartment="m" constant="false" fbc:charge="-3" fbc:chemicalFormula="C10H12N5O10P2" hasOnlySubstanceUnits="false" id="M_adp__91__m__93__" metaid="meta_M_adp__91__m__93__" name="Adenosine Diphosphate">
<annotation>
<rdf:RDF xmlns:bqbiol="http://biomodels.net/biology-qualifiers/" xmlns:bqmodel="http://biomodels.net/model-qualifiers/" xmlns:dcterms="http://purl.org/dc/terms/" xmlns:rdf="http://www.w3.org/1999/02/22-rdf-syntax-ns#" xmlns:vCard="http://www.w3.org/2001/vcard-rdf/3.0#" xmlns:vCard4="http://www.w3.org/2006/vcard/ns#">
<rdf:Description rdf:about="#meta_M_adp__91__m__93__">
<bqbiol:is>
<rdf:Bag>
<rdf:li rdf:resource="https://identifiers.org/hmdb/HMDB01341"/>
<rdf:li rdf:resource="https://identifiers.org/inchi/InChI=1S/C10H15N5O10P2/c11-8-5-9(13-2-12-8)15(3-14-5)10-7(17)6(16)4(24-10)1-23-27(21,22)25-26(18,19)20/h2-4,6-7,10,16-17H,1H2,(H,21,22)(H2,11,12,13)(H2,18,19,20)/p-3/t4-,6-,7-,10-/m1/s1"/>
<rdf:li rdf:resource="https://identifiers.org/kegg.compound/C00008"/>
<rdf:li rdf:resource="https://identifiers.org/pubchem.compound/6022"/>
</rdf:Bag>
</bqbiol:is>
</rdf:Description>
</rdf:RDF>
</annotation>
</species>
<species boundaryCondition="false" compartment="m" constant="false" fbc:charge="-2" fbc:chemicalFormula="HO4P" hasOnlySubstanceUnits="false" id="M_pi__91__m__93__" metaid="meta_M_pi__91__m__93__" name="Orthophosphate">
<annotation>
<rdf:RDF xmlns:bqbiol="http://biomodels.net/biology-qualifiers/" xmlns:bqmodel="http://biomodels.net/model-qualifiers/" xmlns:dcterms="http://purl.org/dc/terms/" xmlns:rdf="http://www.w3.org/1999/02/22-rdf-syntax-ns#" xmlns:vCard="http://www.w3.org/2001/vcard-rdf/3.0#" xmlns:vCard4="http://www.w3.org/2006/vcard/ns#">
<rdf:Description rdf:about="#meta_M_pi__91__m__93__">
<bqbiol:is>
<rdf:Bag>
<rdf:li rdf:resource="https://identifiers.org/inchi/InChI=1S/H3O4P/c1-5(2,3)4/h(H3,1,2,3,4)/p-2"/>
<rdf:li rdf:resource="https://identifiers.org/kegg.compound/C00009"/>
<rdf:li rdf:resource="https://identifiers.org/pubchem.compound/1004"/>
</rdf:Bag>
</bqbiol:is>
</rdf:Description>
</rdf:RDF>
</annotation>
</species>
<species boundaryCondition="false" compartment="m" constant="false" fbc:charge="-1" fbc:chemicalFormula="CHO3" hasOnlySubstanceUnits="false" id="M_hco3__91__m__93__" metaid="meta_M_hco3__91__m__93__" name="Bicarbonate">
<annotation>
<rdf:RDF xmlns:bqbiol="http://biomodels.net/biology-qualifiers/" xmlns:bqmodel="http://biomodels.net/model-qualifiers/" xmlns:dcterms="http://purl.org/dc/terms/" xmlns:rdf="http://www.w3.org/1999/02/22-rdf-syntax-ns#" xmlns:vCard="http://www.w3.org/2001/vcard-rdf/3.0#" xmlns:vCard4="http://www.w3.org/2006/vcard/ns#">
<rdf:Description rdf:about="#meta_M_hco3__91__m__93__">
<bqbiol:is>
<rdf:Bag>
<rdf:li rdf:resource="https://identifiers.org/hmdb/HMDB00595"/>
<rdf:li rdf:resource="https://identifiers.org/inchi/InChI=1S/CH2O3/c2-1(3)4/h(H2,2,3,4)/p-1"/>
<rdf:li rdf:resource="https://identifiers.org/kegg.compound/C00288"/>
<rdf:li rdf:resource="https://identifiers.org/pubchem.compound/769"/>
</rdf:Bag>
</bqbiol:is>
</rdf:Description>
</rdf:RDF>
</annotation>
</species>
<species boundaryCondition="false" compartment="m" constant="false" fbc:charge="-5" fbc:chemicalFormula="C24H33N7O19P3S" hasOnlySubstanceUnits="false" id="M_malcoa__91__m__93__" metaid="meta_M_malcoa__91__m__93__" name="Malonyl Coenzyme A">
<annotation>
<rdf:RDF xmlns:bqbiol="http://biomodels.net/biology-qualifiers/" xmlns:bqmodel="http://biomodels.net/model-qualifiers/" xmlns:dcterms="http://purl.org/dc/terms/" xmlns:rdf="http://www.w3.org/1999/02/22-rdf-syntax-ns#" xmlns:vCard="http://www.w3.org/2001/vcard-rdf/3.0#" xmlns:vCard4="http://www.w3.org/2006/vcard/ns#">
<rdf:Description rdf:about="#meta_M_malcoa__91__m__93__">
<bqbiol:is>
<rdf:Bag>
<rdf:li rdf:resource="https://identifiers.org/hmdb/HMDB01175"/>
<rdf:li rdf:resource="https://identifiers.org/inchi/InChI=1S/C24H38N7O19P3S/c1-24(2,19(37)22(38)27-4-3-13(32)26-5-6-54-15(35)7-14(33)34)9-47-53(44,45)50-52(42,43)46-8-12-18(49-51(39,40)41)17(36)23(48-12)31-11-30-16-20(25)28-10-29-21(16)31/h10-12,17-19,23,36-37H,3-9H2,1-2H3,(H,26,32)(H,27,38)(H,33,34)(H,42,43)(H,44,45)(H2,25,28,29)(H2,39,40,41)/p-5/t12-,17-,18-,19+,23-/m1/s1"/>
<rdf:li rdf:resource="https://identifiers.org/kegg.compound/C00083"/>
<rdf:li rdf:resource="https://identifiers.org/pubchem.compound/10663"/>
</rdf:Bag>
</bqbiol:is>
</rdf:Description>
</rdf:RDF>
</annotation>
</species>
<species boundaryCondition="false" compartment="c" constant="false" fbc:charge="-4" fbc:chemicalFormula="C23H34N7O17P3S" hasOnlySubstanceUnits="false" id="M_accoa__91__c__93__" metaid="meta_M_accoa__91__c__93__" name="Acetyl Coenzyme A">
<annotation>
<rdf:RDF xmlns:bqbiol="http://biomodels.net/biology-qualifiers/" xmlns:bqmodel="http://biomodels.net/model-qualifiers/" xmlns:dcterms="http://purl.org/dc/terms/" xmlns:rdf="http://www.w3.org/1999/02/22-rdf-syntax-ns#" xmlns:vCard="http://www.w3.org/2001/vcard-rdf/3.0#" xmlns:vCard4="http://www.w3.org/2006/vcard/ns#">
<rdf:Description rdf:about="#meta_M_accoa__91__c__93__">
<bqbiol:is>
<rdf:Bag>
<rdf:li rdf:resource="https://identifiers.org/hmdb/HMDB01206"/>
<rdf:li rdf:resource="https://identifiers.org/inchi/InChI=1S/C23H38N7O17P3S/c1-12(31)51-7-6-25-14(32)4-5-26-21(35)18(34)23(2,3)9-44-50(41,42)47-49(39,40)43-8-13-17(46-48(36,37)38)16(33)22(45-13)30-11-29-15-19(24)27-10-28-20(15)30/h10-11,13,16-18,22,33-34H,4-9H2,1-3H3,(H,25,32)(H,26,35)(H,39,40)(H,41,42)(H2,24,27,28)(H2,36,37,38)/p-4/t13-,16-,17-,18+,22-/m1/s1"/>
<rdf:li rdf:resource="https://identifiers.org/kegg.compound/C00024"/>
<rdf:li rdf:resource="https://identifiers.org/pubchem.compound/444493"/>
</rdf:Bag>
</bqbiol:is>
</rdf:Description>
</rdf:RDF>
</annotation>
</species>
<species boundaryCondition="false" compartment="g" constant="false" fbc:charge="-4" fbc:chemicalFormula="C23H34N7O17P3S" hasOnlySubstanceUnits="false" id="M_accoa__91__g__93__" metaid="meta_M_accoa__91__g__93__" name="Acetyl Coenzyme A">
<annotation>
<rdf:RDF xmlns:bqbiol="http://biomodels.net/biology-qualifiers/" xmlns:bqmodel="http://biomodels.net/model-qualifiers/" xmlns:dcterms="http://purl.org/dc/terms/" xmlns:rdf="http://www.w3.org/1999/02/22-rdf-syntax-ns#" xmlns:vCard="http://www.w3.org/2001/vcard-rdf/3.0#" xmlns:vCard4="http://www.w3.org/2006/vcard/ns#">
<rdf:Description rdf:about="#meta_M_accoa__91__g__93__">
<bqbiol:is>
<rdf:Bag>
<rdf:li rdf:resource="https://identifiers.org/hmdb/HMDB01206"/>
<rdf:li rdf:resource="https://identifiers.org/inchi/InChI=1S/C23H38N7O17P3S/c1-12(31)51-7-6-25-14(32)4-5-26-21(35)18(34)23(2,3)9-44-50(41,42)47-49(39,40)43-8-13-17(46-48(36,37)38)16(33)22(45-13)30-11-29-15-19(24)27-10-28-20(15)30/h10-11,13,16-18,22,33-34H,4-9H2,1-3H3,(H,25,32)(H,26,35)(H,39,40)(H,41,42)(H2,24,27,28)(H2,36,37,38)/p-4/t13-,16-,17-,18+,22-/m1/s1"/>
<rdf:li rdf:resource="https://identifiers.org/kegg.compound/C00024"/>
<rdf:li rdf:resource="https://identifiers.org/pubchem.compound/444493"/>
</rdf:Bag>
</bqbiol:is>
</rdf:Description>
</rdf:RDF>
</annotation>
</species>
<species boundaryCondition="false" compartment="m" constant="false" fbc:charge="-2" fbc:chemicalFormula="C10H12N5O7P" hasOnlySubstanceUnits="false" id="M_amp__91__m__93__" metaid="meta_M_amp__91__m__93__" name="Adenosine Monophosphate">
<annotation>
<rdf:RDF xmlns:bqbiol="http://biomodels.net/biology-qualifiers/" xmlns:bqmodel="http://biomodels.net/model-qualifiers/" xmlns:dcterms="http://purl.org/dc/terms/" xmlns:rdf="http://www.w3.org/1999/02/22-rdf-syntax-ns#" xmlns:vCard="http://www.w3.org/2001/vcard-rdf/3.0#" xmlns:vCard4="http://www.w3.org/2006/vcard/ns#">
<rdf:Description rdf:about="#meta_M_amp__91__m__93__">
<bqbiol:is>
<rdf:Bag>
<rdf:li rdf:resource="https://identifiers.org/hmdb/HMDB00045"/>
<rdf:li rdf:resource="https://identifiers.org/inchi/InChI=1S/C10H14N5O7P/c11-8-5-9(13-2-12-8)15(3-14-5)10-7(17)6(16)4(22-10)1-21-23(18,19)20/h2-4,6-7,10,16-17H,1H2,(H2,11,12,13)(H2,18,19,20)/p-2/t4-,6-,7-,10-/m1/s1"/>
<rdf:li rdf:resource="https://identifiers.org/kegg.compound/C00020"/>
<rdf:li rdf:resource="https://identifiers.org/pubchem.compound/6083"/>
</rdf:Bag>
</bqbiol:is>
</rdf:Description>
</rdf:RDF>
</annotation>
</species>
<species boundaryCondition="false" compartment="m" constant="false" fbc:charge="-3" fbc:chemicalFormula="HO7P2" hasOnlySubstanceUnits="false" id="M_ppi__91__m__93__" metaid="meta_M_ppi__91__m__93__" name="Diphosphate">
<annotation>
<rdf:RDF xmlns:bqbiol="http://biomodels.net/biology-qualifiers/" xmlns:bqmodel="http://biomodels.net/model-qualifiers/" xmlns:dcterms="http://purl.org/dc/terms/" xmlns:rdf="http://www.w3.org/1999/02/22-rdf-syntax-ns#" xmlns:vCard="http://www.w3.org/2001/vcard-rdf/3.0#" xmlns:vCard4="http://www.w3.org/2006/vcard/ns#">
<rdf:Description rdf:about="#meta_M_ppi__91__m__93__">
<bqbiol:is>
<rdf:Bag>
<rdf:li rdf:resource="https://identifiers.org/hmdb/HMDB00250"/>
<rdf:li rdf:resource="https://identifiers.org/inchi/InChI=1S/H4O7P2/c1-8(2,3)7-9(4,5)6/h(H2,1,2,3)(H2,4,5,6)/p-3"/>
<rdf:li rdf:resource="https://identifiers.org/kegg.compound/C00013"/>
<rdf:li rdf:resource="https://identifiers.org/pubchem.compound/644102"/>
</rdf:Bag>
</bqbiol:is>
</rdf:Description>
</rdf:RDF>
</annotation>
</species>
<species boundaryCondition="false" compartment="m" constant="false" fbc:charge="-1" fbc:chemicalFormula="C3H5O2" hasOnlySubstanceUnits="false" id="M_ppa__91__m__93__" metaid="meta_M_ppa__91__m__93__" name="Propionate">
<annotation>
<rdf:RDF xmlns:bqbiol="http://biomodels.net/biology-qualifiers/" xmlns:bqmodel="http://biomodels.net/model-qualifiers/" xmlns:dcterms="http://purl.org/dc/terms/" xmlns:rdf="http://www.w3.org/1999/02/22-rdf-syntax-ns#" xmlns:vCard="http://www.w3.org/2001/vcard-rdf/3.0#" xmlns:vCard4="http://www.w3.org/2006/vcard/ns#">
<rdf:Description rdf:about="#meta_M_ppa__91__m__93__">
<bqbiol:is>
<rdf:Bag>
<rdf:li rdf:resource="https://identifiers.org/hmdb/HMDB00237"/>
<rdf:li rdf:resource="https://identifiers.org/inchi/InChI=1S/C3H6O2/c1-2-3(4)5/h2H2,1H3,(H,4,5)/p-1"/>
<rdf:li rdf:resource="https://identifiers.org/kegg.compound/C00163"/>
<rdf:li rdf:resource="https://identifiers.org/pubchem.compound/1032"/>
</rdf:Bag>
</bqbiol:is>
</rdf:Description>
</rdf:RDF>
</annotation>
</species>
<species boundaryCondition="false" compartment="n" constant="false" fbc:charge="-4" fbc:chemicalFormula="C23H34N7O17P3S" hasOnlySubstanceUnits="false" id="M_accoa__91__n__93__" metaid="meta_M_accoa__91__n__93__" name="Acetyl Coenzyme A">
<annotation>
<rdf:RDF xmlns:bqbiol="http://biomodels.net/biology-qualifiers/" xmlns:bqmodel="http://biomodels.net/model-qualifiers/" xmlns:dcterms="http://purl.org/dc/terms/" xmlns:rdf="http://www.w3.org/1999/02/22-rdf-syntax-ns#" xmlns:vCard="http://www.w3.org/2001/vcard-rdf/3.0#" xmlns:vCard4="http://www.w3.org/2006/vcard/ns#">
<rdf:Description rdf:about="#meta_M_accoa__91__n__93__">
<bqbiol:is>
<rdf:Bag>
<rdf:li rdf:resource="https://identifiers.org/hmdb/HMDB01206"/>
<rdf:li rdf:resource="https://identifiers.org/inchi/InChI=1S/C23H38N7O17P3S/c1-12(31)51-7-6-25-14(32)4-5-26-21(35)18(34)23(2,3)9-44-50(41,42)47-49(39,40)43-8-13-17(46-48(36,37)38)16(33)22(45-13)30-11-29-15-19(24)27-10-28-20(15)30/h10-11,13,16-18,22,33-34H,4-9H2,1-3H3,(H,25,32)(H,26,35)(H,39,40)(H,41,42)(H2,24,27,28)(H2,36,37,38)/p-4/t13-,16-,17-,18+,22-/m1/s1"/>
<rdf:li rdf:resource="https://identifiers.org/kegg.compound/C00024"/>
<rdf:li rdf:resource="https://identifiers.org/pubchem.compound/444493"/>
</rdf:Bag>
</bqbiol:is>
</rdf:Description>
</rdf:RDF>
</annotation>
</species>
<species boundaryCondition="false" compartment="r" constant="false" fbc:charge="-4" fbc:chemicalFormula="C23H34N7O17P3S" hasOnlySubstanceUnits="false" id="M_accoa__91__r__93__" metaid="meta_M_accoa__91__r__93__" name="Acetyl Coenzyme A">
<annotation>
<rdf:RDF xmlns:bqbiol="http://biomodels.net/biology-qualifiers/" xmlns:bqmodel="http://biomodels.net/model-qualifiers/" xmlns:dcterms="http://purl.org/dc/terms/" xmlns:rdf="http://www.w3.org/1999/02/22-rdf-syntax-ns#" xmlns:vCard="http://www.w3.org/2001/vcard-rdf/3.0#" xmlns:vCard4="http://www.w3.org/2006/vcard/ns#">
<rdf:Description rdf:about="#meta_M_accoa__91__r__93__">
<bqbiol:is>
<rdf:Bag>
<rdf:li rdf:resource="https://identifiers.org/hmdb/HMDB01206"/>
<rdf:li rdf:resource="https://identifiers.org/inchi/InChI=1S/C23H38N7O17P3S/c1-12(31)51-7-6-25-14(32)4-5-26-21(35)18(34)23(2,3)9-44-50(41,42)47-49(39,40)43-8-13-17(46-48(36,37)38)16(33)22(45-13)30-11-29-15-19(24)27-10-28-20(15)30/h10-11,13,16-18,22,33-34H,4-9H2,1-3H3,(H,25,32)(H,26,35)(H,39,40)(H,41,42)(H2,24,27,28)(H2,36,37,38)/p-4/t13-,16-,17-,18+,22-/m1/s1"/>
<rdf:li rdf:resource="https://identifiers.org/kegg.compound/C00024"/>
<rdf:li rdf:resource="https://identifiers.org/pubchem.compound/444493"/>
</rdf:Bag>
</bqbiol:is>
</rdf:Description>
</rdf:RDF>
</annotation>
</species>
<species boundaryCondition="false" compartment="e" constant="false" fbc:charge="0" fbc:chemicalFormula="C3H6O" hasOnlySubstanceUnits="false" id="M_acetone__91__e__93__" metaid="meta_M_acetone__91__e__93__" name="Acetone">
<annotation>
<rdf:RDF xmlns:bqbiol="http://biomodels.net/biology-qualifiers/" xmlns:bqmodel="http://biomodels.net/model-qualifiers/" xmlns:dcterms="http://purl.org/dc/terms/" xmlns:rdf="http://www.w3.org/1999/02/22-rdf-syntax-ns#" xmlns:vCard="http://www.w3.org/2001/vcard-rdf/3.0#" xmlns:vCard4="http://www.w3.org/2006/vcard/ns#">
<rdf:Description rdf:about="#meta_M_acetone__91__e__93__">
<bqbiol:is>
<rdf:Bag>
<rdf:li rdf:resource="https://identifiers.org/hmdb/HMDB01659"/>
<rdf:li rdf:resource="https://identifiers.org/inchi/InChI=1S/C3H6O/c1-3(2)4/h1-2H3"/>
<rdf:li rdf:resource="https://identifiers.org/kegg.compound/C00207"/>
<rdf:li rdf:resource="https://identifiers.org/pubchem.compound/180"/>
</rdf:Bag>
</bqbiol:is>
</rdf:Description>
</rdf:RDF>
</annotation>
</species>
<species boundaryCondition="false" compartment="c" constant="false" fbc:charge="0" fbc:chemicalFormula="C3H6O" hasOnlySubstanceUnits="false" id="M_acetone__91__c__93__" metaid="meta_M_acetone__91__c__93__" name="Acetone">
<annotation>
<rdf:RDF xmlns:bqbiol="http://biomodels.net/biology-qualifiers/" xmlns:bqmodel="http://biomodels.net/model-qualifiers/" xmlns:dcterms="http://purl.org/dc/terms/" xmlns:rdf="http://www.w3.org/1999/02/22-rdf-syntax-ns#" xmlns:vCard="http://www.w3.org/2001/vcard-rdf/3.0#" xmlns:vCard4="http://www.w3.org/2006/vcard/ns#">
<rdf:Description rdf:about="#meta_M_acetone__91__c__93__">
<bqbiol:is>
<rdf:Bag>
<rdf:li rdf:resource="https://identifiers.org/hmdb/HMDB01659"/>
<rdf:li rdf:resource="https://identifiers.org/inchi/InChI=1S/C3H6O/c1-3(2)4/h1-2H3"/>
<rdf:li rdf:resource="https://identifiers.org/kegg.compound/C00207"/>
<rdf:li rdf:resource="https://identifiers.org/pubchem.compound/180"/>
</rdf:Bag>
</bqbiol:is>
</rdf:Description>
</rdf:RDF>
</annotation>
</species>
<species boundaryCondition="false" compartment="m" constant="false" fbc:charge="0" fbc:chemicalFormula="C3H6O" hasOnlySubstanceUnits="false" id="M_acetone__91__m__93__" metaid="meta_M_acetone__91__m__93__" name="Acetone">
<annotation>
<rdf:RDF xmlns:bqbiol="http://biomodels.net/biology-qualifiers/" xmlns:bqmodel="http://biomodels.net/model-qualifiers/" xmlns:dcterms="http://purl.org/dc/terms/" xmlns:rdf="http://www.w3.org/1999/02/22-rdf-syntax-ns#" xmlns:vCard="http://www.w3.org/2001/vcard-rdf/3.0#" xmlns:vCard4="http://www.w3.org/2006/vcard/ns#">
<rdf:Description rdf:about="#meta_M_acetone__91__m__93__">
<bqbiol:is>
<rdf:Bag>
<rdf:li rdf:resource="https://identifiers.org/hmdb/HMDB01659"/>
<rdf:li rdf:resource="https://identifiers.org/inchi/InChI=1S/C3H6O/c1-3(2)4/h1-2H3"/>
<rdf:li rdf:resource="https://identifiers.org/kegg.compound/C00207"/>
<rdf:li rdf:resource="https://identifiers.org/pubchem.compound/180"/>
</rdf:Bag>
</bqbiol:is>
</rdf:Description>
</rdf:RDF>
</annotation>
</species>
<species boundaryCondition="false" compartment="c" constant="false" fbc:charge="0" fbc:chemicalFormula="C52H92N3O27FULLRCO" hasOnlySubstanceUnits="false" id="M_acgagbside_hs__91__c__93__" name="Alpha-GalNac-Globoside"/>
<species boundaryCondition="false" compartment="g" constant="false" fbc:charge="0" fbc:chemicalFormula="C52H92N3O27FULLRCO" hasOnlySubstanceUnits="false" id="M_acgagbside_hs__91__g__93__" name="Alpha-GalNac-Globoside"/>
<species boundaryCondition="false" compartment="l" constant="false" fbc:charge="0" fbc:chemicalFormula="C52H92N3O27FULLRCO" hasOnlySubstanceUnits="false" id="M_acgagbside_hs__91__l__93__" name="Alpha-GalNac-Globoside"/>
<species boundaryCondition="false" compartment="e" constant="false" fbc:charge="0" fbc:chemicalFormula="C78H135N4O45FULLRCO" hasOnlySubstanceUnits="false" id="M_acgalfucgalacgalfuc12gal14acglcgalgluside_hs__91__e__93__" name="Type Iiia Glycolipid">
<notes>
<html xmlns="http://www.w3.org/1999/xhtml">
<p>metKEGGID: G00059</p>
</html>
</notes>
</species>
<species boundaryCondition="false" compartment="c" constant="false" fbc:charge="0" fbc:chemicalFormula="C78H135N4O45FULLRCO" hasOnlySubstanceUnits="false" id="M_acgalfucgalacgalfuc12gal14acglcgalgluside_hs__91__c__93__" name="Type Iiia Glycolipid">
<notes>
<html xmlns="http://www.w3.org/1999/xhtml">
<p>metKEGGID: G00059</p>
</html>
</notes>
</species>
<species boundaryCondition="false" compartment="e" constant="false" fbc:charge="0" fbc:chemicalFormula="C92H158N5O55FULLRCO" hasOnlySubstanceUnits="false" id="M_acgalfucgalacgalfucgalacglcgal14acglcgalgluside_hs__91__e__93__" name="Type Iiiab">
<notes>
<html xmlns="http://www.w3.org/1999/xhtml">
<p>metKEGGID: G00075</p>
</html>
</notes>
</species>
<species boundaryCondition="false" compartment="c" constant="false" fbc:charge="0" fbc:chemicalFormula="C92H158N5O55FULLRCO" hasOnlySubstanceUnits="false" id="M_acgalfucgalacgalfucgalacglcgal14acglcgalgluside_hs__91__c__93__" name="Type Iiiab">
<notes>
<html xmlns="http://www.w3.org/1999/xhtml">
<p>metKEGGID: G00075</p>
</html>
</notes>
</species>
<species boundaryCondition="false" compartment="c" constant="false" fbc:charge="0" fbc:chemicalFormula="C8H15NO6" hasOnlySubstanceUnits="false" id="M_acgal__91__c__93__" metaid="meta_M_acgal__91__c__93__" name="N-Acetyl-D-Galactosamine">
<notes>
<html xmlns="http://www.w3.org/1999/xhtml">
<p>metInChIString: InChI=1S/C8H15NO6/c1-3(11)9-5-7(13)6(12)4(2-10)15-8(5)14/h4-8,10,12-14H,2H2,1H3,(H,9,11)/t4-,5-,6+,7-,8?/m1/s1</p>
</html>
</notes>
<annotation>
<rdf:RDF xmlns:bqbiol="http://biomodels.net/biology-qualifiers/" xmlns:bqmodel="http://biomodels.net/model-qualifiers/" xmlns:dcterms="http://purl.org/dc/terms/" xmlns:rdf="http://www.w3.org/1999/02/22-rdf-syntax-ns#" xmlns:vCard="http://www.w3.org/2001/vcard-rdf/3.0#" xmlns:vCard4="http://www.w3.org/2006/vcard/ns#">
<rdf:Description rdf:about="#meta_M_acgal__91__c__93__">
<bqbiol:is>
<rdf:Bag>
<rdf:li rdf:resource="https://identifiers.org/kegg.compound/C01074"/>
<rdf:li rdf:resource="https://identifiers.org/pubchem.compound/35717"/>
</rdf:Bag>
</bqbiol:is>
</rdf:Description>
</rdf:RDF>
</annotation>
</species>
<species boundaryCondition="false" compartment="c" constant="false" fbc:charge="-2" fbc:chemicalFormula="C8H14NO9P" hasOnlySubstanceUnits="false" id="M_acgal1p__91__c__93__" metaid="meta_M_acgal1p__91__c__93__" name="N-Acetyl-D-Galactosamine 1-Phosphate">
<notes>
<html xmlns="http://www.w3.org/1999/xhtml">
<p>metInChIString: InChI=1S/C8H16NO9P/c1-3(11)9-5-7(13)6(12)4(2-10)17-8(5)18-19(14,15)16/h4-8,10,12-13H,2H2,1H3,(H,9,11)(H2,14,15,16)/p-2/t4-,5-,6+,7-,8?/m1/s1</p>
</html>
</notes>
<annotation>
<rdf:RDF xmlns:bqbiol="http://biomodels.net/biology-qualifiers/" xmlns:bqmodel="http://biomodels.net/model-qualifiers/" xmlns:dcterms="http://purl.org/dc/terms/" xmlns:rdf="http://www.w3.org/1999/02/22-rdf-syntax-ns#" xmlns:vCard="http://www.w3.org/2001/vcard-rdf/3.0#" xmlns:vCard4="http://www.w3.org/2006/vcard/ns#">
<rdf:Description rdf:about="#meta_M_acgal1p__91__c__93__">
<bqbiol:is>
<rdf:Bag>
<rdf:li rdf:resource="https://identifiers.org/hmdb/HMDB06480"/>
<rdf:li rdf:resource="https://identifiers.org/pubchem.compound/22833661"/>
</rdf:Bag>
</bqbiol:is>
</rdf:Description>
</rdf:RDF>
</annotation>
</species>
<species boundaryCondition="false" compartment="c" constant="false" fbc:charge="-4" fbc:chemicalFormula="C10H11N4O14P3" hasOnlySubstanceUnits="false" id="M_itp__91__c__93__" metaid="meta_M_itp__91__c__93__" name="Iinosine-5&apos;-Triphosphate">
<annotation>
<rdf:RDF xmlns:bqbiol="http://biomodels.net/biology-qualifiers/" xmlns:bqmodel="http://biomodels.net/model-qualifiers/" xmlns:dcterms="http://purl.org/dc/terms/" xmlns:rdf="http://www.w3.org/1999/02/22-rdf-syntax-ns#" xmlns:vCard="http://www.w3.org/2001/vcard-rdf/3.0#" xmlns:vCard4="http://www.w3.org/2006/vcard/ns#">
<rdf:Description rdf:about="#meta_M_itp__91__c__93__">
<bqbiol:is>
<rdf:Bag>
<rdf:li rdf:resource="https://identifiers.org/inchi/InChI=1S/C10H15N4O14P3/c15-6-4(1-25-30(21,22)28-31(23,24)27-29(18,19)20)26-10(7(6)16)14-3-13-5-8(14)11-2-12-9(5)17/h2-4,6-7,10,15-16H,1H2,(H,21,22)(H,23,24)(H,11,12,17)(H2,18,19,20)/p-4/t4-,6-,7-,10-/m1/s1"/>
<rdf:li rdf:resource="https://identifiers.org/kegg.compound/C00081"/>
<rdf:li rdf:resource="https://identifiers.org/pubchem.compound/8583"/>
</rdf:Bag>
</bqbiol:is>
</rdf:Description>
</rdf:RDF>
</annotation>
</species>
<species boundaryCondition="false" compartment="c" constant="false" fbc:charge="-3" fbc:chemicalFormula="C10H11N4O11P2" hasOnlySubstanceUnits="false" id="M_idp__91__c__93__" metaid="meta_M_idp__91__c__93__" name="Inosine-5&apos;-Diphosphate">
<annotation>
<rdf:RDF xmlns:bqbiol="http://biomodels.net/biology-qualifiers/" xmlns:bqmodel="http://biomodels.net/model-qualifiers/" xmlns:dcterms="http://purl.org/dc/terms/" xmlns:rdf="http://www.w3.org/1999/02/22-rdf-syntax-ns#" xmlns:vCard="http://www.w3.org/2001/vcard-rdf/3.0#" xmlns:vCard4="http://www.w3.org/2006/vcard/ns#">
<rdf:Description rdf:about="#meta_M_idp__91__c__93__">
<bqbiol:is>
<rdf:Bag>
<rdf:li rdf:resource="https://identifiers.org/inchi/InChI=1S/C10H14N4O11P2/c15-6-4(1-23-27(21,22)25-26(18,19)20)24-10(7(6)16)14-3-13-5-8(14)11-2-12-9(5)17/h2-4,6-7,10,15-16H,1H2,(H,21,22)(H,11,12,17)(H2,18,19,20)/p-3/t4-,6-,7-,10-/m1/s1"/>
<rdf:li rdf:resource="https://identifiers.org/kegg.compound/C00104"/>
<rdf:li rdf:resource="https://identifiers.org/pubchem.compound/6831"/>
</rdf:Bag>
</bqbiol:is>
</rdf:Description>
</rdf:RDF>
</annotation>
</species>
<species boundaryCondition="false" compartment="g" constant="false" fbc:charge="0" fbc:chemicalFormula="C8H15NO6" hasOnlySubstanceUnits="false" id="M_acgal__91__g__93__" metaid="meta_M_acgal__91__g__93__" name="N-Acetyl-D-Galactosamine">
<notes>
<html xmlns="http://www.w3.org/1999/xhtml">
<p>metInChIString: InChI=1S/C8H15NO6/c1-3(11)9-5-7(13)6(12)4(2-10)15-8(5)14/h4-8,10,12-14H,2H2,1H3,(H,9,11)/t4-,5-,6+,7-,8?/m1/s1</p>
</html>
</notes>
<annotation>
<rdf:RDF xmlns:bqbiol="http://biomodels.net/biology-qualifiers/" xmlns:bqmodel="http://biomodels.net/model-qualifiers/" xmlns:dcterms="http://purl.org/dc/terms/" xmlns:rdf="http://www.w3.org/1999/02/22-rdf-syntax-ns#" xmlns:vCard="http://www.w3.org/2001/vcard-rdf/3.0#" xmlns:vCard4="http://www.w3.org/2006/vcard/ns#">
<rdf:Description rdf:about="#meta_M_acgal__91__g__93__">
<bqbiol:is>
<rdf:Bag>
<rdf:li rdf:resource="https://identifiers.org/kegg.compound/C01074"/>
<rdf:li rdf:resource="https://identifiers.org/pubchem.compound/35717"/>
</rdf:Bag>
</bqbiol:is>
</rdf:Description>
</rdf:RDF>
</annotation>
</species>
<species boundaryCondition="false" compartment="l" constant="false" fbc:charge="0" fbc:chemicalFormula="C8H15NO6" hasOnlySubstanceUnits="false" id="M_acgal__91__l__93__" metaid="meta_M_acgal__91__l__93__" name="N-Acetyl-D-Galactosamine">
<notes>
<html xmlns="http://www.w3.org/1999/xhtml">
<p>metInChIString: InChI=1S/C8H15NO6/c1-3(11)9-5-7(13)6(12)4(2-10)15-8(5)14/h4-8,10,12-14H,2H2,1H3,(H,9,11)/t4-,5-,6+,7-,8?/m1/s1</p>
</html>
</notes>
<annotation>
<rdf:RDF xmlns:bqbiol="http://biomodels.net/biology-qualifiers/" xmlns:bqmodel="http://biomodels.net/model-qualifiers/" xmlns:dcterms="http://purl.org/dc/terms/" xmlns:rdf="http://www.w3.org/1999/02/22-rdf-syntax-ns#" xmlns:vCard="http://www.w3.org/2001/vcard-rdf/3.0#" xmlns:vCard4="http://www.w3.org/2006/vcard/ns#">
<rdf:Description rdf:about="#meta_M_acgal__91__l__93__">
<bqbiol:is>
<rdf:Bag>
<rdf:li rdf:resource="https://identifiers.org/kegg.compound/C01074"/>
<rdf:li rdf:resource="https://identifiers.org/pubchem.compound/35717"/>
</rdf:Bag>
</bqbiol:is>
</rdf:Description>
</rdf:RDF>
</annotation>
</species>
<species boundaryCondition="false" compartment="c" constant="false" fbc:charge="-1" fbc:chemicalFormula="C6H13NO8P" hasOnlySubstanceUnits="false" id="M_gam6p__91__c__93__" metaid="meta_M_gam6p__91__c__93__" name="D-Glucosamine-6-Phosphate">
<notes>
<html xmlns="http://www.w3.org/1999/xhtml">
<p>metInChIString: InChI=1S/C6H14NO8P/c7-3-5(9)4(8)2(15-6(3)10)1-14-16(11,12)13/h2-6,8-10H,1,7H2,(H2,11,12,13)/p-1/t2-,3-,4-,5-,6?/m1/s1</p>
</html>
</notes>
<annotation>
<rdf:RDF xmlns:bqbiol="http://biomodels.net/biology-qualifiers/" xmlns:bqmodel="http://biomodels.net/model-qualifiers/" xmlns:dcterms="http://purl.org/dc/terms/" xmlns:rdf="http://www.w3.org/1999/02/22-rdf-syntax-ns#" xmlns:vCard="http://www.w3.org/2001/vcard-rdf/3.0#" xmlns:vCard4="http://www.w3.org/2006/vcard/ns#">
<rdf:Description rdf:about="#meta_M_gam6p__91__c__93__">
<bqbiol:is>
<rdf:Bag>
<rdf:li rdf:resource="https://identifiers.org/kegg.compound/C00352"/>
<rdf:li rdf:resource="https://identifiers.org/pubchem.compound/121988"/>
</rdf:Bag>
</bqbiol:is>
</rdf:Description>
</rdf:RDF>
</annotation>
</species>
<species boundaryCondition="false" compartment="c" constant="false" fbc:charge="-2" fbc:chemicalFormula="C8H14NO9P" hasOnlySubstanceUnits="false" id="M_acgam6p__91__c__93__" metaid="meta_M_acgam6p__91__c__93__" name="N-Acetyl-D-Glucosamine 6-Phosphate">
<notes>
<html xmlns="http://www.w3.org/1999/xhtml">
<p>metInChIString: InChI=1S/C8H16NO9P/c1-3(10)9-5-7(12)6(11)4(18-8(5)13)2-17-19(14,15)16/h4-8,11-13H,2H2,1H3,(H,9,10)(H2,14,15,16)/p-2/t4-,5-,6-,7-,8?/m1/s1</p>
</html>
</notes>
<annotation>
<rdf:RDF xmlns:bqbiol="http://biomodels.net/biology-qualifiers/" xmlns:bqmodel="http://biomodels.net/model-qualifiers/" xmlns:dcterms="http://purl.org/dc/terms/" xmlns:rdf="http://www.w3.org/1999/02/22-rdf-syntax-ns#" xmlns:vCard="http://www.w3.org/2001/vcard-rdf/3.0#" xmlns:vCard4="http://www.w3.org/2006/vcard/ns#">
<rdf:Description rdf:about="#meta_M_acgam6p__91__c__93__">
<bqbiol:is>
<rdf:Bag>
<rdf:li rdf:resource="https://identifiers.org/kegg.compound/C00357"/>
<rdf:li rdf:resource="https://identifiers.org/pubchem.compound/440996"/>
</rdf:Bag>
</bqbiol:is>
</rdf:Description>
</rdf:RDF>
</annotation>
</species>
<species boundaryCondition="false" compartment="c" constant="false" fbc:charge="0" fbc:chemicalFormula="C8H15NO6" hasOnlySubstanceUnits="false" id="M_acgam__91__c__93__" metaid="meta_M_acgam__91__c__93__" name="N-Acetyl-D-Glucosamine">
<notes>
<html xmlns="http://www.w3.org/1999/xhtml">
<p>metInChIString: InChI=1S/C8H15NO6/c1-3(11)9-5-7(13)6(12)4(2-10)15-8(5)14/h4-8,10,12-14H,2H2,1H3,(H,9,11)/t4-,5-,6-,7-,8?/m1/s1</p>
</html>
</notes>
<annotation>
<rdf:RDF xmlns:bqbiol="http://biomodels.net/biology-qualifiers/" xmlns:bqmodel="http://biomodels.net/model-qualifiers/" xmlns:dcterms="http://purl.org/dc/terms/" xmlns:rdf="http://www.w3.org/1999/02/22-rdf-syntax-ns#" xmlns:vCard="http://www.w3.org/2001/vcard-rdf/3.0#" xmlns:vCard4="http://www.w3.org/2006/vcard/ns#">
<rdf:Description rdf:about="#meta_M_acgam__91__c__93__">
<bqbiol:is>
<rdf:Bag>
<rdf:li rdf:resource="https://identifiers.org/hmdb/HMDB00215"/>
<rdf:li rdf:resource="https://identifiers.org/kegg.compound/C00140"/>
<rdf:li rdf:resource="https://identifiers.org/pubchem.compound/439174"/>
</rdf:Bag>
</bqbiol:is>
</rdf:Description>
</rdf:RDF>
</annotation>
</species>
<species boundaryCondition="false" compartment="c" constant="false" fbc:charge="-2" fbc:chemicalFormula="C8H14NO9P" hasOnlySubstanceUnits="false" id="M_acgam1p__91__c__93__" metaid="meta_M_acgam1p__91__c__93__" name="N-Acetyl-D-Glucosamine 1-Phosphate">
<notes>
<html xmlns="http://www.w3.org/1999/xhtml">
<p>metInChIString: InChI=1S/C8H16NO9P/c1-3(11)9-5-7(13)6(12)4(2-10)17-8(5)18-19(14,15)16/h4-8,10,12-13H,2H2,1H3,(H,9,11)(H2,14,15,16)/p-2/t4-,5-,6-,7-,8?/m1/s1</p>
</html>
</notes>
<annotation>
<rdf:RDF xmlns:bqbiol="http://biomodels.net/biology-qualifiers/" xmlns:bqmodel="http://biomodels.net/model-qualifiers/" xmlns:dcterms="http://purl.org/dc/terms/" xmlns:rdf="http://www.w3.org/1999/02/22-rdf-syntax-ns#" xmlns:vCard="http://www.w3.org/2001/vcard-rdf/3.0#" xmlns:vCard4="http://www.w3.org/2006/vcard/ns#">
<rdf:Description rdf:about="#meta_M_acgam1p__91__c__93__">
<bqbiol:is>
<rdf:Bag>
<rdf:li rdf:resource="https://identifiers.org/kegg.compound/C04256"/>
<rdf:li rdf:resource="https://identifiers.org/pubchem.compound/440272"/>
</rdf:Bag>
</bqbiol:is>
</rdf:Description>
</rdf:RDF>
</annotation>
</species>
<species boundaryCondition="false" compartment="l" constant="false" fbc:charge="0" fbc:chemicalFormula="C8H15NO6" hasOnlySubstanceUnits="false" id="M_acgam__91__l__93__" metaid="meta_M_acgam__91__l__93__" name="N-Acetyl-D-Glucosamine">
<notes>
<html xmlns="http://www.w3.org/1999/xhtml">
<p>metInChIString: InChI=1S/C8H15NO6/c1-3(11)9-5-7(13)6(12)4(2-10)15-8(5)14/h4-8,10,12-14H,2H2,1H3,(H,9,11)/t4-,5-,6-,7-,8?/m1/s1</p>
</html>
</notes>
<annotation>
<rdf:RDF xmlns:bqbiol="http://biomodels.net/biology-qualifiers/" xmlns:bqmodel="http://biomodels.net/model-qualifiers/" xmlns:dcterms="http://purl.org/dc/terms/" xmlns:rdf="http://www.w3.org/1999/02/22-rdf-syntax-ns#" xmlns:vCard="http://www.w3.org/2001/vcard-rdf/3.0#" xmlns:vCard4="http://www.w3.org/2006/vcard/ns#">
<rdf:Description rdf:about="#meta_M_acgam__91__l__93__">
<bqbiol:is>
<rdf:Bag>
<rdf:li rdf:resource="https://identifiers.org/hmdb/HMDB00215"/>
<rdf:li rdf:resource="https://identifiers.org/kegg.compound/C00140"/>
<rdf:li rdf:resource="https://identifiers.org/pubchem.compound/439174"/>
</rdf:Bag>
</bqbiol:is>
</rdf:Description>
</rdf:RDF>
</annotation>
</species>
<species boundaryCondition="false" compartment="c" constant="false" fbc:charge="0" fbc:chemicalFormula="C52H92N3O27FULLRCO" hasOnlySubstanceUnits="false" id="M_acgbgbside_hs__91__c__93__" metaid="meta_M_acgbgbside_hs__91__c__93__" name="Beta-GalNac-Globoside">
<annotation>
<rdf:RDF xmlns:bqbiol="http://biomodels.net/biology-qualifiers/" xmlns:bqmodel="http://biomodels.net/model-qualifiers/" xmlns:dcterms="http://purl.org/dc/terms/" xmlns:rdf="http://www.w3.org/1999/02/22-rdf-syntax-ns#" xmlns:vCard="http://www.w3.org/2001/vcard-rdf/3.0#" xmlns:vCard4="http://www.w3.org/2006/vcard/ns#">
<rdf:Description rdf:about="#meta_M_acgbgbside_hs__91__c__93__">
<bqbiol:is>
<rdf:Bag>
<rdf:li rdf:resource="https://identifiers.org/inchi/InChI=1S/C16H18N2O4S/c1-16(2)12(15(21)22)18-13(20)11(14(18)23-16)17-10(19)8-9-6-4-3-5-7-9/h3-7,11-12,14H,8H2,1-2H3,(H,17,19)(H,21,22)/t11-,12+,14-/m1/s1"/>
</rdf:Bag>
</bqbiol:is>
</rdf:Description>
</rdf:RDF>
</annotation>
</species>
<species boundaryCondition="false" compartment="g" constant="false" fbc:charge="0" fbc:chemicalFormula="C52H92N3O27FULLRCO" hasOnlySubstanceUnits="false" id="M_acgbgbside_hs__91__g__93__" metaid="meta_M_acgbgbside_hs__91__g__93__" name="Beta-GalNac-Globoside">
<annotation>
<rdf:RDF xmlns:bqbiol="http://biomodels.net/biology-qualifiers/" xmlns:bqmodel="http://biomodels.net/model-qualifiers/" xmlns:dcterms="http://purl.org/dc/terms/" xmlns:rdf="http://www.w3.org/1999/02/22-rdf-syntax-ns#" xmlns:vCard="http://www.w3.org/2001/vcard-rdf/3.0#" xmlns:vCard4="http://www.w3.org/2006/vcard/ns#">
<rdf:Description rdf:about="#meta_M_acgbgbside_hs__91__g__93__">
<bqbiol:is>
<rdf:Bag>
<rdf:li rdf:resource="https://identifiers.org/inchi/InChI=1S/C16H18N2O4S/c1-16(2)12(15(21)22)18-13(20)11(14(18)23-16)17-10(19)8-9-6-4-3-5-7-9/h3-7,11-12,14H,8H2,1-2H3,(H,17,19)(H,21,22)/t11-,12+,14-/m1/s1"/>
</rdf:Bag>
</bqbiol:is>
</rdf:Description>
</rdf:RDF>
</annotation>
</species>
<species boundaryCondition="false" compartment="l" constant="false" fbc:charge="0" fbc:chemicalFormula="C52H92N3O27FULLRCO" hasOnlySubstanceUnits="false" id="M_acgbgbside_hs__91__l__93__" metaid="meta_M_acgbgbside_hs__91__l__93__" name="Beta-GalNac-Globoside">
<annotation>
<rdf:RDF xmlns:bqbiol="http://biomodels.net/biology-qualifiers/" xmlns:bqmodel="http://biomodels.net/model-qualifiers/" xmlns:dcterms="http://purl.org/dc/terms/" xmlns:rdf="http://www.w3.org/1999/02/22-rdf-syntax-ns#" xmlns:vCard="http://www.w3.org/2001/vcard-rdf/3.0#" xmlns:vCard4="http://www.w3.org/2006/vcard/ns#">
<rdf:Description rdf:about="#meta_M_acgbgbside_hs__91__l__93__">
<bqbiol:is>
<rdf:Bag>
<rdf:li rdf:resource="https://identifiers.org/inchi/InChI=1S/C16H18N2O4S/c1-16(2)12(15(21)22)18-13(20)11(14(18)23-16)17-10(19)8-9-6-4-3-5-7-9/h3-7,11-12,14H,8H2,1-2H3,(H,17,19)(H,21,22)/t11-,12+,14-/m1/s1"/>
</rdf:Bag>
</bqbiol:is>
</rdf:Description>
</rdf:RDF>
</annotation>
</species>
<species boundaryCondition="false" compartment="c" constant="false" fbc:charge="-1" fbc:chemicalFormula="C17H29NO14PFULLRCO2FULLR2CO2" hasOnlySubstanceUnits="false" id="M_acgpail_hs__91__c__93__" metaid="meta_M_acgpail_hs__91__c__93__" name="6-(N-Acetyl-Alpha-D-Glucosaminyl)-1-Phosphatidyl-1D-Myo-Inositol">
<annotation>
<rdf:RDF xmlns:bqbiol="http://biomodels.net/biology-qualifiers/" xmlns:bqmodel="http://biomodels.net/model-qualifiers/" xmlns:dcterms="http://purl.org/dc/terms/" xmlns:rdf="http://www.w3.org/1999/02/22-rdf-syntax-ns#" xmlns:vCard="http://www.w3.org/2001/vcard-rdf/3.0#" xmlns:vCard4="http://www.w3.org/2006/vcard/ns#">
<rdf:Description rdf:about="#meta_M_acgpail_hs__91__c__93__">
<bqbiol:is>
<rdf:Bag>
<rdf:li rdf:resource="https://identifiers.org/kegg.compound/C01288"/>
</rdf:Bag>
</bqbiol:is>
</rdf:Description>
</rdf:RDF>
</annotation>
</species>
<species boundaryCondition="false" compartment="c" constant="false" fbc:charge="-1" fbc:chemicalFormula="C2H3O2" hasOnlySubstanceUnits="false" id="M_ac__91__c__93__" metaid="meta_M_ac__91__c__93__" name="Acetate">
<annotation>
<rdf:RDF xmlns:bqbiol="http://biomodels.net/biology-qualifiers/" xmlns:bqmodel="http://biomodels.net/model-qualifiers/" xmlns:dcterms="http://purl.org/dc/terms/" xmlns:rdf="http://www.w3.org/1999/02/22-rdf-syntax-ns#" xmlns:vCard="http://www.w3.org/2001/vcard-rdf/3.0#" xmlns:vCard4="http://www.w3.org/2006/vcard/ns#">
<rdf:Description rdf:about="#meta_M_ac__91__c__93__">
<bqbiol:is>
<rdf:Bag>
<rdf:li rdf:resource="https://identifiers.org/hmdb/HMDB00042"/>
<rdf:li rdf:resource="https://identifiers.org/inchi/InChI=1S/C2H4O2/c1-2(3)4/h1H3,(H,3,4)/p-1"/>
<rdf:li rdf:resource="https://identifiers.org/kegg.compound/C00033"/>
<rdf:li rdf:resource="https://identifiers.org/pubchem.compound/176"/>
</rdf:Bag>
</bqbiol:is>
</rdf:Description>
</rdf:RDF>
</annotation>
</species>
<species boundaryCondition="false" compartment="c" constant="false" fbc:charge="0" fbc:chemicalFormula="C15H28NO13PFULLRCO2FULLR2CO2" hasOnlySubstanceUnits="false" id="M_gpail_hs__91__c__93__" metaid="meta_M_gpail_hs__91__c__93__" name="D-Glucosaminylphosphatidylinositol">
<annotation>
<rdf:RDF xmlns:bqbiol="http://biomodels.net/biology-qualifiers/" xmlns:bqmodel="http://biomodels.net/model-qualifiers/" xmlns:dcterms="http://purl.org/dc/terms/" xmlns:rdf="http://www.w3.org/1999/02/22-rdf-syntax-ns#" xmlns:vCard="http://www.w3.org/2001/vcard-rdf/3.0#" xmlns:vCard4="http://www.w3.org/2006/vcard/ns#">
<rdf:Description rdf:about="#meta_M_gpail_hs__91__c__93__">
<bqbiol:is>
<rdf:Bag>
<rdf:li rdf:resource="https://identifiers.org/kegg.compound/C04248"/>
</rdf:Bag>
</bqbiol:is>
</rdf:Description>
</rdf:RDF>
</annotation>
</species>
<species boundaryCondition="false" compartment="m" constant="false" fbc:charge="-2" fbc:chemicalFormula="C7H9NO5" hasOnlySubstanceUnits="false" id="M_acglu__91__m__93__" metaid="meta_M_acglu__91__m__93__" name="N-Acetyl-L-Glutamate">
<annotation>
<rdf:RDF xmlns:bqbiol="http://biomodels.net/biology-qualifiers/" xmlns:bqmodel="http://biomodels.net/model-qualifiers/" xmlns:dcterms="http://purl.org/dc/terms/" xmlns:rdf="http://www.w3.org/1999/02/22-rdf-syntax-ns#" xmlns:vCard="http://www.w3.org/2001/vcard-rdf/3.0#" xmlns:vCard4="http://www.w3.org/2006/vcard/ns#">
<rdf:Description rdf:about="#meta_M_acglu__91__m__93__">
<bqbiol:is>
<rdf:Bag>
<rdf:li rdf:resource="https://identifiers.org/hmdb/HMDB01138"/>
<rdf:li rdf:resource="https://identifiers.org/inchi/InChI=1S/C7H11NO5/c1-4(9)8-5(7(12)13)2-3-6(10)11/h5H,2-3H2,1H3,(H,8,9)(H,10,11)(H,12,13)/p-2/t5-/m0/s1"/>
<rdf:li rdf:resource="https://identifiers.org/kegg.compound/C00624"/>
<rdf:li rdf:resource="https://identifiers.org/pubchem.compound/185"/>
</rdf:Bag>
</bqbiol:is>
</rdf:Description>
</rdf:RDF>
</annotation>
</species>
<species boundaryCondition="false" compartment="e" constant="false" fbc:charge="-1" fbc:chemicalFormula="C2H3O2" hasOnlySubstanceUnits="false" id="M_ac__91__e__93__" metaid="meta_M_ac__91__e__93__" name="Acetate">
<annotation>
<rdf:RDF xmlns:bqbiol="http://biomodels.net/biology-qualifiers/" xmlns:bqmodel="http://biomodels.net/model-qualifiers/" xmlns:dcterms="http://purl.org/dc/terms/" xmlns:rdf="http://www.w3.org/1999/02/22-rdf-syntax-ns#" xmlns:vCard="http://www.w3.org/2001/vcard-rdf/3.0#" xmlns:vCard4="http://www.w3.org/2006/vcard/ns#">
<rdf:Description rdf:about="#meta_M_ac__91__e__93__">
<bqbiol:is>
<rdf:Bag>
<rdf:li rdf:resource="https://identifiers.org/hmdb/HMDB00042"/>
<rdf:li rdf:resource="https://identifiers.org/inchi/InChI=1S/C2H4O2/c1-2(3)4/h1H3,(H,3,4)/p-1"/>
<rdf:li rdf:resource="https://identifiers.org/kegg.compound/C00033"/>
<rdf:li rdf:resource="https://identifiers.org/pubchem.compound/176"/>
</rdf:Bag>
</bqbiol:is>
</rdf:Description>
</rdf:RDF>
</annotation>
</species>
<species boundaryCondition="false" compartment="e" constant="false" fbc:charge="1" fbc:chemicalFormula="C7H16NO2" hasOnlySubstanceUnits="false" id="M_ach__91__e__93__" metaid="meta_M_ach__91__e__93__" name="Acetylcholine">
<annotation>
<rdf:RDF xmlns:bqbiol="http://biomodels.net/biology-qualifiers/" xmlns:bqmodel="http://biomodels.net/model-qualifiers/" xmlns:dcterms="http://purl.org/dc/terms/" xmlns:rdf="http://www.w3.org/1999/02/22-rdf-syntax-ns#" xmlns:vCard="http://www.w3.org/2001/vcard-rdf/3.0#" xmlns:vCard4="http://www.w3.org/2006/vcard/ns#">
<rdf:Description rdf:about="#meta_M_ach__91__e__93__">
<bqbiol:is>
<rdf:Bag>
<rdf:li rdf:resource="https://identifiers.org/hmdb/HMDB00895"/>
<rdf:li rdf:resource="https://identifiers.org/inchi/InChI=1S/C7H16NO2/c1-7(9)10-6-5-8(2,3)4/h5-6H2,1-4H3/q+1"/>
<rdf:li rdf:resource="https://identifiers.org/kegg.compound/C01996"/>
<rdf:li rdf:resource="https://identifiers.org/pubchem.compound/187"/>
</rdf:Bag>
</bqbiol:is>
</rdf:Description>
</rdf:RDF>
</annotation>
</species>
<species boundaryCondition="false" compartment="e" constant="false" fbc:charge="1" fbc:chemicalFormula="C5H14NO" hasOnlySubstanceUnits="false" id="M_chol__91__e__93__" metaid="meta_M_chol__91__e__93__" name="Choline">
<annotation>
<rdf:RDF xmlns:bqbiol="http://biomodels.net/biology-qualifiers/" xmlns:bqmodel="http://biomodels.net/model-qualifiers/" xmlns:dcterms="http://purl.org/dc/terms/" xmlns:rdf="http://www.w3.org/1999/02/22-rdf-syntax-ns#" xmlns:vCard="http://www.w3.org/2001/vcard-rdf/3.0#" xmlns:vCard4="http://www.w3.org/2006/vcard/ns#">
<rdf:Description rdf:about="#meta_M_chol__91__e__93__">
<bqbiol:is>
<rdf:Bag>
<rdf:li rdf:resource="https://identifiers.org/hmdb/HMDB00097"/>
<rdf:li rdf:resource="https://identifiers.org/inchi/InChI=1S/C5H14NO/c1-6(2,3)4-5-7/h7H,4-5H2,1-3H3/q+1"/>
<rdf:li rdf:resource="https://identifiers.org/kegg.compound/C00114"/>
<rdf:li rdf:resource="https://identifiers.org/pubchem.compound/305"/>
</rdf:Bag>
</bqbiol:is>
</rdf:Description>
</rdf:RDF>
</annotation>
</species>
<species boundaryCondition="false" compartment="n" constant="false" fbc:charge="1" fbc:chemicalFormula="C7H16NO2" hasOnlySubstanceUnits="false" id="M_ach__91__n__93__" metaid="meta_M_ach__91__n__93__" name="Acetylcholine">
<annotation>
<rdf:RDF xmlns:bqbiol="http://biomodels.net/biology-qualifiers/" xmlns:bqmodel="http://biomodels.net/model-qualifiers/" xmlns:dcterms="http://purl.org/dc/terms/" xmlns:rdf="http://www.w3.org/1999/02/22-rdf-syntax-ns#" xmlns:vCard="http://www.w3.org/2001/vcard-rdf/3.0#" xmlns:vCard4="http://www.w3.org/2006/vcard/ns#">
<rdf:Description rdf:about="#meta_M_ach__91__n__93__">
<bqbiol:is>
<rdf:Bag>
<rdf:li rdf:resource="https://identifiers.org/hmdb/HMDB00895"/>
<rdf:li rdf:resource="https://identifiers.org/inchi/InChI=1S/C7H16NO2/c1-7(9)10-6-5-8(2,3)4/h5-6H2,1-4H3/q+1"/>
<rdf:li rdf:resource="https://identifiers.org/kegg.compound/C01996"/>
<rdf:li rdf:resource="https://identifiers.org/pubchem.compound/187"/>
</rdf:Bag>
</bqbiol:is>
</rdf:Description>
</rdf:RDF>
</annotation>
</species>
<species boundaryCondition="false" compartment="c" constant="false" fbc:charge="1" fbc:chemicalFormula="C7H16NO2" hasOnlySubstanceUnits="false" id="M_ach__91__c__93__" metaid="meta_M_ach__91__c__93__" name="Acetylcholine">
<annotation>
<rdf:RDF xmlns:bqbiol="http://biomodels.net/biology-qualifiers/" xmlns:bqmodel="http://biomodels.net/model-qualifiers/" xmlns:dcterms="http://purl.org/dc/terms/" xmlns:rdf="http://www.w3.org/1999/02/22-rdf-syntax-ns#" xmlns:vCard="http://www.w3.org/2001/vcard-rdf/3.0#" xmlns:vCard4="http://www.w3.org/2006/vcard/ns#">
<rdf:Description rdf:about="#meta_M_ach__91__c__93__">
<bqbiol:is>
<rdf:Bag>
<rdf:li rdf:resource="https://identifiers.org/hmdb/HMDB00895"/>
<rdf:li rdf:resource="https://identifiers.org/inchi/InChI=1S/C7H16NO2/c1-7(9)10-6-5-8(2,3)4/h5-6H2,1-4H3/q+1"/>
<rdf:li rdf:resource="https://identifiers.org/kegg.compound/C01996"/>
<rdf:li rdf:resource="https://identifiers.org/pubchem.compound/187"/>
</rdf:Bag>
</bqbiol:is>
</rdf:Description>
</rdf:RDF>
</annotation>
</species>
<species boundaryCondition="false" compartment="c" constant="false" fbc:charge="-3" fbc:chemicalFormula="C6H5O7" hasOnlySubstanceUnits="false" id="M_cit__91__c__93__" metaid="meta_M_cit__91__c__93__" name="Citrate">
<annotation>
<rdf:RDF xmlns:bqbiol="http://biomodels.net/biology-qualifiers/" xmlns:bqmodel="http://biomodels.net/model-qualifiers/" xmlns:dcterms="http://purl.org/dc/terms/" xmlns:rdf="http://www.w3.org/1999/02/22-rdf-syntax-ns#" xmlns:vCard="http://www.w3.org/2001/vcard-rdf/3.0#" xmlns:vCard4="http://www.w3.org/2006/vcard/ns#">
<rdf:Description rdf:about="#meta_M_cit__91__c__93__">
<bqbiol:is>
<rdf:Bag>
<rdf:li rdf:resource="https://identifiers.org/hmdb/HMDB00094"/>
<rdf:li rdf:resource="https://identifiers.org/inchi/InChI=1S/C6H8O7/c7-3(8)1-6(13,5(11)12)2-4(9)10/h13H,1-2H2,(H,7,8)(H,9,10)(H,11,12)/p-3"/>
<rdf:li rdf:resource="https://identifiers.org/kegg.compound/C00158"/>
<rdf:li rdf:resource="https://identifiers.org/pubchem.compound/311"/>
</rdf:Bag>
</bqbiol:is>
</rdf:Description>
</rdf:RDF>
</annotation>
</species>
<species boundaryCondition="false" compartment="c" constant="false" fbc:charge="-2" fbc:chemicalFormula="C4H2O5" hasOnlySubstanceUnits="false" id="M_oaa__91__c__93__" metaid="meta_M_oaa__91__c__93__" name="Oxaloacetate">
<annotation>
<rdf:RDF xmlns:bqbiol="http://biomodels.net/biology-qualifiers/" xmlns:bqmodel="http://biomodels.net/model-qualifiers/" xmlns:dcterms="http://purl.org/dc/terms/" xmlns:rdf="http://www.w3.org/1999/02/22-rdf-syntax-ns#" xmlns:vCard="http://www.w3.org/2001/vcard-rdf/3.0#" xmlns:vCard4="http://www.w3.org/2006/vcard/ns#">
<rdf:Description rdf:about="#meta_M_oaa__91__c__93__">
<bqbiol:is>
<rdf:Bag>
<rdf:li rdf:resource="https://identifiers.org/hmdb/HMDB00223"/>
<rdf:li rdf:resource="https://identifiers.org/inchi/InChI=1S/C4H4O5/c5-2(4(8)9)1-3(6)7/h1H2,(H,6,7)(H,8,9)/p-2"/>
<rdf:li rdf:resource="https://identifiers.org/kegg.compound/C00036"/>
<rdf:li rdf:resource="https://identifiers.org/pubchem.compound/970"/>
</rdf:Bag>
</bqbiol:is>
</rdf:Description>
</rdf:RDF>
</annotation>
</species>
<species boundaryCondition="false" compartment="c" constant="false" fbc:charge="-2" fbc:chemicalFormula="C72H121N4O43FULLRCO" hasOnlySubstanceUnits="false" id="M_acn13acngalgbside_hs__91__c__93__" name="Sialyl-(1,3)-Sialyl-(2,6)-Galactosylgloboside"/>
<species boundaryCondition="false" compartment="e" constant="false" fbc:charge="-2" fbc:chemicalFormula="C72H121N4O43FULLRCO" hasOnlySubstanceUnits="false" id="M_acn13acngalgbside_hs__91__e__93__" name="Sialyl-(1,3)-Sialyl-(2,6)-Galactosylgloboside"/>
<species boundaryCondition="false" compartment="g" constant="false" fbc:charge="-2" fbc:chemicalFormula="C72H121N4O43FULLRCO" hasOnlySubstanceUnits="false" id="M_acn13acngalgbside_hs__91__g__93__" name="Sialyl-(1,3)-Sialyl-(2,6)-Galactosylgloboside"/>
<species boundaryCondition="false" compartment="c" constant="false" fbc:charge="-2" fbc:chemicalFormula="C72H121N4O43FULLRCO" hasOnlySubstanceUnits="false" id="M_acn23acngalgbside_hs__91__c__93__" name="Salyl-(2,3)-Sialyl-(2,6)-Galactosylgloboside"/>
<species boundaryCondition="false" compartment="e" constant="false" fbc:charge="-2" fbc:chemicalFormula="C72H121N4O43FULLRCO" hasOnlySubstanceUnits="false" id="M_acn23acngalgbside_hs__91__e__93__" name="Salyl-(2,3)-Sialyl-(2,6)-Galactosylgloboside"/>
<species boundaryCondition="false" compartment="g" constant="false" fbc:charge="-2" fbc:chemicalFormula="C72H121N4O43FULLRCO" hasOnlySubstanceUnits="false" id="M_acn23acngalgbside_hs__91__g__93__" name="Salyl-(2,3)-Sialyl-(2,6)-Galactosylgloboside"/>
<species boundaryCondition="false" compartment="e" constant="false" fbc:charge="-2" fbc:chemicalFormula="C66H111N4O38FULLRCO" hasOnlySubstanceUnits="false" id="M_acnacngal14acglcgalgluside_hs__91__e__93__" name="3&apos;,8&apos;-LD1">
<notes>
<html xmlns="http://www.w3.org/1999/xhtml">
<p>metKEGGID: G00064</p>
</html>
</notes>
</species>
<species boundaryCondition="false" compartment="c" constant="false" fbc:charge="-2" fbc:chemicalFormula="C66H111N4O38FULLRCO" hasOnlySubstanceUnits="false" id="M_acnacngal14acglcgalgluside_hs__91__c__93__" name="3&apos;,8&apos;-LD1">
<notes>
<html xmlns="http://www.w3.org/1999/xhtml">
<p>metKEGGID: G00064</p>
</html>
</notes>
</species>
<species boundaryCondition="false" compartment="g" constant="false" fbc:charge="-2" fbc:chemicalFormula="C66H111N4O38FULLRCO" hasOnlySubstanceUnits="false" id="M_acnacngal14acglcgalgluside_hs__91__g__93__" name="3&apos;,8&apos;-LD1">
<notes>
<html xmlns="http://www.w3.org/1999/xhtml">
<p>metKEGGID: G00064</p>
</html>
</notes>
</species>
<species boundaryCondition="false" compartment="c" constant="false" fbc:charge="-2" fbc:chemicalFormula="C72H121N4O43FULLRCO" hasOnlySubstanceUnits="false" id="M_acnacngalgbside_hs__91__c__93__" name="Disialyl-Galactosylgloboside"/>
<species boundaryCondition="false" compartment="e" constant="false" fbc:charge="-2" fbc:chemicalFormula="C72H121N4O43FULLRCO" hasOnlySubstanceUnits="false" id="M_acnacngalgbside_hs__91__e__93__" name="Disialyl-Galactosylgloboside"/>
<species boundaryCondition="false" compartment="g" constant="false" fbc:charge="-2" fbc:chemicalFormula="C72H121N4O43FULLRCO" hasOnlySubstanceUnits="false" id="M_acnacngalgbside_hs__91__g__93__" name="Disialyl-Galactosylgloboside"/>
<species boundaryCondition="false" compartment="c" constant="false" fbc:charge="-2" fbc:chemicalFormula="C8H14NO9P" hasOnlySubstanceUnits="false" id="M_acmanap__91__c__93__" metaid="meta_M_acmanap__91__c__93__" name="N-Acetyl-D-Mannosamine 6-Phosphate">
<notes>
<html xmlns="http://www.w3.org/1999/xhtml">
<p>metInChIString: InChI=1S/C8H16NO9P/c1-3(10)9-5-7(12)6(11)4(18-8(5)13)2-17-19(14,15)16/h4-8,11-13H,2H2,1H3,(H,9,10)(H2,14,15,16)/p-2/t4-,5+,6-,7-,8?/m1/s1</p>
</html>
</notes>
<annotation>
<rdf:RDF xmlns:bqbiol="http://biomodels.net/biology-qualifiers/" xmlns:bqmodel="http://biomodels.net/model-qualifiers/" xmlns:dcterms="http://purl.org/dc/terms/" xmlns:rdf="http://www.w3.org/1999/02/22-rdf-syntax-ns#" xmlns:vCard="http://www.w3.org/2001/vcard-rdf/3.0#" xmlns:vCard4="http://www.w3.org/2006/vcard/ns#">
<rdf:Description rdf:about="#meta_M_acmanap__91__c__93__">
<bqbiol:is>
<rdf:Bag>
<rdf:li rdf:resource="https://identifiers.org/kegg.compound/C04257"/>
<rdf:li rdf:resource="https://identifiers.org/pubchem.compound/21918217"/>
</rdf:Bag>
</bqbiol:is>
</rdf:Description>
</rdf:RDF>
</annotation>
</species>
<species boundaryCondition="false" compartment="c" constant="false" fbc:charge="-3" fbc:chemicalFormula="C3H2O6P" hasOnlySubstanceUnits="false" id="M_pep__91__c__93__" metaid="meta_M_pep__91__c__93__" name="Phosphoenolpyruvate">
<annotation>
<rdf:RDF xmlns:bqbiol="http://biomodels.net/biology-qualifiers/" xmlns:bqmodel="http://biomodels.net/model-qualifiers/" xmlns:dcterms="http://purl.org/dc/terms/" xmlns:rdf="http://www.w3.org/1999/02/22-rdf-syntax-ns#" xmlns:vCard="http://www.w3.org/2001/vcard-rdf/3.0#" xmlns:vCard4="http://www.w3.org/2006/vcard/ns#">
<rdf:Description rdf:about="#meta_M_pep__91__c__93__">
<bqbiol:is>
<rdf:Bag>
<rdf:li rdf:resource="https://identifiers.org/hmdb/HMDB00263"/>
<rdf:li rdf:resource="https://identifiers.org/inchi/InChI=1S/C3H5O6P/c1-2(3(4)5)9-10(6,7)8/h1H2,(H,4,5)(H2,6,7,8)/p-3"/>
<rdf:li rdf:resource="https://identifiers.org/kegg.compound/C00074"/>
<rdf:li rdf:resource="https://identifiers.org/pubchem.compound/1005"/>
</rdf:Bag>
</bqbiol:is>
</rdf:Description>
</rdf:RDF>
</annotation>
</species>
<species boundaryCondition="false" compartment="c" constant="false" fbc:charge="-3" fbc:chemicalFormula="C11H17NO12P" hasOnlySubstanceUnits="false" id="M_acnamp__91__c__93__" metaid="meta_M_acnamp__91__c__93__" name="N-Acetylneuraminate 9-Phosphate">
<notes>
<html xmlns="http://www.w3.org/1999/xhtml">
<p>metInChIString: InChI=1S/C11H20NO12P/c1-4(13)12-7-5(14)2-11(19,10(17)18)24-9(7)8(16)6(15)3-23-25(20,21)22/h5-9,14-16,19H,2-3H2,1H3,(H,12,13)(H,17,18)(H2,20,21,22)/p-3/t5-,6+,7+,8+,9+,11?/m0/s1</p>
</html>
</notes>
<annotation>
<rdf:RDF xmlns:bqbiol="http://biomodels.net/biology-qualifiers/" xmlns:bqmodel="http://biomodels.net/model-qualifiers/" xmlns:dcterms="http://purl.org/dc/terms/" xmlns:rdf="http://www.w3.org/1999/02/22-rdf-syntax-ns#" xmlns:vCard="http://www.w3.org/2001/vcard-rdf/3.0#" xmlns:vCard4="http://www.w3.org/2006/vcard/ns#">
<rdf:Description rdf:about="#meta_M_acnamp__91__c__93__">
<bqbiol:is>
<rdf:Bag>
<rdf:li rdf:resource="https://identifiers.org/kegg.compound/C06241"/>
<rdf:li rdf:resource="https://identifiers.org/pubchem.compound/440962"/>
</rdf:Bag>
</bqbiol:is>
</rdf:Description>
</rdf:RDF>
</annotation>
</species>
<species boundaryCondition="false" compartment="c" constant="false" fbc:charge="-2" fbc:chemicalFormula="C6H11O9P" hasOnlySubstanceUnits="false" id="M_man6p__91__c__93__" metaid="meta_M_man6p__91__c__93__" name="D-Mannose 6-Phosphate">
<annotation>
<rdf:RDF xmlns:bqbiol="http://biomodels.net/biology-qualifiers/" xmlns:bqmodel="http://biomodels.net/model-qualifiers/" xmlns:dcterms="http://purl.org/dc/terms/" xmlns:rdf="http://www.w3.org/1999/02/22-rdf-syntax-ns#" xmlns:vCard="http://www.w3.org/2001/vcard-rdf/3.0#" xmlns:vCard4="http://www.w3.org/2006/vcard/ns#">
<rdf:Description rdf:about="#meta_M_man6p__91__c__93__">
<bqbiol:is>
<rdf:Bag>
<rdf:li rdf:resource="https://identifiers.org/inchi/InChI=1S/C6H13O9P/c7-3-2(1-14-16(11,12)13)15-6(10)5(9)4(3)8/h2-10H,1H2,(H2,11,12,13)/p-2/t2-,3-,4+,5+,6-/m1/s1"/>
<rdf:li rdf:resource="https://identifiers.org/kegg.compound/C00275"/>
<rdf:li rdf:resource="https://identifiers.org/pubchem.compound/65127"/>
</rdf:Bag>
</bqbiol:is>
</rdf:Description>
</rdf:RDF>
</annotation>
</species>
<species boundaryCondition="false" compartment="c" constant="false" fbc:charge="-3" fbc:chemicalFormula="C9H14O12P" hasOnlySubstanceUnits="false" id="M_kdnp__91__c__93__" metaid="meta_M_kdnp__91__c__93__" name="2-Keto-3-Deoxy-D-Glycero-D-Galactononic Acid 9-Phosphate">
<annotation>
<rdf:RDF xmlns:bqbiol="http://biomodels.net/biology-qualifiers/" xmlns:bqmodel="http://biomodels.net/model-qualifiers/" xmlns:dcterms="http://purl.org/dc/terms/" xmlns:rdf="http://www.w3.org/1999/02/22-rdf-syntax-ns#" xmlns:vCard="http://www.w3.org/2001/vcard-rdf/3.0#" xmlns:vCard4="http://www.w3.org/2006/vcard/ns#">
<rdf:Description rdf:about="#meta_M_kdnp__91__c__93__">
<bqbiol:is>
<rdf:Bag>
<rdf:li rdf:resource="https://identifiers.org/inchi/InChI=1/C9H17O12P/c10-3(1-4(11)9(16)17)6(13)8(15)7(14)5(12)2-21-22(18,19)20/h3,5-8,10,12-15H,1-2H2,(H,16,17)(H2,18,19,20)/p-3/t3-,5-,6+,7+,8+/s2"/>
</rdf:Bag>
</bqbiol:is>
</rdf:Description>
</rdf:RDF>
</annotation>
</species>
<species boundaryCondition="false" compartment="c" constant="false" fbc:charge="-1" fbc:chemicalFormula="C11H18NO9" hasOnlySubstanceUnits="false" id="M_acnam__91__c__93__" metaid="meta_M_acnam__91__c__93__" name="N-Acetylneuraminate">
<annotation>
<rdf:RDF xmlns:bqbiol="http://biomodels.net/biology-qualifiers/" xmlns:bqmodel="http://biomodels.net/model-qualifiers/" xmlns:dcterms="http://purl.org/dc/terms/" xmlns:rdf="http://www.w3.org/1999/02/22-rdf-syntax-ns#" xmlns:vCard="http://www.w3.org/2001/vcard-rdf/3.0#" xmlns:vCard4="http://www.w3.org/2006/vcard/ns#">
<rdf:Description rdf:about="#meta_M_acnam__91__c__93__">
<bqbiol:is>
<rdf:Bag>
<rdf:li rdf:resource="https://identifiers.org/hmdb/HMDB00230"/>
<rdf:li rdf:resource="https://identifiers.org/inchi/InChI=1S/C11H19NO9/c1-4(14)12-7-5(15)2-11(20,10(18)19)21-9(7)8(17)6(16)3-13/h5-9,13,15-17,20H,2-3H2,1H3,(H,12,14)(H,18,19)/p-1/t5-,6+,7+,8+,9+,11-/m0/s1"/>
<rdf:li rdf:resource="https://identifiers.org/kegg.compound/C19910"/>
<rdf:li rdf:resource="https://identifiers.org/pubchem.compound/445063"/>
</rdf:Bag>
</bqbiol:is>
</rdf:Description>
</rdf:RDF>
</annotation>
</species>
<species boundaryCondition="false" compartment="l" constant="false" fbc:charge="-1" fbc:chemicalFormula="C11H18NO9" hasOnlySubstanceUnits="false" id="M_acnam__91__l__93__" metaid="meta_M_acnam__91__l__93__" name="N-Acetylneuraminate">
<annotation>
<rdf:RDF xmlns:bqbiol="http://biomodels.net/biology-qualifiers/" xmlns:bqmodel="http://biomodels.net/model-qualifiers/" xmlns:dcterms="http://purl.org/dc/terms/" xmlns:rdf="http://www.w3.org/1999/02/22-rdf-syntax-ns#" xmlns:vCard="http://www.w3.org/2001/vcard-rdf/3.0#" xmlns:vCard4="http://www.w3.org/2006/vcard/ns#">
<rdf:Description rdf:about="#meta_M_acnam__91__l__93__">
<bqbiol:is>
<rdf:Bag>
<rdf:li rdf:resource="https://identifiers.org/hmdb/HMDB00230"/>
<rdf:li rdf:resource="https://identifiers.org/inchi/InChI=1S/C11H19NO9/c1-4(14)12-7-5(15)2-11(20,10(18)19)21-9(7)8(17)6(16)3-13/h5-9,13,15-17,20H,2-3H2,1H3,(H,12,14)(H,18,19)/p-1/t5-,6+,7+,8+,9+,11-/m0/s1"/>
<rdf:li rdf:resource="https://identifiers.org/kegg.compound/C19910"/>
<rdf:li rdf:resource="https://identifiers.org/pubchem.compound/445063"/>
</rdf:Bag>
</bqbiol:is>
</rdf:Description>
</rdf:RDF>
</annotation>
</species>
<species boundaryCondition="false" compartment="n" constant="false" fbc:charge="-1" fbc:chemicalFormula="C11H18NO9" hasOnlySubstanceUnits="false" id="M_acnam__91__n__93__" metaid="meta_M_acnam__91__n__93__" name="N-Acetylneuraminate">
<annotation>
<rdf:RDF xmlns:bqbiol="http://biomodels.net/biology-qualifiers/" xmlns:bqmodel="http://biomodels.net/model-qualifiers/" xmlns:dcterms="http://purl.org/dc/terms/" xmlns:rdf="http://www.w3.org/1999/02/22-rdf-syntax-ns#" xmlns:vCard="http://www.w3.org/2001/vcard-rdf/3.0#" xmlns:vCard4="http://www.w3.org/2006/vcard/ns#">
<rdf:Description rdf:about="#meta_M_acnam__91__n__93__">
<bqbiol:is>
<rdf:Bag>
<rdf:li rdf:resource="https://identifiers.org/hmdb/HMDB00230"/>
<rdf:li rdf:resource="https://identifiers.org/inchi/InChI=1S/C11H19NO9/c1-4(14)12-7-5(15)2-11(20,10(18)19)21-9(7)8(17)6(16)3-13/h5-9,13,15-17,20H,2-3H2,1H3,(H,12,14)(H,18,19)/p-1/t5-,6+,7+,8+,9+,11-/m0/s1"/>
<rdf:li rdf:resource="https://identifiers.org/kegg.compound/C19910"/>
<rdf:li rdf:resource="https://identifiers.org/pubchem.compound/445063"/>
</rdf:Bag>
</bqbiol:is>
</rdf:Description>
</rdf:RDF>
</annotation>
</species>
<species boundaryCondition="false" compartment="e" constant="false" fbc:charge="-1" fbc:chemicalFormula="C69H118N4O40FULLRCO" hasOnlySubstanceUnits="false" id="M_acngalacglcgal14acglcgalgluside_hs__91__e__93__" metaid="meta_M_acngalacglcgal14acglcgalgluside_hs__91__e__93__" name="Vi3Neuac-Nlc6Cer">
<notes>
<html xmlns="http://www.w3.org/1999/xhtml">
<p>metKEGGID: G00088</p>
</html>
</notes>
<annotation>
<rdf:RDF xmlns:bqbiol="http://biomodels.net/biology-qualifiers/" xmlns:bqmodel="http://biomodels.net/model-qualifiers/" xmlns:dcterms="http://purl.org/dc/terms/" xmlns:rdf="http://www.w3.org/1999/02/22-rdf-syntax-ns#" xmlns:vCard="http://www.w3.org/2001/vcard-rdf/3.0#" xmlns:vCard4="http://www.w3.org/2006/vcard/ns#">
<rdf:Description rdf:about="#meta_M_acngalacglcgal14acglcgalgluside_hs__91__e__93__">
<bqbiol:is>
<rdf:Bag>
<rdf:li rdf:resource="https://identifiers.org/inchi/InChI=1S/C71H122N4O41/c1-6-7-8-9-10-11-12-13-14-15-16-17-18-19-34(87)33(72-29(2)83)28-103-66-53(97)52(96)59(42(27-82)109-66)112-68-55(99)62(48(92)38(23-78)105-68)114-64-44(74-31(4)85)50(94)57(40(25-80)107-64)110-67-54(98)61(47(91)37(22-77)104-67)113-65-45(75-32(5)86)51(95)58(41(26-81)108-65)111-69-56(100)63(49(93)39(24-79)106-69)116-71(70(101)102)20-35(88)43(73-30(3)84)60(115-71)46(90)36(89)21-76/h18-19,33-69,76-82,87-100H,6-17,20-28H2,1-5H3,(H,72,83)(H,73,84)(H,74,85)(H,75,86)(H,101,102)/b19-18+/t33-,34+,35-,36+,37+,38+,39+,40+,41+,42+,43+,44+,45+,46+,47-,48-,49-,50+,51+,52+,53+,54+,55+,56+,57+,58+,59+,60+,61-,62-,63-,64-,65-,66+,67-,68-,69-,71-/m0/s1"/>
</rdf:Bag>
</bqbiol:is>
</rdf:Description>
</rdf:RDF>
</annotation>
</species>
<species boundaryCondition="false" compartment="c" constant="false" fbc:charge="-1" fbc:chemicalFormula="C69H118N4O40FULLRCO" hasOnlySubstanceUnits="false" id="M_acngalacglcgal14acglcgalgluside_hs__91__c__93__" metaid="meta_M_acngalacglcgal14acglcgalgluside_hs__91__c__93__" name="Vi3Neuac-Nlc6Cer">
<notes>
<html xmlns="http://www.w3.org/1999/xhtml">
<p>metKEGGID: G00088</p>
</html>
</notes>
<annotation>
<rdf:RDF xmlns:bqbiol="http://biomodels.net/biology-qualifiers/" xmlns:bqmodel="http://biomodels.net/model-qualifiers/" xmlns:dcterms="http://purl.org/dc/terms/" xmlns:rdf="http://www.w3.org/1999/02/22-rdf-syntax-ns#" xmlns:vCard="http://www.w3.org/2001/vcard-rdf/3.0#" xmlns:vCard4="http://www.w3.org/2006/vcard/ns#">
<rdf:Description rdf:about="#meta_M_acngalacglcgal14acglcgalgluside_hs__91__c__93__">
<bqbiol:is>
<rdf:Bag>
<rdf:li rdf:resource="https://identifiers.org/inchi/InChI=1S/C71H122N4O41/c1-6-7-8-9-10-11-12-13-14-15-16-17-18-19-34(87)33(72-29(2)83)28-103-66-53(97)52(96)59(42(27-82)109-66)112-68-55(99)62(48(92)38(23-78)105-68)114-64-44(74-31(4)85)50(94)57(40(25-80)107-64)110-67-54(98)61(47(91)37(22-77)104-67)113-65-45(75-32(5)86)51(95)58(41(26-81)108-65)111-69-56(100)63(49(93)39(24-79)106-69)116-71(70(101)102)20-35(88)43(73-30(3)84)60(115-71)46(90)36(89)21-76/h18-19,33-69,76-82,87-100H,6-17,20-28H2,1-5H3,(H,72,83)(H,73,84)(H,74,85)(H,75,86)(H,101,102)/b19-18+/t33-,34+,35-,36+,37+,38+,39+,40+,41+,42+,43+,44+,45+,46+,47-,48-,49-,50+,51+,52+,53+,54+,55+,56+,57+,58+,59+,60+,61-,62-,63-,64-,65-,66+,67-,68-,69-,71-/m0/s1"/>
</rdf:Bag>
</bqbiol:is>
</rdf:Description>
</rdf:RDF>
</annotation>
</species>
<species boundaryCondition="false" compartment="g" constant="false" fbc:charge="-1" fbc:chemicalFormula="C69H118N4O40FULLRCO" hasOnlySubstanceUnits="false" id="M_acngalacglcgal14acglcgalgluside_hs__91__g__93__" metaid="meta_M_acngalacglcgal14acglcgalgluside_hs__91__g__93__" name="Vi3Neuac-Nlc6Cer">
<notes>
<html xmlns="http://www.w3.org/1999/xhtml">
<p>metKEGGID: G00088</p>
</html>
</notes>
<annotation>
<rdf:RDF xmlns:bqbiol="http://biomodels.net/biology-qualifiers/" xmlns:bqmodel="http://biomodels.net/model-qualifiers/" xmlns:dcterms="http://purl.org/dc/terms/" xmlns:rdf="http://www.w3.org/1999/02/22-rdf-syntax-ns#" xmlns:vCard="http://www.w3.org/2001/vcard-rdf/3.0#" xmlns:vCard4="http://www.w3.org/2006/vcard/ns#">
<rdf:Description rdf:about="#meta_M_acngalacglcgal14acglcgalgluside_hs__91__g__93__">
<bqbiol:is>
<rdf:Bag>
<rdf:li rdf:resource="https://identifiers.org/inchi/InChI=1S/C71H122N4O41/c1-6-7-8-9-10-11-12-13-14-15-16-17-18-19-34(87)33(72-29(2)83)28-103-66-53(97)52(96)59(42(27-82)109-66)112-68-55(99)62(48(92)38(23-78)105-68)114-64-44(74-31(4)85)50(94)57(40(25-80)107-64)110-67-54(98)61(47(91)37(22-77)104-67)113-65-45(75-32(5)86)51(95)58(41(26-81)108-65)111-69-56(100)63(49(93)39(24-79)106-69)116-71(70(101)102)20-35(88)43(73-30(3)84)60(115-71)46(90)36(89)21-76/h18-19,33-69,76-82,87-100H,6-17,20-28H2,1-5H3,(H,72,83)(H,73,84)(H,74,85)(H,75,86)(H,101,102)/b19-18+/t33-,34+,35-,36+,37+,38+,39+,40+,41+,42+,43+,44+,45+,46+,47-,48-,49-,50+,51+,52+,53+,54+,55+,56+,57+,58+,59+,60+,61-,62-,63-,64-,65-,66+,67-,68-,69-,71-/m0/s1"/>
</rdf:Bag>
</bqbiol:is>
</rdf:Description>
</rdf:RDF>
</annotation>
</species>
<species boundaryCondition="false" compartment="c" constant="false" fbc:charge="0" fbc:chemicalFormula="C8H15NO6" hasOnlySubstanceUnits="false" id="M_acmana__91__c__93__" metaid="meta_M_acmana__91__c__93__" name="N-Acetyl-D-Mannosamine">
<notes>
<html xmlns="http://www.w3.org/1999/xhtml">
<p>metInChIString: InChI=1S/C8H15NO6/c1-3(11)9-5-7(13)6(12)4(2-10)15-8(5)14/h4-8,10,12-14H,2H2,1H3,(H,9,11)/t4-,5+,6-,7-,8?/m1/s1</p>
</html>
</notes>
<annotation>
<rdf:RDF xmlns:bqbiol="http://biomodels.net/biology-qualifiers/" xmlns:bqmodel="http://biomodels.net/model-qualifiers/" xmlns:dcterms="http://purl.org/dc/terms/" xmlns:rdf="http://www.w3.org/1999/02/22-rdf-syntax-ns#" xmlns:vCard="http://www.w3.org/2001/vcard-rdf/3.0#" xmlns:vCard4="http://www.w3.org/2006/vcard/ns#">
<rdf:Description rdf:about="#meta_M_acmana__91__c__93__">
<bqbiol:is>
<rdf:Bag>
<rdf:li rdf:resource="https://identifiers.org/kegg.compound/C00645"/>
<rdf:li rdf:resource="https://identifiers.org/pubchem.compound/439281"/>
</rdf:Bag>
</bqbiol:is>
</rdf:Description>
</rdf:RDF>
</annotation>
</species>
<species boundaryCondition="false" compartment="m" constant="false" fbc:charge="-4" fbc:chemicalFormula="C26H40N7O17P3S" hasOnlySubstanceUnits="false" id="M_2mbcoa__91__m__93__" metaid="meta_M_2mbcoa__91__m__93__" name="2-Methylbutanoyl Coenzyme A">
<notes>
<html xmlns="http://www.w3.org/1999/xhtml">
<p>metInChIString: InChI=1S/C26H44N7O17P3S/c1-5-14(2)25(38)54-9-8-28-16(34)6-7-29-23(37)20(36)26(3,4)11-47-53(44,45)50-52(42,43)46-10-15-19(49-51(39,40)41)18(35)24(48-15)33-13-32-17-21(27)30-12-31-22(17)33/h12-15,18-20,24,35-36H,5-11H2,1-4H3,(H,28,34)(H,29,37)(H,42,43)(H,44,45)(H2,27,30,31)(H2,39,40,41)/p-4/t14?,15-,18-,19-,20+,24-/m1/s1</p>
</html>
</notes>
<annotation>
<rdf:RDF xmlns:bqbiol="http://biomodels.net/biology-qualifiers/" xmlns:bqmodel="http://biomodels.net/model-qualifiers/" xmlns:dcterms="http://purl.org/dc/terms/" xmlns:rdf="http://www.w3.org/1999/02/22-rdf-syntax-ns#" xmlns:vCard="http://www.w3.org/2001/vcard-rdf/3.0#" xmlns:vCard4="http://www.w3.org/2006/vcard/ns#">
<rdf:Description rdf:about="#meta_M_2mbcoa__91__m__93__">
<bqbiol:is>
<rdf:Bag>
<rdf:li rdf:resource="https://identifiers.org/hmdb/HMDB01041"/>
<rdf:li rdf:resource="https://identifiers.org/kegg.compound/C01033"/>
<rdf:li rdf:resource="https://identifiers.org/pubchem.compound/439371"/>
</rdf:Bag>
</bqbiol:is>
</rdf:Description>
</rdf:RDF>
</annotation>
</species>
<species boundaryCondition="false" compartment="m" constant="false" fbc:charge="-2" fbc:chemicalFormula="C27H31N9O15P2" hasOnlySubstanceUnits="false" id="M_fad__91__m__93__" metaid="meta_M_fad__91__m__93__" name="Flavin Adenine Dinucleotide Oxidized">
<annotation>
<rdf:RDF xmlns:bqbiol="http://biomodels.net/biology-qualifiers/" xmlns:bqmodel="http://biomodels.net/model-qualifiers/" xmlns:dcterms="http://purl.org/dc/terms/" xmlns:rdf="http://www.w3.org/1999/02/22-rdf-syntax-ns#" xmlns:vCard="http://www.w3.org/2001/vcard-rdf/3.0#" xmlns:vCard4="http://www.w3.org/2006/vcard/ns#">
<rdf:Description rdf:about="#meta_M_fad__91__m__93__">
<bqbiol:is>
<rdf:Bag>
<rdf:li rdf:resource="https://identifiers.org/hmdb/HMDB01248"/>
<rdf:li rdf:resource="https://identifiers.org/inchi/InChI=1S/C27H33N9O15P2/c1-10-3-12-13(4-11(10)2)35(24-18(32-12)25(42)34-27(43)33-24)5-14(37)19(39)15(38)6-48-52(44,45)51-53(46,47)49-7-16-20(40)21(41)26(50-16)36-9-31-17-22(28)29-8-30-23(17)36/h3-4,8-9,14-16,19-21,26,37-41H,5-7H2,1-2H3,(H,44,45)(H,46,47)(H2,28,29,30)(H,34,42,43)/p-2/t14-,15+,16+,19-,20+,21+,26+/m0/s1"/>
<rdf:li rdf:resource="https://identifiers.org/kegg.compound/C00016"/>
<rdf:li rdf:resource="https://identifiers.org/pubchem.compound/643975"/>
</rdf:Bag>
</bqbiol:is>
</rdf:Description>
</rdf:RDF>
</annotation>
</species>
<species boundaryCondition="false" compartment="m" constant="false" fbc:charge="-4" fbc:chemicalFormula="C26H38N7O17P3S" hasOnlySubstanceUnits="false" id="M_2mb2coa__91__m__93__" metaid="meta_M_2mb2coa__91__m__93__" name="2-Methylcrotonoyl Coenzyme A">
<annotation>
<rdf:RDF xmlns:bqbiol="http://biomodels.net/biology-qualifiers/" xmlns:bqmodel="http://biomodels.net/model-qualifiers/" xmlns:dcterms="http://purl.org/dc/terms/" xmlns:rdf="http://www.w3.org/1999/02/22-rdf-syntax-ns#" xmlns:vCard="http://www.w3.org/2001/vcard-rdf/3.0#" xmlns:vCard4="http://www.w3.org/2006/vcard/ns#">
<rdf:Description rdf:about="#meta_M_2mb2coa__91__m__93__">
<bqbiol:is>
<rdf:Bag>
<rdf:li rdf:resource="https://identifiers.org/hmdb/HMDB02054"/>
<rdf:li rdf:resource="https://identifiers.org/inchi/InChI=1/C26H42N7O17P3S/c1-5-14(2)25(38)54-9-8-28-16(34)6-7-29-23(37)20(36)26(3,4)11-47-53(44,45)50-52(42,43)46-10-15-19(49-51(39,40)41)18(35)24(48-15)33-13-32-17-21(27)30-12-31-22(17)33/h5,12-13,15,18-20,24,35-36H,6-11H2,1-4H3,(H,28,34)(H,29,37)(H,42,43)(H,44,45)(H2,27,30,31)(H2,39,40,41)/p-4/b14-5+/t15-,18-,19-,20+,24-/s2"/>
<rdf:li rdf:resource="https://identifiers.org/kegg.compound/C03345"/>
<rdf:li rdf:resource="https://identifiers.org/pubchem.compound/5280564"/>
</rdf:Bag>
</bqbiol:is>
</rdf:Description>
</rdf:RDF>
</annotation>
</species>
<species boundaryCondition="false" compartment="m" constant="false" fbc:charge="-2" fbc:chemicalFormula="C27H33N9O15P2" hasOnlySubstanceUnits="false" id="M_fadh2__91__m__93__" metaid="meta_M_fadh2__91__m__93__" name="Flavin Adenine Dinucleotide Reduced">
<annotation>
<rdf:RDF xmlns:bqbiol="http://biomodels.net/biology-qualifiers/" xmlns:bqmodel="http://biomodels.net/model-qualifiers/" xmlns:dcterms="http://purl.org/dc/terms/" xmlns:rdf="http://www.w3.org/1999/02/22-rdf-syntax-ns#" xmlns:vCard="http://www.w3.org/2001/vcard-rdf/3.0#" xmlns:vCard4="http://www.w3.org/2006/vcard/ns#">
<rdf:Description rdf:about="#meta_M_fadh2__91__m__93__">
<bqbiol:is>
<rdf:Bag>
<rdf:li rdf:resource="https://identifiers.org/hmdb/HMDB01197"/>
<rdf:li rdf:resource="https://identifiers.org/inchi/InChI=1S/C27H35N9O15P2/c1-10-3-12-13(4-11(10)2)35(24-18(32-12)25(42)34-27(43)33-24)5-14(37)19(39)15(38)6-48-52(44,45)51-53(46,47)49-7-16-20(40)21(41)26(50-16)36-9-31-17-22(28)29-8-30-23(17)36/h3-4,8-9,14-16,19-21,26,32,37-41H,5-7H2,1-2H3,(H,44,45)(H,46,47)(H2,28,29,30)(H2,33,34,42,43)/p-2/t14-,15+,16+,19-,20+,21+,26+/m0/s1"/>
<rdf:li rdf:resource="https://identifiers.org/kegg.compound/C01352"/>
<rdf:li rdf:resource="https://identifiers.org/pubchem.compound/446013"/>
</rdf:Bag>
</bqbiol:is>
</rdf:Description>
</rdf:RDF>
</annotation>
</species>
<species boundaryCondition="false" compartment="m" constant="false" fbc:charge="-4" fbc:chemicalFormula="C25H38N7O17P3S" hasOnlySubstanceUnits="false" id="M_btcoa__91__m__93__" metaid="meta_M_btcoa__91__m__93__" name="Butanoyl Coenzyme A">
<annotation>
<rdf:RDF xmlns:bqbiol="http://biomodels.net/biology-qualifiers/" xmlns:bqmodel="http://biomodels.net/model-qualifiers/" xmlns:dcterms="http://purl.org/dc/terms/" xmlns:rdf="http://www.w3.org/1999/02/22-rdf-syntax-ns#" xmlns:vCard="http://www.w3.org/2001/vcard-rdf/3.0#" xmlns:vCard4="http://www.w3.org/2006/vcard/ns#">
<rdf:Description rdf:about="#meta_M_btcoa__91__m__93__">
<bqbiol:is>
<rdf:Bag>
<rdf:li rdf:resource="https://identifiers.org/hmdb/HMDB01088"/>
<rdf:li rdf:resource="https://identifiers.org/inchi/InChI=1/C25H42N7O17P3S/c1-4-5-16(34)53-9-8-27-15(33)6-7-28-23(37)20(36)25(2,3)11-46-52(43,44)49-51(41,42)45-10-14-19(48-50(38,39)40)18(35)24(47-14)32-13-31-17-21(26)29-12-30-22(17)32/h12-14,18-20,24,35-36H,4-11H2,1-3H3,(H,27,33)(H,28,37)(H,41,42)(H,43,44)(H2,26,29,30)(H2,38,39,40)/p-4/t14-,18-,19-,20+,24-/s2"/>
<rdf:li rdf:resource="https://identifiers.org/kegg.compound/C00136"/>
<rdf:li rdf:resource="https://identifiers.org/pubchem.compound/265"/>
</rdf:Bag>
</bqbiol:is>
</rdf:Description>
</rdf:RDF>
</annotation>
</species>
<species boundaryCondition="false" compartment="m" constant="false" fbc:charge="-4" fbc:chemicalFormula="C26H40N7O17P3S" hasOnlySubstanceUnits="false" id="M_ivcoa__91__m__93__" metaid="meta_M_ivcoa__91__m__93__" name="Isovaleryl Coenzyme A">
<annotation>
<rdf:RDF xmlns:bqbiol="http://biomodels.net/biology-qualifiers/" xmlns:bqmodel="http://biomodels.net/model-qualifiers/" xmlns:dcterms="http://purl.org/dc/terms/" xmlns:rdf="http://www.w3.org/1999/02/22-rdf-syntax-ns#" xmlns:vCard="http://www.w3.org/2001/vcard-rdf/3.0#" xmlns:vCard4="http://www.w3.org/2006/vcard/ns#">
<rdf:Description rdf:about="#meta_M_ivcoa__91__m__93__">
<bqbiol:is>
<rdf:Bag>
<rdf:li rdf:resource="https://identifiers.org/hmdb/HMDB01113"/>
<rdf:li rdf:resource="https://identifiers.org/inchi/InChI=1/C26H44N7O17P3S/c1-14(2)9-17(35)54-8-7-28-16(34)5-6-29-24(38)21(37)26(3,4)11-47-53(44,45)50-52(42,43)46-10-15-20(49-51(39,40)41)19(36)25(48-15)33-13-32-18-22(27)30-12-31-23(18)33/h12-15,19-21,25,36-37H,5-11H2,1-4H3,(H,28,34)(H,29,38)(H,42,43)(H,44,45)(H2,27,30,31)(H2,39,40,41)/p-4/t15-,19-,20-,21+,25-/s2"/>
<rdf:li rdf:resource="https://identifiers.org/kegg.compound/C02939"/>
<rdf:li rdf:resource="https://identifiers.org/pubchem.compound/439855"/>
</rdf:Bag>
</bqbiol:is>
</rdf:Description>
</rdf:RDF>
</annotation>
</species>
<species boundaryCondition="false" compartment="m" constant="false" fbc:charge="-4" fbc:chemicalFormula="C26H38N7O17P3S" hasOnlySubstanceUnits="false" id="M_3mb2coa__91__m__93__" metaid="meta_M_3mb2coa__91__m__93__" name="3-Methylbut-2-Enoyl Coenzyme A">
<annotation>
<rdf:RDF xmlns:bqbiol="http://biomodels.net/biology-qualifiers/" xmlns:bqmodel="http://biomodels.net/model-qualifiers/" xmlns:dcterms="http://purl.org/dc/terms/" xmlns:rdf="http://www.w3.org/1999/02/22-rdf-syntax-ns#" xmlns:vCard="http://www.w3.org/2001/vcard-rdf/3.0#" xmlns:vCard4="http://www.w3.org/2006/vcard/ns#">
<rdf:Description rdf:about="#meta_M_3mb2coa__91__m__93__">
<bqbiol:is>
<rdf:Bag>
<rdf:li rdf:resource="https://identifiers.org/hmdb/HMDB01493"/>
<rdf:li rdf:resource="https://identifiers.org/inchi/InChI=1S/C26H42N7O17P3S/c1-14(2)9-17(35)54-8-7-28-16(34)5-6-29-24(38)21(37)26(3,4)11-47-53(44,45)50-52(42,43)46-10-15-20(49-51(39,40)41)19(36)25(48-15)33-13-32-18-22(27)30-12-31-23(18)33/h9,12-13,15,19-21,25,36-37H,5-8,10-11H2,1-4H3,(H,28,34)(H,29,38)(H,42,43)(H,44,45)(H2,27,30,31)(H2,39,40,41)/p-4/t15-,19-,20-,21+,25-/m1/s1"/>
<rdf:li rdf:resource="https://identifiers.org/kegg.compound/C03069"/>
<rdf:li rdf:resource="https://identifiers.org/pubchem.compound/439869"/>
</rdf:Bag>
</bqbiol:is>
</rdf:Description>
</rdf:RDF>
</annotation>
</species>
<species boundaryCondition="false" compartment="m" constant="false" fbc:charge="-4" fbc:chemicalFormula="C25H38N7O17P3S" hasOnlySubstanceUnits="false" id="M_ibcoa__91__m__93__" metaid="meta_M_ibcoa__91__m__93__" name="Isobutyryl Coenzyme A">
<annotation>
<rdf:RDF xmlns:bqbiol="http://biomodels.net/biology-qualifiers/" xmlns:bqmodel="http://biomodels.net/model-qualifiers/" xmlns:dcterms="http://purl.org/dc/terms/" xmlns:rdf="http://www.w3.org/1999/02/22-rdf-syntax-ns#" xmlns:vCard="http://www.w3.org/2001/vcard-rdf/3.0#" xmlns:vCard4="http://www.w3.org/2006/vcard/ns#">
<rdf:Description rdf:about="#meta_M_ibcoa__91__m__93__">
<bqbiol:is>
<rdf:Bag>
<rdf:li rdf:resource="https://identifiers.org/hmdb/HMDB01243"/>
<rdf:li rdf:resource="https://identifiers.org/inchi/InChI=1S/C25H42N7O17P3S/c1-13(2)24(37)53-8-7-27-15(33)5-6-28-22(36)19(35)25(3,4)10-46-52(43,44)49-51(41,42)45-9-14-18(48-50(38,39)40)17(34)23(47-14)32-12-31-16-20(26)29-11-30-21(16)32/h11-14,17-19,23,34-35H,5-10H2,1-4H3,(H,27,33)(H,28,36)(H,41,42)(H,43,44)(H2,26,29,30)(H2,38,39,40)/p-4/t14-,17-,18-,19+,23-/m1/s1"/>
<rdf:li rdf:resource="https://identifiers.org/kegg.compound/C00630"/>
<rdf:li rdf:resource="https://identifiers.org/pubchem.compound/3036931"/>
</rdf:Bag>
</bqbiol:is>
</rdf:Description>
</rdf:RDF>
</annotation>
</species>
<species boundaryCondition="false" compartment="m" constant="false" fbc:charge="-4" fbc:chemicalFormula="C25H36N7O17P3S" hasOnlySubstanceUnits="false" id="M_2mp2coa__91__m__93__" metaid="meta_M_2mp2coa__91__m__93__" name="2-Methylprop-2-Enoyl Coenzyme A">
<annotation>
<rdf:RDF xmlns:bqbiol="http://biomodels.net/biology-qualifiers/" xmlns:bqmodel="http://biomodels.net/model-qualifiers/" xmlns:dcterms="http://purl.org/dc/terms/" xmlns:rdf="http://www.w3.org/1999/02/22-rdf-syntax-ns#" xmlns:vCard="http://www.w3.org/2001/vcard-rdf/3.0#" xmlns:vCard4="http://www.w3.org/2006/vcard/ns#">
<rdf:Description rdf:about="#meta_M_2mp2coa__91__m__93__">
<bqbiol:is>
<rdf:Bag>
<rdf:li rdf:resource="https://identifiers.org/inchi/InChI=1S/C25H40N7O17P3S/c1-13(2)24(37)53-8-7-27-15(33)5-6-28-22(36)19(35)25(3,4)10-46-52(43,44)49-51(41,42)45-9-14-18(48-50(38,39)40)17(34)23(47-14)32-12-31-16-20(26)29-11-30-21(16)32/h11-12,14,17-19,23,34-35H,1,5-10H2,2-4H3,(H,27,33)(H,28,36)(H,41,42)(H,43,44)(H2,26,29,30)(H2,38,39,40)/p-4/t14-,17-,18-,19+,23-/m1/s1"/>
<rdf:li rdf:resource="https://identifiers.org/kegg.compound/C03460"/>
</rdf:Bag>
</bqbiol:is>
</rdf:Description>
</rdf:RDF>
</annotation>
</species>
<species boundaryCondition="false" compartment="x" constant="false" fbc:charge="0" fbc:chemicalFormula="O2" hasOnlySubstanceUnits="false" id="M_o2__91__x__93__" metaid="meta_M_o2__91__x__93__" name="Oxygen">
<annotation>
<rdf:RDF xmlns:bqbiol="http://biomodels.net/biology-qualifiers/" xmlns:bqmodel="http://biomodels.net/model-qualifiers/" xmlns:dcterms="http://purl.org/dc/terms/" xmlns:rdf="http://www.w3.org/1999/02/22-rdf-syntax-ns#" xmlns:vCard="http://www.w3.org/2001/vcard-rdf/3.0#" xmlns:vCard4="http://www.w3.org/2006/vcard/ns#">
<rdf:Description rdf:about="#meta_M_o2__91__x__93__">
<bqbiol:is>
<rdf:Bag>
<rdf:li rdf:resource="https://identifiers.org/hmdb/HMDB01377"/>
<rdf:li rdf:resource="https://identifiers.org/inchi/InChI=1S/O2/c1-2"/>
<rdf:li rdf:resource="https://identifiers.org/kegg.compound/C00007"/>
<rdf:li rdf:resource="https://identifiers.org/pubchem.compound/977"/>
</rdf:Bag>
</bqbiol:is>
</rdf:Description>
</rdf:RDF>
</annotation>
</species>
<species boundaryCondition="false" compartment="x" constant="false" fbc:charge="0" fbc:chemicalFormula="H2O2" hasOnlySubstanceUnits="false" id="M_h2o2__91__x__93__" metaid="meta_M_h2o2__91__x__93__" name="Hydrogen Peroxide">
<annotation>
<rdf:RDF xmlns:bqbiol="http://biomodels.net/biology-qualifiers/" xmlns:bqmodel="http://biomodels.net/model-qualifiers/" xmlns:dcterms="http://purl.org/dc/terms/" xmlns:rdf="http://www.w3.org/1999/02/22-rdf-syntax-ns#" xmlns:vCard="http://www.w3.org/2001/vcard-rdf/3.0#" xmlns:vCard4="http://www.w3.org/2006/vcard/ns#">
<rdf:Description rdf:about="#meta_M_h2o2__91__x__93__">
<bqbiol:is>
<rdf:Bag>
<rdf:li rdf:resource="https://identifiers.org/hmdb/HMDB03125"/>
<rdf:li rdf:resource="https://identifiers.org/inchi/InChI=1S/H2O2/c1-2/h1-2H"/>
<rdf:li rdf:resource="https://identifiers.org/kegg.compound/C00027"/>
<rdf:li rdf:resource="https://identifiers.org/pubchem.compound/784"/>
</rdf:Bag>
</bqbiol:is>
</rdf:Description>
</rdf:RDF>
</annotation>
</species>
<species boundaryCondition="false" compartment="x" constant="false" fbc:charge="-4" fbc:chemicalFormula="C37H60N7O17P3S" hasOnlySubstanceUnits="false" id="M_hdd2coa__91__x__93__" metaid="meta_M_hdd2coa__91__x__93__" name="Trans-Hexadec-2-Enoyl Coenzyme A">
<annotation>
<rdf:RDF xmlns:bqbiol="http://biomodels.net/biology-qualifiers/" xmlns:bqmodel="http://biomodels.net/model-qualifiers/" xmlns:dcterms="http://purl.org/dc/terms/" xmlns:rdf="http://www.w3.org/1999/02/22-rdf-syntax-ns#" xmlns:vCard="http://www.w3.org/2001/vcard-rdf/3.0#" xmlns:vCard4="http://www.w3.org/2006/vcard/ns#">
<rdf:Description rdf:about="#meta_M_hdd2coa__91__x__93__">
<bqbiol:is>
<rdf:Bag>
<rdf:li rdf:resource="https://identifiers.org/hmdb/HMDB06533"/>
<rdf:li rdf:resource="https://identifiers.org/inchi/InChI=1/C37H64N7O17P3S/c1-4-5-6-7-8-9-10-11-12-13-14-15-16-17-28(46)65-21-20-39-27(45)18-19-40-35(49)32(48)37(2,3)23-58-64(55,56)61-63(53,54)57-22-26-31(60-62(50,51)52)30(47)36(59-26)44-25-43-29-33(38)41-24-42-34(29)44/h16-17,24-26,30-32,36,47-48H,4-15,18-23H2,1-3H3,(H,39,45)(H,40,49)(H,53,54)(H,55,56)(H2,38,41,42)(H2,50,51,52)/p-4/b17-16+/t26-,30-,31-,32+,36-/s2"/>
<rdf:li rdf:resource="https://identifiers.org/kegg.compound/C05272"/>
<rdf:li rdf:resource="https://identifiers.org/pubchem.compound/46173176"/>
</rdf:Bag>
</bqbiol:is>
</rdf:Description>
</rdf:RDF>
</annotation>
</species>
<species boundaryCondition="false" compartment="c" constant="false" fbc:charge="0" fbc:chemicalFormula="C7H14N2O3" hasOnlySubstanceUnits="false" id="M_acorn__91__c__93__" metaid="meta_M_acorn__91__c__93__" name="N(2)-Acetyl-L-Ornithine">
<annotation>
<rdf:RDF xmlns:bqbiol="http://biomodels.net/biology-qualifiers/" xmlns:bqmodel="http://biomodels.net/model-qualifiers/" xmlns:dcterms="http://purl.org/dc/terms/" xmlns:rdf="http://www.w3.org/1999/02/22-rdf-syntax-ns#" xmlns:vCard="http://www.w3.org/2001/vcard-rdf/3.0#" xmlns:vCard4="http://www.w3.org/2006/vcard/ns#">
<rdf:Description rdf:about="#meta_M_acorn__91__c__93__">
<bqbiol:is>
<rdf:Bag>
<rdf:li rdf:resource="https://identifiers.org/hmdb/HMDB03357"/>
<rdf:li rdf:resource="https://identifiers.org/inchi/InChI=1S/C7H14N2O3/c1-5(10)9-6(7(11)12)3-2-4-8/h6H,2-4,8H2,1H3,(H,9,10)(H,11,12)/t6-/m0/s1"/>
<rdf:li rdf:resource="https://identifiers.org/kegg.compound/C00437"/>
<rdf:li rdf:resource="https://identifiers.org/pubchem.compound/439232"/>
</rdf:Bag>
</bqbiol:is>
</rdf:Description>
</rdf:RDF>
</annotation>
</species>
<species boundaryCondition="false" compartment="c" constant="false" fbc:charge="1" fbc:chemicalFormula="C5H13N2O2" hasOnlySubstanceUnits="false" id="M_orn__91__c__93__" metaid="meta_M_orn__91__c__93__" name="Ornithine">
<annotation>
<rdf:RDF xmlns:bqbiol="http://biomodels.net/biology-qualifiers/" xmlns:bqmodel="http://biomodels.net/model-qualifiers/" xmlns:dcterms="http://purl.org/dc/terms/" xmlns:rdf="http://www.w3.org/1999/02/22-rdf-syntax-ns#" xmlns:vCard="http://www.w3.org/2001/vcard-rdf/3.0#" xmlns:vCard4="http://www.w3.org/2006/vcard/ns#">
<rdf:Description rdf:about="#meta_M_orn__91__c__93__">
<bqbiol:is>
<rdf:Bag>
<rdf:li rdf:resource="https://identifiers.org/hmdb/HMDB00214"/>
<rdf:li rdf:resource="https://identifiers.org/inchi/InChI=1S/C5H12N2O2/c6-3-1-2-4(7)5(8)9/h4H,1-3,6-7H2,(H,8,9)/p+1/t4-/m0/s1"/>
<rdf:li rdf:resource="https://identifiers.org/kegg.compound/C00077"/>
<rdf:li rdf:resource="https://identifiers.org/pubchem.compound/6262"/>
</rdf:Bag>
</bqbiol:is>
</rdf:Description>
</rdf:RDF>
</annotation>
</species>
<species boundaryCondition="false" compartment="m" constant="false" fbc:charge="-3" fbc:chemicalFormula="C6H5O7" hasOnlySubstanceUnits="false" id="M_cit__91__m__93__" metaid="meta_M_cit__91__m__93__" name="Citrate">
<annotation>
<rdf:RDF xmlns:bqbiol="http://biomodels.net/biology-qualifiers/" xmlns:bqmodel="http://biomodels.net/model-qualifiers/" xmlns:dcterms="http://purl.org/dc/terms/" xmlns:rdf="http://www.w3.org/1999/02/22-rdf-syntax-ns#" xmlns:vCard="http://www.w3.org/2001/vcard-rdf/3.0#" xmlns:vCard4="http://www.w3.org/2006/vcard/ns#">
<rdf:Description rdf:about="#meta_M_cit__91__m__93__">
<bqbiol:is>
<rdf:Bag>
<rdf:li rdf:resource="https://identifiers.org/hmdb/HMDB00094"/>
<rdf:li rdf:resource="https://identifiers.org/inchi/InChI=1S/C6H8O7/c7-3(8)1-6(13,5(11)12)2-4(9)10/h13H,1-2H2,(H,7,8)(H,9,10)(H,11,12)/p-3"/>
<rdf:li rdf:resource="https://identifiers.org/kegg.compound/C00158"/>
<rdf:li rdf:resource="https://identifiers.org/pubchem.compound/311"/>
</rdf:Bag>
</bqbiol:is>
</rdf:Description>
</rdf:RDF>
</annotation>
</species>
<species boundaryCondition="false" compartment="m" constant="false" fbc:charge="-3" fbc:chemicalFormula="C6H5O7" hasOnlySubstanceUnits="false" id="M_icit__91__m__93__" metaid="meta_M_icit__91__m__93__" name="Isocitric Acid">
<annotation>
<rdf:RDF xmlns:bqbiol="http://biomodels.net/biology-qualifiers/" xmlns:bqmodel="http://biomodels.net/model-qualifiers/" xmlns:dcterms="http://purl.org/dc/terms/" xmlns:rdf="http://www.w3.org/1999/02/22-rdf-syntax-ns#" xmlns:vCard="http://www.w3.org/2001/vcard-rdf/3.0#" xmlns:vCard4="http://www.w3.org/2006/vcard/ns#">
<rdf:Description rdf:about="#meta_M_icit__91__m__93__">
<bqbiol:is>
<rdf:Bag>
<rdf:li rdf:resource="https://identifiers.org/hmdb/HMDB00193"/>
<rdf:li rdf:resource="https://identifiers.org/inchi/InChI=1/C6H8O7/c7-3(8)1-2(5(10)11)4(9)6(12)13/h2,4,9H,1H2,(H,7,8)(H,10,11)(H,12,13)/p-3"/>
<rdf:li rdf:resource="https://identifiers.org/kegg.compound/C00311"/>
<rdf:li rdf:resource="https://identifiers.org/pubchem.compound/1198"/>
</rdf:Bag>
</bqbiol:is>
</rdf:Description>
</rdf:RDF>
</annotation>
</species>
<species boundaryCondition="false" compartment="x" constant="false" fbc:charge="-2" fbc:chemicalFormula="C27H31N9O15P2" hasOnlySubstanceUnits="false" id="M_fad__91__x__93__" metaid="meta_M_fad__91__x__93__" name="Flavin Adenine Dinucleotide Oxidized">
<annotation>
<rdf:RDF xmlns:bqbiol="http://biomodels.net/biology-qualifiers/" xmlns:bqmodel="http://biomodels.net/model-qualifiers/" xmlns:dcterms="http://purl.org/dc/terms/" xmlns:rdf="http://www.w3.org/1999/02/22-rdf-syntax-ns#" xmlns:vCard="http://www.w3.org/2001/vcard-rdf/3.0#" xmlns:vCard4="http://www.w3.org/2006/vcard/ns#">
<rdf:Description rdf:about="#meta_M_fad__91__x__93__">
<bqbiol:is>
<rdf:Bag>
<rdf:li rdf:resource="https://identifiers.org/hmdb/HMDB01248"/>
<rdf:li rdf:resource="https://identifiers.org/inchi/InChI=1S/C27H33N9O15P2/c1-10-3-12-13(4-11(10)2)35(24-18(32-12)25(42)34-27(43)33-24)5-14(37)19(39)15(38)6-48-52(44,45)51-53(46,47)49-7-16-20(40)21(41)26(50-16)36-9-31-17-22(28)29-8-30-23(17)36/h3-4,8-9,14-16,19-21,26,37-41H,5-7H2,1-2H3,(H,44,45)(H,46,47)(H2,28,29,30)(H,34,42,43)/p-2/t14-,15+,16+,19-,20+,21+,26+/m0/s1"/>
<rdf:li rdf:resource="https://identifiers.org/kegg.compound/C00016"/>
<rdf:li rdf:resource="https://identifiers.org/pubchem.compound/643975"/>
</rdf:Bag>
</bqbiol:is>
</rdf:Description>
</rdf:RDF>
</annotation>
</species>
<species boundaryCondition="false" compartment="x" constant="false" fbc:charge="-2" fbc:chemicalFormula="C27H33N9O15P2" hasOnlySubstanceUnits="false" id="M_fadh2__91__x__93__" metaid="meta_M_fadh2__91__x__93__" name="Flavin Adenine Dinucleotide Reduced">
<annotation>
<rdf:RDF xmlns:bqbiol="http://biomodels.net/biology-qualifiers/" xmlns:bqmodel="http://biomodels.net/model-qualifiers/" xmlns:dcterms="http://purl.org/dc/terms/" xmlns:rdf="http://www.w3.org/1999/02/22-rdf-syntax-ns#" xmlns:vCard="http://www.w3.org/2001/vcard-rdf/3.0#" xmlns:vCard4="http://www.w3.org/2006/vcard/ns#">
<rdf:Description rdf:about="#meta_M_fadh2__91__x__93__">
<bqbiol:is>
<rdf:Bag>
<rdf:li rdf:resource="https://identifiers.org/hmdb/HMDB01197"/>
<rdf:li rdf:resource="https://identifiers.org/inchi/InChI=1S/C27H35N9O15P2/c1-10-3-12-13(4-11(10)2)35(24-18(32-12)25(42)34-27(43)33-24)5-14(37)19(39)15(38)6-48-52(44,45)51-53(46,47)49-7-16-20(40)21(41)26(50-16)36-9-31-17-22(28)29-8-30-23(17)36/h3-4,8-9,14-16,19-21,26,32,37-41H,5-7H2,1-2H3,(H,44,45)(H,46,47)(H2,28,29,30)(H2,33,34,42,43)/p-2/t14-,15+,16+,19-,20+,21+,26+/m0/s1"/>
<rdf:li rdf:resource="https://identifiers.org/kegg.compound/C01352"/>
<rdf:li rdf:resource="https://identifiers.org/pubchem.compound/446013"/>
</rdf:Bag>
</bqbiol:is>
</rdf:Description>
</rdf:RDF>
</annotation>
</species>
<species boundaryCondition="false" compartment="x" constant="false" fbc:charge="-4" fbc:chemicalFormula="C48H74N7O19P3S" hasOnlySubstanceUnits="false" id="M_dhcholoylcoa__91__x__93__" metaid="meta_M_dhcholoylcoa__91__x__93__" name="3Alpha,7Alpha-Dihydroxy-5Beta-Cholest-24-Enoyl Coenzyme A">
<annotation>
<rdf:RDF xmlns:bqbiol="http://biomodels.net/biology-qualifiers/" xmlns:bqmodel="http://biomodels.net/model-qualifiers/" xmlns:dcterms="http://purl.org/dc/terms/" xmlns:rdf="http://www.w3.org/1999/02/22-rdf-syntax-ns#" xmlns:vCard="http://www.w3.org/2001/vcard-rdf/3.0#" xmlns:vCard4="http://www.w3.org/2006/vcard/ns#">
<rdf:Description rdf:about="#meta_M_dhcholoylcoa__91__x__93__">
<bqbiol:is>
<rdf:Bag>
<rdf:li rdf:resource="https://identifiers.org/inchi/InChI=1S/C48H78N7O19P3S/c1-26(30-10-11-31-36-32(13-16-48(30,31)6)47(5)15-12-29(56)20-28(47)21-33(36)57)8-7-9-27(2)45(62)78-19-18-50-35(58)14-17-51-43(61)40(60)46(3,4)23-71-77(68,69)74-76(66,67)70-22-34-39(73-75(63,64)65)38(59)44(72-34)55-25-54-37-41(49)52-24-53-42(37)55/h9,24-26,28-34,36,38-40,44,56-57,59-60H,7-8,10-23H2,1-6H3,(H,50,58)(H,51,61)(H,66,67)(H,68,69)(H2,49,52,53)(H2,63,64,65)/p-4/t26-,28+,29-,30-,31+,32+,33-,34-,36+,38-,39-,40+,44-,47+,48-/m1/s1"/>
<rdf:li rdf:resource="https://identifiers.org/kegg.compound/C05447"/>
<rdf:li rdf:resource="https://identifiers.org/pubchem.compound/5280796"/>
</rdf:Bag>
</bqbiol:is>
</rdf:Description>
</rdf:RDF>
</annotation>
</species>
<species boundaryCondition="false" compartment="x" constant="false" fbc:charge="-4" fbc:chemicalFormula="C48H76N7O20P3S" hasOnlySubstanceUnits="false" id="M_thcholoylcoa__91__x__93__" metaid="meta_M_thcholoylcoa__91__x__93__" name="3Alpha,7Alpha,24-Trihydroxy-5Beta-Cholestanoyl Coenzyme A">
<notes>
<html xmlns="http://www.w3.org/1999/xhtml">
<p>metInChIString: InChI=1S/C48H80N7O20P3S/c1-25(29-8-9-30-36-31(12-15-48(29,30)6)47(5)14-11-28(56)19-27(47)20-33(36)58)7-10-32(57)26(2)45(63)79-18-17-50-35(59)13-16-51-43(62)40(61)46(3,4)22-72-78(69,70)75-77(67,68)71-21-34-39(74-76(64,65)66)38(60)44(73-34)55-24-54-37-41(49)52-23-53-42(37)55/h23-34,36,38-40,44,56-58,60-61H,7-22H2,1-6H3,(H,50,59)(H,51,62)(H,67,68)(H,69,70)(H2,49,52,53)(H2,64,65,66)/p-4/t25-,26?,27+,28-,29-,30+,31+,32?,33-,34-,36+,38-,39-,40+,44-,47+,48-/m1/s1</p>
</html>
</notes>
<annotation>
<rdf:RDF xmlns:bqbiol="http://biomodels.net/biology-qualifiers/" xmlns:bqmodel="http://biomodels.net/model-qualifiers/" xmlns:dcterms="http://purl.org/dc/terms/" xmlns:rdf="http://www.w3.org/1999/02/22-rdf-syntax-ns#" xmlns:vCard="http://www.w3.org/2001/vcard-rdf/3.0#" xmlns:vCard4="http://www.w3.org/2006/vcard/ns#">
<rdf:Description rdf:about="#meta_M_thcholoylcoa__91__x__93__">
<bqbiol:is>
<rdf:Bag>
<rdf:li rdf:resource="https://identifiers.org/kegg.compound/C05448"/>
<rdf:li rdf:resource="https://identifiers.org/pubchem.compound/46224536"/>
</rdf:Bag>
</bqbiol:is>
</rdf:Description>
</rdf:RDF>
</annotation>
</species>
<species boundaryCondition="false" compartment="x" constant="false" fbc:charge="0" fbc:chemicalFormula="H2O" hasOnlySubstanceUnits="false" id="M_h2o__91__x__93__" metaid="meta_M_h2o__91__x__93__" name="Water">
<annotation>
<rdf:RDF xmlns:bqbiol="http://biomodels.net/biology-qualifiers/" xmlns:bqmodel="http://biomodels.net/model-qualifiers/" xmlns:dcterms="http://purl.org/dc/terms/" xmlns:rdf="http://www.w3.org/1999/02/22-rdf-syntax-ns#" xmlns:vCard="http://www.w3.org/2001/vcard-rdf/3.0#" xmlns:vCard4="http://www.w3.org/2006/vcard/ns#">
<rdf:Description rdf:about="#meta_M_h2o__91__x__93__">
<bqbiol:is>
<rdf:Bag>
<rdf:li rdf:resource="https://identifiers.org/hmdb/HMDB02111"/>
<rdf:li rdf:resource="https://identifiers.org/inchi/InChI=1S/H2O/h1H2"/>
<rdf:li rdf:resource="https://identifiers.org/kegg.compound/C00001"/>
<rdf:li rdf:resource="https://identifiers.org/pubchem.compound/962"/>
</rdf:Bag>
</bqbiol:is>
</rdf:Description>
</rdf:RDF>
</annotation>
</species>
<species boundaryCondition="false" compartment="x" constant="false" fbc:charge="-4" fbc:chemicalFormula="C48H76N7O20P3S" hasOnlySubstanceUnits="false" id="M_cholcoas__91__x__93__" metaid="meta_M_cholcoas__91__x__93__" name="(25S)-3Alpha,7Alpha,12Alpha-Trihydroxy-5Beta-Cholestan-26-Oyl Coenzyme A">
<notes>
<html xmlns="http://www.w3.org/1999/xhtml">
<p>metInChIString: InChI=1S/C48H80N7O20P3S/c1-25(29-10-11-30-36-31(20-34(58)48(29,30)6)47(5)14-12-28(56)18-27(47)19-32(36)57)8-7-9-26(2)45(63)79-17-16-50-35(59)13-15-51-43(62)40(61)46(3,4)22-72-78(69,70)75-77(67,68)71-21-33-39(74-76(64,65)66)38(60)44(73-33)55-24-54-37-41(49)52-23-53-42(37)55/h23-34,36,38-40,44,56-58,60-61H,7-22H2,1-6H3,(H,50,59)(H,51,62)(H,67,68)(H,69,70)(H2,49,52,53)(H2,64,65,66)/p-4/t25-,26?,27+,28-,29-,30+,31+,32-,33-,34+,36+,38-,39-,40+,44-,47+,48-/m1/s1</p>
</html>
</notes>
<annotation>
<rdf:RDF xmlns:bqbiol="http://biomodels.net/biology-qualifiers/" xmlns:bqmodel="http://biomodels.net/model-qualifiers/" xmlns:dcterms="http://purl.org/dc/terms/" xmlns:rdf="http://www.w3.org/1999/02/22-rdf-syntax-ns#" xmlns:vCard="http://www.w3.org/2001/vcard-rdf/3.0#" xmlns:vCard4="http://www.w3.org/2006/vcard/ns#">
<rdf:Description rdf:about="#meta_M_cholcoas__91__x__93__">
<bqbiol:is>
<rdf:Bag>
<rdf:li rdf:resource="https://identifiers.org/kegg.compound/C17343"/>
<rdf:li rdf:resource="https://identifiers.org/pubchem.compound/15942888"/>
</rdf:Bag>
</bqbiol:is>
</rdf:Description>
</rdf:RDF>
</annotation>
</species>
<species boundaryCondition="false" compartment="x" constant="false" fbc:charge="-4" fbc:chemicalFormula="C48H74N7O20P3S" hasOnlySubstanceUnits="false" id="M_cholcoads__91__x__93__" metaid="meta_M_cholcoads__91__x__93__" name="3Alpha,7Alpha,12Alpha-Trihydroxy-5Beta-Cholest-24-Enoyl Coenzyme A">
<annotation>
<rdf:RDF xmlns:bqbiol="http://biomodels.net/biology-qualifiers/" xmlns:bqmodel="http://biomodels.net/model-qualifiers/" xmlns:dcterms="http://purl.org/dc/terms/" xmlns:rdf="http://www.w3.org/1999/02/22-rdf-syntax-ns#" xmlns:vCard="http://www.w3.org/2001/vcard-rdf/3.0#" xmlns:vCard4="http://www.w3.org/2006/vcard/ns#">
<rdf:Description rdf:about="#meta_M_cholcoads__91__x__93__">
<bqbiol:is>
<rdf:Bag>
<rdf:li rdf:resource="https://identifiers.org/hmdb/HMDB06889"/>
<rdf:li rdf:resource="https://identifiers.org/inchi/InChI=1S/C48H78N7O20P3S/c1-25(29-10-11-30-36-31(20-34(58)48(29,30)6)47(5)14-12-28(56)18-27(47)19-32(36)57)8-7-9-26(2)45(63)79-17-16-50-35(59)13-15-51-43(62)40(61)46(3,4)22-72-78(69,70)75-77(67,68)71-21-33-39(74-76(64,65)66)38(60)44(73-33)55-24-54-37-41(49)52-23-53-42(37)55/h9,23-25,27-34,36,38-40,44,56-58,60-61H,7-8,10-22H2,1-6H3,(H,50,59)(H,51,62)(H,67,68)(H,69,70)(H2,49,52,53)(H2,64,65,66)/p-4/t25-,27+,28-,29-,30+,31+,32-,33-,34+,36+,38-,39-,40+,44-,47+,48-/m1/s1"/>
<rdf:li rdf:resource="https://identifiers.org/kegg.compound/C05460"/>
<rdf:li rdf:resource="https://identifiers.org/pubchem.compound/5280797"/>
</rdf:Bag>
</bqbiol:is>
</rdf:Description>
</rdf:RDF>
</annotation>
</species>
[truncated: 17,931,513 more chars]
