# Supplementary material for: Cell‐specific genome‐scale metabolic modeling of SARS‐CoV‐2‐infected lung to identify antiviral enzymes
Source: FEBS Open Bio. 2023 Sep 30;13(12):2172–86. doi: 10.1002/2211-5463.13710 (PMC10699103; doi:10.1002/2211-5463.13710)
Supplement: Supplementary file 6 — Table S7. Optimal combinations of two‐target enzymes with a viral biomass reaction that includes the stoichiometry of lipids. Table S8. Optimal combinations of two‐target enzymes with a viral biomass reaction that does not include the stoichiometry of lipids. [file FEB4-13-2172-s001.xlsx]

## Sheet: VBOF included Lipids
Item	Target-1	protein_name		Reg_Status	Target-2	protein_name	Reg_Status	CVG_TR	CVG_PH	MDG_TP	ATP	VBOF
1	FH	fumarate hydratase		2	UQCR11	ubiquinol-cytochrome c reductase, complex III subunit XI	3	1	1	0.5771	38	0
2	SULT2A1	sulfotransferase family 2A member 1		2	PTPMT1	protein tyrosine phosphatase mitochondrial 1	3	1	1	0.5569	38	0
3	CRLS1	cardiolipin synthase 1		3	FH	fumarate hydratase	2	1	1	0.556	38	0
4	ACOX1	acyl-CoA oxidase 1		2	SLC2A13	solute carrier family 2 member 13	3	1	1	0.5559	38	0
5	DHODH	dihydroorotate dehydrogenase (quinone)		3	MOXD1	monooxygenase DBH like 1	2	1	1	0.5525	38	0
6	RPIA	ribose 5-phosphate isomerase A		3	(CTPS1, CTPS2)§	CTP synthase 1	3	1	1	0.5524	38	0
7	DHODH	dihydroorotate dehydrogenase (quinone)		2	SLC2A13	solute carrier family 2 member 13	3	1	1	0.5461	38	0
8	UEVLD	UEV and lactate/malate dehyrogenase domains		3	CRLS1	cardiolipin synthase 1	3	1	1	0.5457	38	0
9	UMPS	uridine monophosphate synthetase		3	DLST	dihydrolipoamide S-succinyltransferase	2	1	1	0.5432	38	0
10	PTPMT1	protein tyrosine phosphatase mitochondrial 1		3	(PGK1, PGK2, MIA3)§	phosphoglycerate kinase 1	2	1	1	0.5379	38	0
11	CRLS1	cardiolipin synthase 1		3	(CTPS1, CTPS2)§	CTP synthase 1	2	1	1	0.5376	38	0
12	FUT1	fucosyltransferase 1 (H blood group)		2	PGS1	phosphatidylglycerophosphate synthase 1	3	1	1	0.5371	38	0
13	SLC2A13	solute carrier family 2 member 13		3	(CTPS1, CTPS2)	CTP synthase 1	2	1	1	0.5364	38	0
14	KDSR	3-ketodihydrosphingosine reductase		3	HADHA	hydroxyacyl-CoA dehydrogenase trifunctional multienzyme complex subunit alpha	3	1	1	0.5358	38	0
15	B4GALT2	beta-1,4-galactosyltransferase 2		3	(SPTLC1, SPTLC2, SPTLC3)*	serine palmitoyltransferase long chain base subunit 1	3	1	1	0.534	38	0
16	PGS1	phosphatidylglycerophosphate synthase 1		3	PTDSS1	phosphatidylserine synthase 1	3	1	1	0.534	38	0
17	CAD	carbamoyl-phosphate synthetase 2, aspartate transcarbamylase, and dihydroorotase		3	PGS1	phosphatidylglycerophosphate synthase 1	2	1	1	0.5323	38	0
18	UMPS	uridine monophosphate synthetase		3	(SPTLC1, SPTLC2, SPTLC3)*	serine palmitoyltransferase long chain base subunit 1	2	1	1	0.5274	38	0
19	KDSR	3-ketodihydrosphingosine reductase		2	UMPS	uridine monophosphate synthetase	3	1	1	0.5274	38	0
20	SLC2A13	solute carrier family 2 member 13		3	PTPMT1	protein tyrosine phosphatase mitochondrial 1	2	1	1	0.5229	38	0
21	SLC27A4	solute carrier family 27 member 4		3	RPIA	ribose 5-phosphate isomerase A	3	1	1	0.5185	38	0
22	GCSH	glycine cleavage system protein H		3	PTDSS1	phosphatidylserine synthase 1	3	1	1	0.5169	38	0
23		choline/ethanolamine phosphotransferase 1		2	CRLS1	cardiolipin synthase 1	3	1	1	0.5002	38	0
24	SLC2A13	solute carrier family 2 member 13		3	(GMPR2, GMPR)§	guanosine monophosphate reductase 2	3	1	1	0.4967	38	0
25	SLC2A13	solute carrier family 2 member 13		3	HMGCR	3-hydroxy-3-methylglutaryl-CoA reductase	3	1	1	0.4955	38	0
26	HMGCS1	3-hydroxy-3-methylglutaryl-CoA synthase 1		3	(CTPS1, CTPS2)	CTP synthase 1	3	1	1	0.4928	38	0
27	(CEPT1, SELENOI)©	choline/ethanolamine phosphotransferase 1		2	UMPS	uridine monophosphate synthetase	3	1	1	0.4833	38	0
28	DHODH	dihydroorotate dehydrogenase (quinone)		3	(PLD2, PLD1, PLD3, PLD6)©	phospholipase D2	3	1	1	0.4782	38	0
29	PGS1	phosphatidylglycerophosphate synthase 1		3	(ENO1, ENO2, ENO3)§	enolase 1	2	1	1	0.4657	38	0
30	SLC2A13	solute carrier family 2 member 13		3	(GAPDH, GPADHS)§	glyceraldehyde-3-phosphate dehydrogenase	2	1	1	0.4616	38	0
31	CMPK1	cytidine/uridine monophosphate kinase 1		3	NME3	NME/NM23 nucleoside diphosphate kinase 3	3	1	1	0.4377	38	0
32	CMPK1	cytidine/uridine monophosphate kinase 1		3	FH	fumarate hydratase	2	1	1	0.4259	38	0
33	SLC7A8	solute carrier family 7 member 8		3	(CTPS1, CTPS2)§	CTP synthase 1	3	0.991	1	0.5684	37.545	0
34	PGS1	phosphatidylglycerophosphate synthase 1		2	(CTPS1, CTPS2)§	CTP synthase 1	3	0.9764	1	0.5688	36.802	0
35	CRLS1	cardiolipin synthase 1		3	(GMPR2, GMPR)§	guanosine monophosphate reductase 2	2	0.9764	1	0.4965	36.802	0
36	HMGCS1	3-hydroxy-3-methylglutaryl-CoA synthase 1		3	PTDSS1	phosphatidylserine synthase 1	3	0.9764	1	0.481	36.802	0
37	CRLS1	cardiolipin synthase 1		3	(BPGM, PGAM1, PGAM2)§	bisphosphoglycerate mutase	3	0.9764	1	0.4725	36.802	0
38	SLC2A13	solute carrier family 2 member 13		3	(ENO1, ENO2, ENO3)§	enolase 1	3	0.9764	1	0.4276	36.802	0
39	CAD	carbamoyl-phosphate synthetase 2, aspartate transcarbamylase, and dihydroorotase		3	(GAPDH, GPADHS)§	glyceraldehyde-3-phosphate dehydrogenase	3	0.9764	1	0.4025	36.802	0
40	CAD	carbamoyl-phosphate synthetase 2, aspartate transcarbamylase, and dihydroorotase		3	(PGK1, PGK2, MIA3)§	phosphoglycerate kinase 1	3	0.9334	1	0.44	34.6232	0

## Sheet: VBOF without viral lipids
Item	Target-1	protein_name		Reg_Status	Target-2	protein_name		Reg_Status	CVG_TR	CVG_PH	MDG_TP	ATP	VBOF
1	(ELOVL2, ELOVL4, ELVOL5, ELOVL6)§	ELOVL fatty acid elongase 4		2	(CTPS1, CTPS2)§	CTP synthase 1		3	1	1	0.5644	38	0
2	CAD	carbamoyl-phosphate synthetase 2, aspartate transcarbamylase, and dihydroorotase		3	HAO1	hydroxyacid oxidase 1		2	1	1	0.5356	38	0
3	SLCO1B3	solute carrier organic anion transporter family member 1B3		3	UMPS	uridine monophosphate synthetase		3	1	1	0.5291	38	0
4	DHODH	dihydroorotate dehydrogenase (quinone)		3	ECHS1	enoyl-CoA hydratase, short chain 1		2	1	1	0.5166	38	0
5	CAD	carbamoyl-phosphate synthetase 2, aspartate transcarbamylase, and dihydroorotase		3	FH	fumarate hydratase		2	1	1	0.5155	38	0
6	CRLS1	cardiolipin synthase 1		2	UMPS	uridine monophosphate synthetase		3	1	1	0.5142	38	0
7	FH	fumarate hydratase		2	UMPS	uridine monophosphate synthetase		3	1	1	0.5063	38	0
8	CAD	carbamoyl-phosphate synthetase 2, aspartate transcarbamylase, and dihydroorotase		3	(PGK1, PGK2, MIA3)§	phosphoglycerate kinase 1		2	1	1	0.4959	38	0
9	CRLS1	cardiolipin synthase 1		3	DHODH	dihydroorotate dehydrogenase (quinone)		3	1	1	0.4846	38	0
10	UMPS	uridine monophosphate synthetase		3	PTDSS1	phosphatidylserine synthase 1		3	1	1	0.4841	38	0
11	(PLD2, PLD1, PLD3, PLD6)©	phospholipase D2		3	(CTPS1, CTPS2)§	CTP synthase 1		3	1	1	0.4822	38	0
12	KDSR	3-ketodihydrosphingosine reductase		3	DHODH	dihydroorotate dehydrogenase (quinone)		3	1	1	0.4745	38	0
13	DHODH	dihydroorotate dehydrogenase (quinone)		3	(SPTLC1, SPTLC2, SPTLC3)*	serine palmitoyltransferase long chain base subunit 1		3	1	1	0.4745	38	0
14	DHODH	dihydroorotate dehydrogenase (quinone)		3	HMGCS1	3-hydroxy-3-methylglutaryl-CoA synthase 1		3	1	1	0.4734	38	0
15	CAD	carbamoyl-phosphate synthetase 2, aspartate transcarbamylase, and dihydroorotase		3	(GMPR2, GMPR)§	guanosine monophosphate reductase 2		2	1	1	0.4723	38	0
16	DHODH	dihydroorotate dehydrogenase (quinone)		3	HMGCR	3-hydroxy-3-methylglutaryl-CoA reductase		3	1	1	0.4722	38	0
17	PGS1	phosphatidylglycerophosphate synthase 1		2	(CTPS1, CTPS2)§	CTP synthase 1		3	1	1	0.4703	38	0
18	PTPMT1	protein tyrosine phosphatase mitochondrial 1		3	(CTPS1, CTPS2)§	CTP synthase 1		3	1	1	0.4703	38	0
19	FH	fumarate hydratase		2	UQCR11	ubiquinol-cytochrome c reductase, complex III subunit XI		3	1	1	0.4385	38	0
20	CAD	carbamoyl-phosphate synthetase 2, aspartate transcarbamylase, and dihydroorotase		3	(GAPDH, GPADHS)§	glyceraldehyde-3-phosphate dehydrogenase		2	1	1	0.4378	38	0
21	(CEPT1, SELENOI)©	choline/ethanolamine phosphotransferase 1		2	CMPK1	cytidine/uridine monophosphate kinase 1		3	1	1	0.4232	38	0
22	GPAT4	glycerol-3-phosphate acyltransferase 4		2	CMPK1	cytidine/uridine monophosphate kinase 1		3	1	1	0.4177	38	0
23	(ELOVL2, ELOVL4, ELVOL5, ELOVL6)§	ELOVL fatty acid elongase 4		3	RPIA	ribose 5-phosphate isomerase A		3	1	1	0.3995	38	0
24	CAD	carbamoyl-phosphate synthetase 2, aspartate transcarbamylase, and dihydroorotase		3	(GMPR2, GMPR)§	guanosine monophosphate reductase 2		3	0.9764	1	0.4891	36.802	0
25	CAD	carbamoyl-phosphate synthetase 2, aspartate transcarbamylase, and dihydroorotase		3	SLC2A13	solute carrier family 2 member 13		3	0.9764	1	0.4651	36.802	0
26	(CTPS1, CTPS2)§	CTP synthase 1		3	(PGK1, PGK2, MIA3)§	phosphoglycerate kinase 1		2	0.9764	1	0.4396	36.802	0
27	UMPS	uridine monophosphate synthetase		3	(ENO1, ENO2, ENO3)§	enolase 1		3	0.9764	1	0.4138	36.802	0
28	(CTPS1, CTPS2)§	CTP synthase 1		3	(ENO1, ENO2, ENO3)§	enolase 1		3	0.9764	1	0.4101	36.802	0
29	DHODH	dihydroorotate dehydrogenase (quinone)		3	(BPGM, PGAM1, PGAM2)§	bisphosphoglycerate mutase		3	0.9502	1	0.454	35.4762	0
30	DHODH	dihydroorotate dehydrogenase (quinone)		3	PTDSS1	phosphatidylserine synthase 1		3	0.874	1	0.4944	31.6142	0
31	SLC2A13	solute carrier family 2 member 13		3	UMPS	uridine monophosphate synthetase		3	0.6858	1	0.4928	22.0812	0
32	(CEPT1, SELENOI)©	choline/ethanolamine phosphotransferase 1		2	(CTPS1, CTPS2)§	CTP synthase 1		3	1	1	0.5671	38	3.59829e-09
33	FUT1	fucosyltransferase 1 (H blood group)		2	(GAPDH, GPADHS)§	glyceraldehyde-3-phosphate dehydrogenase		2	0.9876	1	0.3651	38	0.0248
34	CRLS1	cardiolipin synthase 1		3	RPIA	ribose 5-phosphate isomerase A		3	0.8024	1	0.428	38	0.3952
35	KDSR	3-ketodihydrosphingosine reductase		2	(PGK1, PGK2, MIA3)§	phosphoglycerate kinase 1		3	0.6593	1	0.3433	38	0.6814
36	(BPGM, PGAM1, PGAM2)§	bisphosphoglycerate mutase		3	PGS1	phosphatidylglycerophosphate synthase 1		2	0.6593	1	0.3424	38	0.6814
37	CRLS1	cardiolipin synthase 1		2	PTDSS1	phosphatidylserine synthase 1	ENSG00000156471	3	0.25	1	0.2988	38	1.5
38	CRLS1	cardiolipin synthase 1		3	PGS1	phosphatidylglycerophosphate synthase 1	ENSG00000087157	2	0.25	1	0.2977	38	1.5
39	KDSR	3-ketodihydrosphingosine reductase		2	(CEPT1, SELENOI)©	choline/ethanolamine phosphotransferase 1	ENSG00000134255	3	0.25	1	0.2865	38	1.5
40	PGS1	phosphatidylglycerophosphate synthase 1		3	(SPTLC1, SPTLC2, SPTLC3)*	serine palmitoyltransferase long chain base subunit 1	ENSG00000090054	3	0.25	1	0.2837	38	1.5
41	KDSR	3-ketodihydrosphingosine reductase		2	SLC2A13	solute carrier family 2 member 13	ENSG00000151229	3	0.25	1	0.2809	38	1.5
42	(CEPT1, SELENOI)©	choline/ethanolamine phosphotransferase 1		2	PGS1	phosphatidylglycerophosphate synthase 1	ENSG00000087157	2	0.25	1	0.2783	38	1.5
43	PTPMT1	protein tyrosine phosphatase mitochondrial 1		2	PTDSS1	phosphatidylserine synthase 1	ENSG00000156471	3	0.25	1	0.2766	38	1.5
44	KDSR	3-ketodihydrosphingosine reductase		2	(CEPT1, SELENOI)©	choline/ethanolamine phosphotransferase 1	ENSG00000134255	2	0.25	1	0.275	38	1.5
